# Supplementary material for: A transcription-centric model of SNP-age interaction
Source: PLoS Genet. 2021 Mar 26;17(3):e1009427. doi: 10.1371/journal.pgen.1009427 (PMC7997000; doi:10.1371/journal.pgen.1009427)
Supplement: S1 Table — (XLSX) [file pgen.1009427.s009.xlsx]

## Sheet: Sheet1
Tissues	Number of samples
Whole Blood	335
Adipose-Subcutaneous	295
Muscle-Skeletal	359
Artery-Coronary	117
Heart-Atrial Appendage	158
Adipose-Visceral	183
Ovary	85
Breast-Mammary	182
Brain-Cortex	95
Adrenal Gland	125
Lung	275
Esophagus-Muscularis	216
Esophagus-Mucosa	238
Esophagus-Gastroesophageal Junction	125
Stomach	169
Colon-Sigmoid	123
Colon-Transverse	168
Heart-Left Ventricle	189
Brain-Cerebellum	102
Artery-Aorta	194
Brain-Hippocampus	80
Brain-Frontal Cortex	91
Brain-Cerebellar Hemisphere	89
Brain-Caudate	99
Brain-Hypothalamua	80
