# Supplementary material for: A transcription-centric model of SNP-age interaction
Source: PLoS Genet. 2021 Mar 26;17(3):e1009427. doi: 10.1371/journal.pgen.1009427 (PMC7997000; doi:10.1371/journal.pgen.1009427)
Supplement: S2 Table — (XLSX) [file pgen.1009427.s010.xlsx]

## Sheet: Sheet1
Tissues	Number of triplets	Number of target genes	Number of TFs	Number of SNPs
Whole Blood	70	65	52	65
Adipose-Subcutaneous	28	23	20	28
Muscle-Skeletal	11	10	9	11
Artery-Coronary	10	9	8	10
Heart-Atrial Appendage	129	120	68	122
Adipose-Visceral	238	221	119	221
Ovary	194	190	82	188
Breast-Mammary	210	196	96	196
Brain-Cortex	259	243	106	243
Adrenal Gland	22	22	14	21
Lung	65	62	51	64
Esophagus-Muscularis	30	30	21	29
Esophagus-Mucosa	45	43	35	44
Esophagus-Gastroesophageal Junction	101	96	57	97
Stomach	205	192	54	188
Colon-Sigmoid	103	98	70	100
Colon-Transverse	227	201	86	189
Heart-Left Ventricle	31	28	26	28
Brain-Cerebellum	9	9	4	9
Artery-Aorta	142	137	80	133
Brain-Hippocampus	149	141	48	140
Brain-Frontal Cortex	125	119	33	114
Brain-Cerebellar Hemisphere	178	166	69	169
Brain-Caudate	14	14	7	14
Brain-Hypothalamua	162	154	62	153
