# Supplementary material for: A transcription-centric model of SNP-age interaction
Source: PLoS Genet. 2021 Mar 26;17(3):e1009427. doi: 10.1371/journal.pgen.1009427 (PMC7997000; doi:10.1371/journal.pgen.1009427)
Supplement: S3 Table — (XLSX) [file pgen.1009427.s011.xlsx]

## Sheet: Whole Blood
TF	SNP	Gene	Strand
GATA2	1_762601_T_C_b37	TNFRSF4	-
EGR1	1_1015551_C_T_b37	AL645728.1	+
EGR3	1_1015551_C_T_b37	AL645728.1	+
KLF12	1_1071118_G_C_b37	AL645728.1	+
ERF	1_1510035_GGC_G_b37	AL645728.1	-
NR1I3	1_1243929_G_T_b37	SSU72	+
GATA1	1_1590575_G_A_b37	SLC35E2B	-
CBFB	1_2866972_A_G_b37	TTC34	-
FOSL2	1_3663057_A_T_b37	LRRC47	+
ATF4	1_3726851_T_C_b37	CEP104	-
ATF7	1_3726851_T_C_b37	CEP104	-
CREB1	1_3726851_T_C_b37	CEP104	-
BCL6	1_3772275_G_T_b37	CEP104	+
MTF1	1_3773106_C_T_b37	CEP104	+
E4F1	1_3773252_C_A_b37	CEP104	+
MAX	1_11322565_C_G_b37	MTOR	-
SP2	1_11724948_G_C_b37	FBXO2	-
CREM	1_12046063_G_T_b37	PLOD1	+
ATF7	1_12046063_G_T_b37	PLOD1	+
SPI1	1_12046089_G_A_b37	MIIP	+
ETS1	1_12046089_G_A_b37	MIIP	+
MAF	1_12046089_G_A_b37	MIIP	+
FLI1	1_12046089_G_A_b37	MIIP	+
HOXB4	1_11410483_T_G_b37	VPS13D	+
BCL6	1_15921899_A_AC_b37	TMEM51	-
FOS	1_15563404_G_A_b37	CELA2A	+
MAX	1_15744451_C_G_b37	EPHA2	-
MTF1	1_17338460_G_A_b37	EPHA2	-
HNF4A	1_15850553_C_CGGGGGCG_b37	NECAP2	+
HNF4A	1_15850552_C_CCGGGGG_b37	NECAP2	+
CEBPD	1_17630256_C_CTCCTCTGAG_b37	PADI4	+
EBF1	1_17630258_C_CCTCTGAGTA_b37	PADI4	+
EBF1	1_17630256_C_CTCCTCTGAG_b37	PADI4	+
REST	1_17630857_G_A_b37	PADI4	+
CREB1	1_17630878_C_T_b37	PADI4	+
ETS1	1_17630943_G_A_b37	PADI4	+
REST	1_17630857_G_A_b37	AC004824.2	+
MECP2	1_21054726_A_G_b37	HP1BP3	-
RXRA	1_21057011_T_C_b37	HP1BP3	-
GATA1	1_21057011_T_C_b37	HP1BP3	-
GATA2	1_21780651_A_G_b37	NBPF3	+
MECP2	1_21795388_A_G_b37	NBPF3	+
IRF6	1_21795388_A_G_b37	NBPF3	+
TFEC	1_22726371_G_A_b37	LUZP1	+
GLI3	1_23851787_G_A_b37	CNR2	-
EGR3	1_24882939_A_C_b37	NIPAL3	+
AHR	1_26735773_A_G_b37	MAN1C1	+
HIF1A	1_26735773_A_G_b37	PAFAH2	+
ZEB1	1_26735773_A_G_b37	PAFAH2	+
MYB	1_26496455_C_T_b37	CD52	+
RXRA	1_28212272_G_A_b37	AHDC1	+
EGR3	1_27435976_C_G_b37	THEMIS2	+
ZEB1	1_28574356_A_C_b37	EYA3	+
IRF1	1_28585213_A_G_b37	TRNAU1AP	+
ATF7	1_32136168_G_C_b37	ZBTB8OS	-
GATA2	1_37952299_A_C_b37	MANEAL	+
MYB	1_38061706_G_C_b37	MANEAL	+
IRF3	1_37980980_G_T_b37	INPP5B	-
MAX	1_39074163_G_C_b37	POU3F1	-
TAL1	1_40007277_C_A_b37	HPCAL4	+
SP1	1_40157508_A_C_b37	BMP8B	-
NR3C1	1_42040740_T_C_b37	FOXO6	-
MZF1	1_42996951_C_G_b37	MPL	+
NFATC1	1_44821521_A_C_b37	ARTN	+
SP2	1_45478433_C_T_b37	TCTEX1D4	+
TRIM28	1_45956700_C_A_b37	HPDL	+
TFDP1	1_45956700_C_A_b37	CCDC163P	+
TFCP2	1_46806242_G_T_b37	TMEM69	+
REL	1_46806480_C_T_b37	IPP	+
TFDP1	1_46807117_C_A_b37	NSUN4	-
RXRA	1_46813982_G_A_b37	NSUN4	+
TP53	1_59050455_C_T_b37	OMA1	+
TCF3	1_59050578_G_A_b37	OMA1	+
ETS1	1_59041655_T_C_b37	TACSTD2	+
BACH1	1_59050427_G_A_b37	TACSTD2	+
NR6A1	1_85354518_C_A_b37	TTLL7	-
GATA3	1_85354563_G_A_b37	TTLL7	-
LHX4	1_85354563_G_A_b37	TTLL7	-
HOXB3	1_85354563_G_A_b37	TTLL7	-
HIC1	1_85463108_C_T_b37	WDR63	+
HBP1	1_89358186_A_T_b37	CCBL2	+
POU6F1	1_90022971_G_C_b37	LRRC8B	-
POU2F1	1_89495047_T_A_b37	LRRC8D	+
TFDP1	1_93426874_G_T_b37	CCDC18	+
MZF1	1_94283346_A_C_b37	DNTTIP2	-
TGIF2	1_94305011_G_T_b37	DNTTIP2	-
TCF3	1_94342564_C_A_b37	DNTTIP2	-
XBP1	1_94876928_G_A_b37	ABCD3	-
E2F6	1_101251062_CCTTT_C_b37	SASS6	+
EBF1	1_100202723_G_A_b37	RTCA	+
IRF2	1_100493870_C_CTGTTT_b37	RTCA	+
IRF1	1_100493870_C_CTGTTT_b37	RTCA	+
ZBTB33	1_100713707_C_A_b37	RTCA	-
GABPA	1_100713760_A_G_b37	RTCA	-
ERF	1_100713760_A_G_b37	RTCA	-
ETS1	1_100713760_A_G_b37	RTCA	-
FLI1	1_100713760_A_G_b37	RTCA	-
MYBL2	1_100715791_G_A_b37	RTCA	-
RUNX3	1_100715791_G_A_b37	RTCA	-
SOX13	1_100731300_G_C_b37	RTCA	-
LMO2	1_100758155_T_C_b37	RTCA	-
PPARG	1_110074854_A_G_b37	KIAA1324	-
POU2F1	1_111436858_C_T_b37	RBM15	-
POU2F1	1_111436857_T_G_b37	RBM15	-
RORA	1_110364363_G_A_b37	KCNA2	-
PPARG	1_110693263_C_T_b37	LRIF1	+
GLI1	1_111330007_C_T_b37	CHI3L2	+
GLIS3	1_112145503_T_C_b37	ATP5F1	+
IRF3	1_112351933_TTTC_T_b37	KCND3	+
IRF3	1_112351928_TTTTC_T_b37	KCND3	+
STAT4	1_120128664_G_A_b37	TBX15	-
RUNX3	1_145562293_G_C_b37	ANKRD35	-
RELA	1_145589516_G_C_b37	ANKRD35	+
IRF2	1_145718113_A_G_b37	ANKRD35	+
IRF3	1_145718113_A_G_b37	ANKRD35	+
NR1H3	1_149982626_A_G_b37	SV2A	-
FOXO4	1_153755451_C_CA_b37	IVL	-
E2F3	1_153631071_G_A_b37	S100A13	-
CBFB	1_154436384_G_C_b37	CREB3L4	-
NFE2	1_155277963_C_T_b37	MUC1	-
CBFB	1_155978725_C_T_b37	MUC1	-
NFYC	1_156450740_G_A_b37	LMNA	-
IKZF1	1_156737969_C_T_b37	TMEM79	+
SP1	1_156215899_G_A_b37	SMG5	+
ZBTB33	1_155618630_G_A_b37	MEF2D	+
XBP1	1_156631563_C_CCA_b37	GPATCH4	-
TBP	1_156659768_C_T_b37	CRABP2	-
GTF2A2	1_156933613_G_T_b37	ARHGEF11	+
IRF3	1_157536683_TC_T_b37	FCRL5	+
ELK1	1_157832273_T_G_b37	FCRL2	-
JUND	1_157781823_A_G_b37	FCRL1	+
RXRB	1_161008803_G_T_b37	IGSF8	+
EBF1	1_161011716_G_C_b37	SLAMF1	-
POU2F1	1_161017556_C_T_b37	SLAMF1	-
ATF4	1_159891917_C_T_b37	CD48	+
ATF7	1_159891917_C_T_b37	CD48	+
ETS1	1_160662393_G_A_b37	CD48	-
MAZ	1_161520858_C_T_b37	SLAMF7	+
FOXO4	1_160803802_A_G_b37	KLHDC9	-
MAZ	1_161520858_C_T_b37	FCGR2A	+
RELA	1_161068240_G_A_b37	FCRLB	+
GLIS3	1_162467556_G_GC_b37	RGS4	-
TBP	1_167297504_A_G_b37	POU2F1	-
CREM	1_172413526_T_G_b37	PIGC	-
AHR	1_172413526_T_G_b37	PIGC	-
JUN	1_172630454_T_C_b37	PIGC	+
FOSL1	1_172630454_T_C_b37	PIGC	+
FOS	1_172630454_T_C_b37	PIGC	+
JUNB	1_172630454_T_C_b37	PIGC	+
TGIF1	1_172396896_C_A_b37	FASLG	-
POU6F1	1_173375997_C_T_b37	ZBTB37	-
ATF3	1_179335366_C_T_b37	SOAT1	-
FOXC1	1_179335974_T_C_b37	SOAT1	-
JUN	1_178994644_C_T_b37	CEP350	-
ZFX	1_179555365_C_T_b37	ACBD6	+
CREM	1_181012229_A_G_b37	XPR1	+
E4F1	1_183002639_A_G_b37	LAMC1	+
PPARG	1_200406928_T_C_b37	GPR25	-
FOXP3	1_200941423_C_A_b37	SHISA4	-
MAF	1_201951290_TAGAC_T_b37	RNPEP	-
HIC1	1_201952310_T_G_b37	RNPEP	-
GABPB1	1_204120401_C_A_b37	MYBPH	+
GATA3	1_203275407_C_G_b37	SNRPE	+
JUN	1_204243732_C_G_b37	PLEKHA6	+
TP53	1_205566236_G_A_b37	NFASC	+
CBFB	1_205249690_A_G_b37	PM20D1	-
HIC1	1_210406940_T_C_b37	CAMK1G	-
RUNX3	1_210406940_T_C_b37	CAMK1G	-
IRF3	1_209958140_TGC_T_b37	TRAF3IP3	+
KLF12	1_209958140_TGC_T_b37	TRAF3IP3	+
IKZF1	1_212956412_G_A_b37	ANGEL2	+
CEBPE	1_222013255_G_A_b37	BROX	-
DBP	1_228783022_C_G_b37	TRIM11	-
NR1H3	1_231004431_T_C_b37	ARV1	-
NHLH1	1_231114595_C_T_b37	TTC13	-
NRF1	1_231114595_C_T_b37	TTC13	-
MYB	1_235112154_T_C_b37	GGPS1	+
IKZF1	1_244517238_A_G_b37	ADSS	+
ELF2	1_248535899_A_G_b37	OR2B11	+
ETS1	10_1282530_C_A_b37	ADARB2	-
NFATC2	10_1282530_C_A_b37	ADARB2	-
NFATC3	10_1282530_C_A_b37	ADARB2	-
NFATC1	10_1282530_C_A_b37	ADARB2	-
NFYC	10_1282828_T_C_b37	ADARB2	-
TAL1	10_6452716_G_A_b37	ANKRD16	-
SPI1	10_6389605_A_G_b37	IL15RA	+
NR5A1	10_11312305_C_A_b37	CDC123	+
POU2F1	10_15003367_G_A_b37	RPP38	+
TCF3	10_15252423_G_C_b37	FAM188A	+
TBP	10_21821918_A_T_b37	BMI1	+
NFATC3	10_26014870_G_A_b37	THNSL1	+
MTF1	10_26737193_C_A_b37	ANKRD26	-
REST	10_27444328_C_A_b37	MASTL	+
USF2	10_27444763_C_A_b37	MASTL	+
ZNF217	10_27445196_G_T_b37	MASTL	+
CREM	10_27547808_C_T_b37	MASTL	+
FOSL2	10_27547808_C_T_b37	MASTL	+
FOSL1	10_27547808_C_T_b37	MASTL	+
JUN	10_27547808_C_T_b37	MASTL	+
FOSL2	10_27802834_C_T_b37	MASTL	+
JUNB	10_27802834_C_T_b37	MASTL	+
NR2C2	10_33246880_C_T_b37	CCDC7	-
NR3C1	10_51827408_T_G_b37	NCOA4	-
PPARG	10_51827408_T_G_b37	NCOA4	-
ATF3	10_62423047_G_A_b37	ANK3	+
PARP1	10_62488381_A_G_b37	ANK3	+
GABPB1	10_69644217_A_C_b37	SIRT1	+
ELK4	10_69644217_A_C_b37	SIRT1	+
TCF3	10_69645358_CT_C_b37	SIRT1	+
JUND	10_72138125_G_A_b37	PPA1	-
FOSB	10_72138125_G_A_b37	PPA1	-
JUN	10_72138125_G_A_b37	PPA1	-
FOS	10_74053313_T_C_b37	SLC29A3	-
SPI1	10_72310389_T_C_b37	CDH23	+
ETS1	10_72310389_T_C_b37	CDH23	+
FOSL1	10_73822243_G_T_b37	ANAPC16	+
IRF7	10_74262555_A_G_b37	DDIT4	-
MYBL2	10_79315852_T_A_b37	KCNMA1	+
TAL1	10_81696854_A_T_b37	SFTPD	+
TAL1	10_81696852_G_T_b37	SFTPD	+
ETV7	10_90600865_A_G_b37	LIPM	+
POU5F1	10_90608238_A_G_b37	LIPM	+
NR3C1	10_90889829_C_G_b37	STAMBPL1	+
RORA	10_91092850_G_A_b37	KIF20B	-
NR3C1	10_94190016_C_T_b37	KIF11	+
TBP	10_95053867_T_C_b37	HHEX	+
NR2F6	10_95258040_T_C_b37	FFAR4	+
RUNX3	10_97001477_T_C_b37	CCNJ	+
CEBPA	10_97001477_T_C_b37	CCNJ	+
E2F3	10_100227421_G_C_b37	HPS1	-
RARA	10_102193646_T_C_b37	HIF1AN	+
RXRA	10_102193646_T_C_b37	HIF1AN	+
BCL6	10_102194074_A_T_b37	HIF1AN	+
XBP1	10_102291275_C_T_b37	HIF1AN	+
GTF2I	10_102291287_C_T_b37	HIF1AN	+
XBP1	10_102329409_C_T_b37	HIF1AN	+
STAT5A	10_102902120_T_C_b37	PDZD7	+
IKZF1	10_105606084_ACT_A_b37	SFR1	+
LMO2	10_122216790_A_T_b37	PPAPDC1A	-
GTF2A2	10_125162193_G_A_b37	HTRA1	+
RXRA	10_126851174_T_C_b37	OAT	-
GFI1	10_126290035_A_G_b37	FAM53B	+
NFIA	10_134267230_C_CCGAG_b37	INPP5A	+
SOX13	11_843461_T_C_b37	IRF7	-
RXRB	11_396473_T_C_b37	SCT	+
HES1	11_307961_A_C_b37	TALDO1	-
TFCP2	11_779671_C_T_b37	AP006621.5	-
TCF3	11_234821_T_G_b37	RPLP2	+
ZNF148	11_837660_GGT_G_b37	TSPAN4	-
EGR3	11_837660_GGT_G_b37	TSPAN4	-
EGR1	11_837660_GGT_G_b37	TSPAN4	-
HIC1	11_837660_GGT_G_b37	TSPAN4	-
NR1I3	11_837660_GGT_G_b37	POLR2L	+
TFDP1	11_1220599_T_C_b37	CHID1	-
CREB1	11_187839_T_C_b37	RIC8A	-
GATA1	11_202072_G_A_b37	RIC8A	+
PPARG	11_206089_G_A_b37	RIC8A	+
HNF4A	11_206089_G_A_b37	RIC8A	+
ZEB1	11_207254_CG_C_b37	RIC8A	+
EGR3	11_207275_C_G_b37	RIC8A	+
EGR2	11_207275_C_G_b37	RIC8A	+
EGR1	11_207275_C_G_b37	RIC8A	+
ZNF350	11_207410_C_T_b37	RIC8A	+
SRF	11_235894_T_G_b37	RIC8A	-
HIC1	11_236871_T_C_b37	RIC8A	-
MEF2D	11_251034_C_T_b37	RIC8A	-
EGR2	11_259695_G_A_b37	RIC8A	-
ATF6	11_284257_G_A_b37	RIC8A	+
CREB1	11_208235_G_A_b37	BET1L	+
TCF3	11_237209_G_A_b37	BET1L	+
EGR2	11_237209_G_A_b37	BET1L	+
MZF1	11_267377_G_A_b37	BET1L	+
SP1	11_267377_G_A_b37	BET1L	+
ZNF148	11_267377_G_A_b37	BET1L	+
SP1	11_267568_G_A_b37	BET1L	+
MZF1	11_267568_G_A_b37	BET1L	+
MZF1	11_268430_C_G_b37	BET1L	+
NR6A1	11_268718_A_G_b37	BET1L	+
FLI1	11_268940_T_C_b37	BET1L	+
ELF2	11_268940_T_C_b37	BET1L	+
ETS1	11_268940_T_C_b37	BET1L	+
ELK4	11_268940_T_C_b37	BET1L	+
ZNF350	11_207410_C_T_b37	PSMD13	+
SRF	11_235894_T_G_b37	PSMD13	-
HIC1	11_236871_T_C_b37	PSMD13	-
RUNX3	11_1220462_G_T_b37	PSMD13	+
STAT2	11_300364_C_T_b37	SIRT3	-
SRF	11_1224089_G_A_b37	B4GALNT4	+
KLF12	11_1224089_G_A_b37	B4GALNT4	+
ELK4	11_1224089_G_A_b37	B4GALNT4	+
CREB1	11_316299_T_G_b37	IFITM3	-
GATA2	11_410462_A_G_b37	SIGIRR	-
GATA1	11_970510_G_T_b37	SIGIRR	-
REST	11_1779138_C_T_b37	IGF2	+
FLI1	11_7548423_G_A_b37	PPFIBP2	-
ELF2	11_7548423_G_A_b37	PPFIBP2	-
ELK4	11_7548423_G_A_b37	PPFIBP2	-
BCL6	11_7548628_G_A_b37	PPFIBP2	-
ZNF350	11_8040517_G_C_b37	RIC3	-
GLIS3	11_11862919_G_A_b37	ZBED5	+
IKZF1	11_18127679_T_C_b37	GTF2H1	+
JUNB	11_18415687_G_A_b37	LDHA	-
FOS	11_18415687_G_A_b37	LDHA	-
JUN	11_18415687_G_A_b37	LDHA	-
FOSB	11_18415687_G_A_b37	LDHA	-
ZEB1	11_18419432_T_C_b37	LDHA	-
HBP1	11_30348638_G_C_b37	ARL14EP	+
IRF2	11_33060769_T_C_b37	TCP11L1	-
ETS1	11_33061738_C_T_b37	TCP11L1	-
TP53	11_33062342_A_G_b37	TCP11L1	+
POU5F1	11_33062545_C_G_b37	TCP11L1	-
IRF2	11_33074054_G_A_b37	TCP11L1	-
IRF3	11_33074054_G_A_b37	TCP11L1	-
EGR2	11_33086281_T_C_b37	TCP11L1	-
HMGA1	11_33086332_G_T_b37	TCP11L1	-
CEBPG	11_35370624_G_A_b37	LDLRAD3	+
STAT5A	11_44788074_TCTC_T_b37	ACCS	+
TP53	11_43702581_G_A_b37	CD82	-
RELA	11_45549518_C_A_b37	CHST1	+
HOXB3	11_47286290_T_C_b37	CHRM4	-
MYC	11_47378525_TCA_T_b37	ATG13	-
AHR	11_57283046_A_G_b37	TIMM10	+
CREM	11_60132047_C_T_b37	MS4A14	+
NFYA	11_60145441_G_C_b37	MS4A14	+
TFEC	11_60602839_C_T_b37	MS4A14	+
GFI1	11_61600342_A_C_b37	DAK	+
REST	11_62160729_G_A_b37	SDHAF2	+
AHR	11_62104833_T_C_b37	SYT7	-
NR3C1	11_60848800_A_G_b37	MYRF	+
THRA	11_60751923_C_T_b37	FADS2	+
HSF1	11_61687921_C_CTCTA_b37	RAB3IL1	+
NFYC	11_62328551_A_G_b37	BSCL2	+
E2F3	11_62380027_C_T_b37	BSCL2	+
E4F1	11_64114809_C_T_b37	NUDT22	-
SP2	11_63993679_C_CGCGGCGGGGCGG_b37	DNAJC4	-
GFI1	11_64981587_G_A_b37	GPR137	-
USF2	11_64611543_C_T_b37	NRXN2	+
EBF1	11_65667796_G_A_b37	OVOL1	-
EGR2	11_65625191_G_A_b37	MUS81	+
ATF1	11_65261438_C_A_b37	YIF1A	+
RORA	11_65640562_G_A_b37	YIF1A	-
FOS	11_66623500_C_CCT_b37	RIN1	+
RXRA	11_65374495_A_C_b37	RP11-867G23.8	-
RARA	11_66079786_G_A_b37	B3GNT1	+
ZFX	11_65837679_C_G_b37	ZDHHC24	-
MAF	11_66610645_G_C_b37	TBC1D10C	+
CEBPG	11_66790193_T_TA_b37	PTPRCAP	+
E2F3	11_67805563_G_A_b37	TCIRG1	+
MTF1	11_71164019_T_C_b37	DHCR7	-
MYC	11_71498648_A_G_b37	DHCR7	-
SPI1	11_71421314_C_A_b37	KRTAP5-10	-
TCF3	11_73038895_C_CT_b37	RELT	+
HSF1	11_73104196_A_C_b37	RELT	+
MYBL2	11_73694754_C_T_b37	C2CD3	+
CREB1	11_73694754_C_T_b37	C2CD3	+
BRCA1	11_73882260_T_G_b37	C2CD3	+
SP1	11_74022817_G_T_b37	C2CD3	+
SP1	11_73700410_A_G_b37	RNF169	-
CEBPG	11_76050597_C_T_b37	LRRC32	+
MTF1	11_77489608_T_G_b37	GAB2	+
FOXJ3	11_88072048_CCAGATTATAAA_C_b37	CTSC	+
MAX	11_94336130_T_C_b37	GPR83	-
MXD4	11_93248881_T_G_b37	MRE11A	-
FOSB	11_102598859_C_T_b37	RP11-817J15.3	-
TCF3	11_108116700_T_C_b37	NPAT	-
NFYA	11_117685343_C_T_b37	SCN2B	-
TGIF2	11_118146197_C_A_b37	IFT46	-
PKNOX1	11_117745049_T_A_b37	PHLDB1	+
GLIS3	11_118478404_C_A_b37	HMBS	+
ATF1	11_118728320_C_T_b37	NLRX1	-
KLF12	11_124982023_A_G_b37	CCDC15	-
SP2	11_124610011_C_CG_b37	EI24	-
SP2	11_125773651_C_CG_b37	TIRAP	+
RARA	11_130785304_T_C_b37	SNX19	+
CREB1	12_1021557_G_A_b37	SLC6A12	+
DDIT3	12_329131_G_C_b37	ERC1	-
HSF2	12_1711681_A_G_b37	WNT5B	-
HSF2	12_1718074_G_A_b37	FBXL14	+
ATF4	12_6570821_T_G_b37	NCAPD2	+
NFIX	12_6572549_C_T_b37	NCAPD2	+
ELF2	12_6580249_T_C_b37	NCAPD2	+
ETS1	12_6580249_T_C_b37	NCAPD2	+
ELK4	12_6580249_T_C_b37	NCAPD2	+
SPI1	12_6580249_T_C_b37	NCAPD2	+
STAT5A	12_6165814_C_G_b37	ING4	+
RARA	12_7067555_G_A_b37	ZNF384	+
E2F3	12_6602367_C_T_b37	PIANP	+
HIC1	12_6979010_G_A_b37	PIANP	+
CEBPD	12_6979010_G_A_b37	PIANP	+
CEBPA	12_6979010_G_A_b37	PIANP	+
RELA	12_6979010_G_A_b37	PIANP	+
HIC1	12_6980932_G_A_b37	PIANP	+
CNOT3	12_6572549_C_T_b37	GNB3	+
GATA3	12_7018044_C_A_b37	LRRC23	-
GTF2A2	12_6982452_G_A_b37	SPSB2	-
HOXB3	12_6999514_T_C_b37	SPSB2	-
ZNF263	12_7001020_A_G_b37	SPSB2	-
ZNF148	12_7009270_A_C_b37	SPSB2	-
TCF3	12_7009602_G_T_b37	SPSB2	-
ARID5B	12_7009969_G_A_b37	SPSB2	-
GATA3	12_7018044_C_A_b37	SPSB2	-
NR2C2	12_7023123_A_G_b37	SPSB2	-
NR3C1	12_7023123_A_G_b37	SPSB2	-
HIF1A	12_7023300_A_C_b37	SPSB2	-
SP1	12_7023866_T_C_b37	SPSB2	-
ZNF148	12_7023866_T_C_b37	SPSB2	-
STAT4	12_7034950_C_T_b37	SPSB2	-
STAT4	12_7053022_C_T_b37	SPSB2	-
JUN	12_7342364_AGG_A_b37	CLSTN3	+
HMBOX1	12_6293163_G_A_b37	RBP5	+
FOSB	12_7342364_AGG_A_b37	PEX5	-
POU6F1	12_7885652_G_A_b37	CLEC4C	-
TGIF2	12_7869203_TCAC_T_b37	CLEC6A	+
TGIF2	12_7869202_TTCAC_T_b37	CLEC6A	+
PBX1	12_9926397_A_G_b37	CLEC12A	+
FOXM1	12_10850962_T_G_b37	PRR4	+
CNOT3	12_11323939_G_C_b37	ETV6	+
HOXB4	12_32028641_T_TA_b37	BICD1	-
YY1	12_32040642_C_T_b37	YARS2	-
E4F1	12_32632189_G_A_b37	YARS2	-
TCF3	12_47525818_A_T_b37	AMIGO2	-
ETV7	12_48398223_G_A_b37	TMEM106C	-
ATF6	12_49627819_G_C_b37	TUBA1B	+
GATA2	12_50447545_A_T_b37	TMBIM6	+
STAT4	12_50467769_G_A_b37	ATF1	-
STAT4	12_50611020_T_C_b37	ATF1	+
HSF1	12_50892069_AC_A_b37	ATF1	+
CDC5L	12_50897672_AAAGT_A_b37	ATF1	+
NFYB	12_50900106_T_C_b37	ATF1	-
MYB	12_51656651_C_A_b37	SMAGP	-
AHR	12_52546626_T_C_b37	SLC4A8	+
XBP1	12_51789449_C_T_b37	NR4A1	+
SRF	12_53775147_GA_G_b37	KRT74	-
STAT6	12_53473889_T_TG_b37	AAAS	+
DMRTC2	12_53995491_A_G_b37	PRR13	+
HSF1	12_56070668_C_T_b37	ITGA7	+
STAT5B	12_56070668_C_T_b37	ITGA7	+
STAT6	12_56070668_C_T_b37	ITGA7	+
STAT4	12_56070668_C_T_b37	ITGA7	+
ATF4	12_56070774_G_A_b37	ITGA7	+
E4F1	12_56070774_G_A_b37	ITGA7	+
HIC1	12_56075263_C_T_b37	ITGA7	+
HSF1	12_56070668_C_T_b37	RDH5	+
STAT5B	12_56070668_C_T_b37	RDH5	+
STAT4	12_56070668_C_T_b37	RDH5	+
ATF4	12_56070774_G_A_b37	RDH5	+
TCF3	12_56075263_C_T_b37	RDH5	+
HIC1	12_56075263_C_T_b37	RDH5	+
STAT5B	12_56070668_C_T_b37	CD63	+
STAT6	12_56070668_C_T_b37	CD63	+
STAT4	12_56070668_C_T_b37	CD63	+
STAT2	12_56070668_C_T_b37	CD63	+
ATF4	12_56070774_G_A_b37	CD63	+
E4F1	12_56070774_G_A_b37	CD63	+
TCF3	12_56075263_C_T_b37	CD63	+
HIC1	12_56075263_C_T_b37	CD63	+
ETS1	12_56915547_G_A_b37	RBMS2	+
SREBF1	12_57111949_T_G_b37	DDIT3	+
CEBPA	12_66673432_G_A_b37	HELB	-
CREM	12_66696410_C_T_b37	HELB	-
ATF7	12_66696410_C_T_b37	HELB	-
ATF6	12_66696410_C_T_b37	HELB	-
ATF3	12_66696410_C_T_b37	HELB	-
SOX6	12_69980141_G_C_b37	NUP107	+
JUND	12_69753595_C_T_b37	YEATS4	+
JUN	12_69753595_C_T_b37	YEATS4	+
GABPA	12_69753830_G_A_b37	YEATS4	+
EGR1	12_69754012_C_T_b37	YEATS4	+
POU5F1	12_94363179_G_T_b37	CCDC41	-
PKNOX1	12_96867438_C_G_b37	NEDD1	+
JUNB	12_104899352_C_T_b37	SLC41A2	+
JUND	12_106330083_T_C_b37	SLC41A2	-
TCF12	12_108079446_G_A_b37	PWP1	+
REST	12_108154632_T_C_b37	PRDM4	-
FOXJ3	12_109167231_GTA_G_b37	CORO1C	+
ZBTB33	12_110011229_G_T_b37	KCTD10	-
NR3C1	12_110198418_GC_G_b37	MVK	+
NR3C1	12_110198417_TG_T_b37	MVK	+
EBF1	12_110783241_G_A_b37	ANKRD13A	+
SREBF1	12_110080534_A_G_b37	GIT2	+
SPI1	12_111351029_TC_T_b37	FAM216A	+
ATF6	12_110888857_C_T_b37	GPN3	+
ATF7	12_110888857_C_T_b37	GPN3	+
ATF5	12_110888857_C_T_b37	GPN3	+
ATF4	12_110888857_C_T_b37	GPN3	+
CREB1	12_110888857_C_T_b37	GPN3	+
CEBPD	12_110894557_G_A_b37	GPN3	-
RELA	12_113363077_T_G_b37	TRAFD1	-
GABPA	12_113364375_A_G_b37	TRAFD1	-
SRF	12_118501598_G_A_b37	VSIG10	+
MTF1	12_120670966_C_G_b37	RPLP0	+
RXRA	12_120671623_A_G_b37	RPLP0	+
E2F3	12_121022640_C_G_b37	MLEC	+
FOXM1	12_121477046_A_G_b37	OASL	+
FOSL1	12_121903971_G_C_b37	VPS33A	+
FOS	12_121903971_G_C_b37	VPS33A	+
JUNB	12_121903971_G_C_b37	VPS33A	+
GTF2A1	12_122645458_A_AG_b37	HCAR1	+
ETV7	12_125077567_C_T_b37	DHX37	+
HIC1	12_132313517_C_T_b37	SFSWAP	+
E2F1	12_133084973_G_A_b37	POLE	+
E2F1	12_133136860_G_C_b37	POLE	-
MAZ	13_30881316_C_T_b37	ALOX5AP	+
FOXA3	13_40025303_T_TTTTG_b37	COG6	-
NFATC3	13_42037935_C_T_b37	KBTBD6	-
NFATC1	13_42037935_C_T_b37	KBTBD6	-
IKZF2	13_42037935_C_T_b37	KBTBD6	-
TAL1	13_42622469_G_GA_b37	KBTBD6	-
CEBPA	13_43558846_T_C_b37	LACC1	-
CEBPG	13_43558846_T_C_b37	LACC1	-
POU2F1	13_49069415_C_T_b37	MLNR	+
HNF4A	13_50265225_C_T_b37	EBPL	-
IKZF1	13_52076113_A_G_b37	CCDC70	-
SP2	13_52027750_GGCCGCCCCGGCGC_G_b37	NEK3	+
SP1	13_52733634_C_G_b37	VPS36	+
BACH1	13_53022518_A_G_b37	VPS36	+
ZFX	13_53029770_CGCGGTGGCGGTGGCGGTG_C_b37	VPS36	+
TRIM28	13_53029770_CGCGGTGGCGGTGGCGGTG_C_b37	VPS36	+
KLF12	13_53227301_C_T_b37	VPS36	+
EP300	13_53022518_A_G_b37	CKAP2	-
TRIM28	13_53029770_CGCGGTGGCGGTGGCGGTG_C_b37	CKAP2	-
NR3C1	13_79235501_A_G_b37	RNF219	+
SRF	13_79235544_A_G_b37	RNF219	+
MAX	13_79968133_G_A_b37	RNF219	+
IRF3	13_99634160_C_A_b37	DOCK9	+
IRF4	13_99634160_C_A_b37	DOCK9	+
IRF2	13_99634160_C_A_b37	DOCK9	+
NR3C1	13_99696930_G_T_b37	DOCK9	+
MAF	13_99697280_G_A_b37	DOCK9	+
ELF2	13_99697280_G_A_b37	DOCK9	+
ETS1	13_99697280_G_A_b37	DOCK9	+
ELK4	13_99697280_G_A_b37	DOCK9	+
GTF2A1	13_99728452_C_T_b37	DOCK9	+
SP1	13_99739129_C_T_b37	DOCK9	+
ZFX	13_99739129_C_T_b37	DOCK9	+
XBP1	13_99739662_C_T_b37	DOCK9	+
TRIM28	13_99739927_G_T_b37	DOCK9	+
E2F3	13_99754222_G_A_b37	DOCK9	+
PBX1	13_99095651_T_C_b37	UBAC2	+
IRF7	13_100039706_G_A_b37	PCCA	-
ETS1	13_103333356_G_A_b37	TEX30	+
CREB1	13_103333356_G_A_b37	TEX30	+
ELK3	13_114160494_AG_A_b37	PCID2	+
JUNB	13_114874617_A_C_b37	UPF3A	-
ATF4	14_20881055_G_C_b37	NDRG2	+
NR3C1	14_22917633_G_A_b37	CHD8	-
E2F3	14_21946535_A_G_b37	METTL3	-
NFYA	14_23271795_C_T_b37	SLC7A7	+
TP53	14_23280576_C_G_b37	SLC7A7	-
STAT5A	14_23288362_T_C_b37	BCL2L2	-
IRF3	14_24836954_GGGA_G_b37	MDP1	+
SREBF1	14_24797440_G_GGT_b37	CTSG	-
ELK4	14_31919287_T_C_b37	G2E3	-
NR3C1	14_31266257_T_C_b37	NUBPL	-
EGR1	14_35809353_CCG_C_b37	FAM177A1	+
EGR1	14_35809354_CG_C_b37	FAM177A1	+
ATF4	14_35009296_G_T_b37	NFKBIA	-
BACH1	14_35976347_TGGCTGA_T_b37	RALGAPA1	+
E2F3	14_50102269_G_C_b37	RPL36AL	-
ATF3	14_49601890_G_A_b37	NEMF	+
CEBPD	14_53163864_G_C_b37	ERO1L	+
IKZF2	14_60099301_AT_A_b37	GPR135	+
RREB1	14_65189878_GGGTGT_G_b37	ZBTB25	+
ATF5	14_65623809_A_G_b37	GPX2	-
NR3C1	14_67879037_A_G_b37	PIGH	-
SP2	14_67879037_A_G_b37	PIGH	-
NFIA	14_68065989_A_G_b37	RDH12	-
FOSL1	14_74765893_C_A_b37	CCDC176	+
HIF1A	14_75307600_G_A_b37	CCDC176	+
MYB	14_75409682_T_C_b37	RPS6KL1	-
SP1	14_75535927_G_A_b37	EIF2B2	+
RUNX3	14_75647494_G_A_b37	EIF2B2	+
ELF4	14_75360419_G_T_b37	BATF	-
GABPA	14_77187061_G_T_b37	VASH1	+
E2F3	14_90066451_A_C_b37	FOXN3	-
HNF4A	14_94830555_C_T_b37	SERPINA11	+
HNF4A	14_94640607_C_T_b37	GSC	+
CEBPA	14_100704890_T_G_b37	SLC25A29	+
REST	14_100751666_TC_T_b37	SLC25A29	-
BRCA1	14_100752644_A_C_b37	SLC25A29	+
FLI1	14_100771975_C_G_b37	SLC25A29	-
POU5F1	14_100840290_C_T_b37	WARS	-
RARA	14_100840950_G_A_b37	WARS	-
CEBPA	14_100842059_A_G_b37	WARS	-
IRF3	14_100842059_A_G_b37	WARS	-
TOPORS	14_101159416_T_G_b37	WARS	-
EBF1	14_101701780_C_A_b37	WARS	-
E2F1	14_103523598_T_C_b37	ANKRD9	-
JUNB	14_104400159_T_C_b37	INF2	-
RUNX3	14_104866482_A_G_b37	ADSSL1	+
NR3C1	14_105126982_G_GC_b37	SIVA1	+
SP2	14_105331466_G_C_b37	CEP170B	+
GLI3	14_105338536_G_A_b37	CEP170B	+
MXI1	14_105339560_G_C_b37	CEP170B	+
EGR3	14_105363202_A_G_b37	GPR132	-
ETS1	15_28204530_G_GA_b37	HERC2	-
IKZF2	15_28204530_G_GA_b37	HERC2	-
CDC5L	15_28534552_C_CATA_b37	HERC2	-
ZEB1	15_31421676_T_C_b37	FAN1	+
DMRTC2	15_30916535_C_T_b37	KLF13	-
ZNF350	15_31726328_A_G_b37	CHRNA7	-
CBFB	15_33396696_C_CCA_b37	FMN1	+
RUNX3	15_33396699_C_CA_b37	FMN1	+
RUNX3	15_33396696_C_CCA_b37	FMN1	+
MYBL2	15_41171132_G_A_b37	DISP2	+
GLI3	15_40600198_G_C_b37	VPS18	-
ATF1	15_43545728_G_A_b37	TTBK2	+
FOXJ2	15_44982537_T_TA_b37	GATM	+
STAT4	15_48623248_TCGGGCGCGGTGTCTTGCCCACAGCTTGGGGAGCGGCCC_T_b37	DUT	-
STAT5B	15_52788608_CA_C_b37	MYO5A	-
POU6F1	15_52815914_C_A_b37	MYO5A	-
GATA3	15_52815914_C_A_b37	MYO5A	-
RUNX3	15_52815946_A_C_b37	MYO5A	-
ELK4	15_52815946_A_C_b37	MYO5A	-
AHR	15_60771438_G_GC_b37	NARG2	+
USF2	15_63790662_C_T_b37	CTD-2116N17.1	+
MXD4	15_63790662_C_T_b37	CTD-2116N17.1	+
JUN	15_64290385_A_G_b37	KIAA0101	+
TCF3	15_65593342_T_TC_b37	ZNF609	-
IRF7	15_65281624_A_G_b37	PLEKHO2	+
NHLH1	15_65593342_T_TC_b37	PARP16	-
REST	15_65618532_C_A_b37	PARP16	-
ATF3	15_65805389_T_C_b37	PTPLAD1	-
CREB1	15_65805389_T_C_b37	PTPLAD1	-
ATF4	15_65805389_T_C_b37	PTPLAD1	-
ATF7	15_65805389_T_C_b37	PTPLAD1	-
RUNX3	15_65912138_C_T_b37	PTPLAD1	+
FOXM1	15_66070962_T_C_b37	PTPLAD1	+
SP2	15_66084255_A_G_b37	PTPLAD1	-
SOX6	15_67214108_A_C_b37	SNAPC5	-
REST	15_68325801_C_G_b37	CLN6	+
MAF	15_68334414_T_G_b37	CLN6	-
ALX3	15_68407287_A_G_b37	CLN6	+
MAF	15_68503216_C_T_b37	CLN6	-
SRF	15_68507272_G_A_b37	CLN6	-
ATF5	15_68507324_T_TCCTTCCCCA_b37	CLN6	-
SP1	15_68522090_GGCGGAGCGGA_G_b37	CLN6	-
ZBTB7B	15_68522090_GGCGGAGCGGA_G_b37	CLN6	-
IRF2	15_68522850_G_A_b37	CLN6	-
ATF1	15_70420355_G_A_b37	TLE3	+
MYBL2	15_75136694_T_C_b37	ARID3B	-
FOXP1	15_74691800_A_C_b37	CSK	+
ZEB1	15_75898996_A_T_b37	FBXO22	+
REST	15_78344922_G_A_b37	PEAK1	+
MYB	15_79237247_C_G_b37	MORF4L1	-
AHR	15_86168689_G_A_b37	AKAP13	+
E2F3	15_86168689_G_A_b37	AKAP13	+
MZF1	15_89680044_G_C_b37	AEN	-
TAL1	15_91404788_T_C_b37	ZNF710	+
MECP2	15_91365169_T_C_b37	BLM	-
ATF3	15_91351930_G_A_b37	VPS33B	+
ZNF148	15_92393489_G_C_b37	SLCO3A1	+
ZNF148	15_92393488_G_GC_b37	SLCO3A1	+
EGR2	15_92393489_G_C_b37	SLCO3A1	+
EGR2	15_92393488_G_GC_b37	SLCO3A1	+
EGR2	15_92393499_GGGT_G_b37	SLCO3A1	+
KLF4	15_92393499_GGGT_G_b37	SLCO3A1	+
KLF4	15_92393498_GGGGT_G_b37	SLCO3A1	+
ARID5B	15_92409097_A_G_b37	SLCO3A1	+
NR1H3	16_1524850_A_G_b37	CCDC78	-
MECP2	16_774045_TGGGGCAGTGGGTGGGTGG_T_b37	NARFL	-
YY1	16_783864_C_A_b37	NARFL	-
GLI3	16_134441_C_A_b37	NPRL3	-
E4F1	16_817339_G_T_b37	CAPN15	+
TAL1	16_447348_A_G_b37	NME4	+
GATA2	16_449162_T_C_b37	NME4	+
RXRA	16_1342708_CTT_C_b37	SOX8	-
SOX13	16_1294910_A_AG_b37	TPSD1	-
CREB1	16_1294910_A_AG_b37	TPSD1	-
E2F3	16_1979544_A_C_b37	TPSD1	+
CREB1	16_1979544_A_C_b37	TPSD1	+
BRF1	16_638264_C_G_b37	BAIAP3	-
EBF1	16_1530650_A_G_b37	SYNGR3	+
STAT5A	16_3003697_C_G_b37	RAB26	+
RELA	16_2478745_TC_T_b37	MLST8	-
NFKB2	16_2478745_TC_T_b37	MLST8	-
NFKB1	16_2954266_A_C_b37	PGP	-
XBP1	16_1530949_C_T_b37	TBC1D24	+
CEBPD	16_3118865_T_C_b37	KREMEN2	+
TCF3	16_3003947_G_A_b37	THOC6	+
E2F1	16_2918292_A_G_b37	ZNF213	+
TRIM28	16_3079685_T_C_b37	SLX4	-
TAL1	16_4004793_A_G_b37	UBALD1	+
LMO2	16_4746392_T_C_b37	ROGDI	+
LMO2	16_4883781_T_A_b37	ROGDI	-
GLI1	16_11895379_T_G_b37	CLEC16A	-
EGR2	16_11443873_G_T_b37	SOCS1	-
IKZF1	16_12667409_C_G_b37	TXNDC11	+
ZEB1	16_11230703_T_C_b37	TNFRSF17	-
CEBPA	16_15498773_G_C_b37	MPV17L	-
CEBPD	16_15498773_G_C_b37	MPV17L	-
TOPORS	16_15685342_T_C_b37	NDE1	+
KLF12	16_16183087_C_T_b37	KIAA0430	+
SREBF1	16_18802031_G_A_b37	ARL6IP1	+
FOXP3	16_19223970_G_A_b37	COQ7	-
CTCF	16_28333411_G_A_b37	TUFM	+
ZNF148	16_28497059_T_A_b37	TUFM	+
HIC1	16_28585636_C_T_b37	TUFM	+
CEBPA	16_28835682_G_GA_b37	TUFM	+
CREM	16_28851374_G_GCC_b37	TUFM	+
GABPB1	16_28891465_C_T_b37	TUFM	+
KLF4	16_28323470_T_G_b37	CD19	-
SREBF1	16_29130078_C_CAT_b37	MVP	-
TAL1	16_29283230_T_G_b37	MVP	-
MZF1	16_29832138_G_A_b37	HIRIP3	+
NFIA	16_30996872_G_GC_b37	GDPD3	-
EGR1	16_30773605_G_T_b37	ZNF48	+
FOXJ2	16_31376341_G_GAACA_b37	ZNF689	+
ARID5B	16_30457350_C_T_b37	PRR14	+
IRF1	16_30493881_T_C_b37	PRR14	+
ERF	16_31141993_C_T_b37	ITGAM	+
MEF2D	16_48390512_G_T_b37	LONP2	-
ARID5B	16_50727075_A_G_b37	NOD2	-
IRF2	16_55656355_G_A_b37	OGFOD1	+
JUND	16_56352905_G_A_b37	OGFOD1	+
AHR	16_56676272_T_G_b37	MT1X	-
SP1	16_57058974_C_T_b37	NLRC5	+
ZNF148	16_57058974_C_T_b37	NLRC5	+
EGR1	16_56966011_G_A_b37	PLLP	+
IKZF1	16_58246057_G_A_b37	GPR97	-
USF2	16_58157862_A_C_b37	CCDC135	-
ZNF263	16_57662051_G_GC_b37	CSNK2A2	-
NFIB	16_66262894_G_A_b37	TRADD	+
E2F1	16_68738324_G_T_b37	CENPT	-
E2F1	16_68562815_C_T_b37	SLC7A6	+
HIC1	16_68563743_A_G_b37	ZFP90	-
JUND	16_69967093_G_A_b37	WWP2	-
E2F3	16_74635295_C_T_b37	RFWD3	+
ELF2	16_74635791_C_G_b37	RFWD3	+
ETS1	16_74635791_C_G_b37	RFWD3	+
GATA3	16_74700628_G_A_b37	RFWD3	+
ETS1	16_81730809_G_A_b37	SDR42E1	+
LEF1	16_84102805_G_T_b37	MBTPS1	+
RFX5	16_84209498_T_C_b37	DNAAF1	-
MTF1	16_84209634_C_G_b37	DNAAF1	-
MAF	16_84221085_A_C_b37	DNAAF1	+
NRF1	16_84228279_G_A_b37	DNAAF1	-
RFX5	16_84233596_C_T_b37	DNAAF1	+
STAT6	16_84958696_T_C_b37	DNAAF1	+
CBFB	16_84983062_CTG_C_b37	DNAAF1	-
IKZF1	16_85004274_A_ACTT_b37	HSDL1	+
EGR3	16_84120005_G_A_b37	TAF1C	+
NR1H3	16_84178647_A_G_b37	TAF1C	-
ZNF350	16_84209354_T_A_b37	TAF1C	+
REST	16_84209816_T_C_b37	TAF1C	+
ETS1	16_84209864_G_C_b37	TAF1C	+
ELK4	16_84209864_G_C_b37	TAF1C	+
STAT4	16_85946481_G_C_b37	EMC8	-
HNF4A	16_85783768_T_A_b37	MTHFSD	-
GABPB1	16_88058751_C_G_b37	ZFPM1	+
HES1	16_88822156_T_C_b37	ZFPM1	-
FOXJ2	16_88856370_C_T_b37	ZFPM1	+
RELA	16_88879087_A_G_b37	CTU2	+
RXRA	16_88921634_C_G_b37	TRAPPC2L	+
GLI1	16_89772416_G_A_b37	ZNF778	-
CREB1	16_89984604_T_C_b37	ANKRD11	-
MZF1	16_88773528_C_A_b37	RPL13	+
ZNF148	16_89255108_G_A_b37	SPATA33	-
RUNX3	16_89907947_G_A_b37	TCF25	+
MZF1	17_1464466_G_A_b37	FAM57A	+
JUN	17_2529934_T_C_b37	RTN4RL1	+
FOSB	17_2529934_T_C_b37	RTN4RL1	+
TFDP1	17_1402536_G_A_b37	SGSM2	-
AHR	17_1493715_C_T_b37	METTL16	+
ZNF148	17_1493816_C_A_b37	METTL16	+
MECP2	17_3816961_T_C_b37	P2RX1	-
RUNX3	17_3818620_T_C_b37	P2RX1	-
TFCP2	17_3818620_T_C_b37	P2RX1	-
CREB1	17_3820332_A_G_b37	P2RX1	-
STAT5A	17_3820698_A_G_b37	P2RX1	-
USF2	17_4561074_A_G_b37	PSMB6	+
IRF1	17_4300706_T_G_b37	GP1BA	+
GABPB1	17_3868919_C_T_b37	SLC25A11	+
STAT5A	17_5415623_C_T_b37	KIF1C	+
FOXM1	17_4561074_A_G_b37	ZNF232	+
IRF7	17_5129801_TTC_T_b37	ZNF232	+
ARID5B	17_4889816_G_T_b37	ZNF594	-
RORA	17_4891956_G_A_b37	ZNF594	-
EGR2	17_4338832_G_A_b37	NUP88	+
EGR3	17_7212501_T_TC_b37	TXNDC17	+
HIF1A	17_7123240_T_TGGGCGTGCAGGACGC_b37	KIAA0753	-
NR2C2	17_7918490_T_C_b37	CLEC10A	-
GTF2A1	17_6766055_C_T_b37	ASGR2	+
NR5A1	17_7379650_G_A_b37	DVL2	+
ETS1	17_7123240_T_TGGGCGTGCAGGACGC_b37	ELP5	+
ATF6	17_7123240_T_TGGGCGTGCAGGACGC_b37	ELP5	+
GTF2A1	17_7145229_TAATC_T_b37	ELP5	-
STAT2	17_7145981_T_C_b37	ELP5	-
GTF2A1	17_7155056_T_C_b37	ELP5	+
PPARG	17_7164563_C_T_b37	ELP5	+
EP300	17_7185861_T_C_b37	ELP5	+
SP2	17_7835659_G_A_b37	CTDNEP1	+
YY1	17_7040878_C_T_b37	ACAP1	-
FOXO3	17_7647270_C_A_b37	KCTD11	+
ZNF263	17_7155138_GA_G_b37	SAT2	-
THRA	17_7164563_C_T_b37	SAT2	-
E2F1	17_7387350_C_CT_b37	CNTROB	-
SREBF1	17_7039914_A_C_b37	TRAPPC1	+
NFIA	17_8702644_G_T_b37	HES7	+
EGR3	17_7212501_T_TC_b37	PFAS	+
AHR	17_8611994_T_C_b37	ARHGEF15	-
EGR3	17_8315067_A_G_b37	NDEL1	-
EGR2	17_10633358_C_T_b37	SCO1	+
XBP1	17_16566673_C_T_b37	TRPV2	+
ARID5B	17_17193215_C_T_b37	FLCN	+
TFCP2	17_16914489_A_T_b37	COPS3	-
TAL1	17_17155873_C_T_b37	COPS3	-
NFYB	17_17184080_G_C_b37	COPS3	-
EGR2	17_17876296_C_G_b37	COPS3	-
STAT5A	17_16776844_G_C_b37	SREBF1	-
E2F3	17_17726965_C_T_b37	SREBF1	+
MAF	17_18170948_C_T_b37	LRRC48	-
HIC1	17_17726965_C_T_b37	LGALS9C	-
SPI1	17_19851875_G_T_b37	ULK2	+
CEBPA	17_25808928_G_T_b37	KSR1	-
RELA	17_25858581_CT_C_b37	KSR1	-
NFKB2	17_25858581_CT_C_b37	KSR1	-
HSF1	17_25867382_A_T_b37	KSR1	-
TFCP2	17_31187216_G_C_b37	MYO1D	+
AHR	17_33368608_AGT_A_b37	RFFL	+
PPARG	17_32592905_C_A_b37	RAD51D	+
TP73	17_34433939_C_G_b37	RASL10B	-
MYB	17_37828496_T_C_b37	CISD3	-
SRF	17_37251315_C_G_b37	PLXDC1	-
ZBTB33	17_40428961_A_G_b37	ACLY	-
TCF12	17_40770091_A_G_b37	PTRF	+
MZF1	17_40515826_C_T_b37	PSMC3IP	+
HBP1	17_41176688_T_C_b37	ARL4D	+
ATF3	17_41277187_G_C_b37	ARL4D	+
E2F3	17_41394877_C_T_b37	ARL4D	+
NFIA	17_41150949_G_A_b37	DHX8	+
NHLH1	17_42687265_T_C_b37	MPP2	+
STAT6	17_43485219_G_A_b37	CRHR1	+
ARID5B	17_43518152_A_G_b37	CRHR1	-
HSF2	17_44053307_T_TAG_b37	LRRC37A	-
ELF2	17_44104343_A_C_b37	LRRC37A	-
E2F3	17_44159672_A_G_b37	LRRC37A	-
THRA	17_44899759_C_T_b37	KPNB1	+
RXRA	17_45331618_C_G_b37	SNX11	+
MXI1	17_47393605_G_A_b37	CALCOCO2	+
KLF4	17_47300823_G_A_b37	ZNF652	+
JUN	17_48208274_C_T_b37	PHB	+
NRF1	17_48101438_C_T_b37	XYLT2	+
USF2	17_49021433_A_G_b37	EME1	-
SP2	17_48642746_GGC_G_b37	SPATA20	+
ATF4	17_56737553_G_A_b37	RAD51C	+
RARA	17_56737553_G_A_b37	RAD51C	+
YY1	17_57031742_G_A_b37	RAD51C	+
SPI1	17_57184270_A_AG_b37	RAD51C	+
IRF3	17_57184270_A_AG_b37	RAD51C	+
E2F3	17_56609525_G_A_b37	TRIM37	+
ELF2	17_56609525_G_A_b37	TRIM37	+
STAT5B	17_57184162_A_C_b37	TRIM37	-
STAT2	17_57184162_A_C_b37	TRIM37	-
STAT4	17_57184162_A_C_b37	TRIM37	-
XBP1	17_57453511_A_G_b37	TRIM37	-
POU2F1	17_61269838_G_A_b37	CYB561	-
ZEB1	17_61851751_T_G_b37	DDX42	+
FOXP1	17_61916952_AAC_A_b37	DDX42	+
FOXP1	17_61916953_AC_A_b37	DDX42	+
POU2F1	17_61989626_T_G_b37	DDX42	+
EGR3	17_62005645_C_G_b37	DDX42	-
NFATC3	17_62502641_G_C_b37	ICAM2	+
JUND	17_62134056_G_A_b37	ERN1	-
FOSB	17_62134056_G_A_b37	ERN1	-
NFE2	17_62134056_G_A_b37	ERN1	-
YY1	17_62145338_C_T_b37	ERN1	+
BHLHE40	17_62160044_T_C_b37	ERN1	+
POU5F1	17_62160044_T_C_b37	ERN1	+
HSF1	17_62160131_G_C_b37	ERN1	+
RUNX3	17_62181308_A_C_b37	ERN1	+
JUN	17_72172973_C_T_b37	COG1	-
GATA2	17_72955523_C_T_b37	KIF19	+
CEBPA	17_71953007_T_C_b37	TMEM104	+
TAL1	17_73512354_A_C_b37	SUMO2	-
BRCA1	17_72897722_G_T_b37	CASKIN2	+
USF2	17_73514944_A_G_b37	H3F3B	-
E2F1	17_73900688_T_C_b37	UNC13D	+
ZNF148	17_74264573_G_GC_b37	FOXJ1	-
GATA1	17_74481803_G_A_b37	PRPSAP1	-
GATA1	17_74485162_C_T_b37	PRPSAP1	-
POU2F1	17_75321199_G_C_b37	PRPSAP1	+
HIC1	17_74269775_A_C_b37	AANAT	+
JUNB	17_74477691_C_T_b37	AANAT	+
CREM	17_74481803_G_A_b37	AANAT	+
TCF12	17_74500384_G_C_b37	RHBDF2	-
TFCP2	17_74674556_G_A_b37	MXRA7	-
EGR1	17_74712159_C_CA_b37	MXRA7	-
CREM	17_74712310_A_G_b37	MXRA7	-
ETS1	17_74712310_A_G_b37	JMJD6	-
ELF2	17_74712310_A_G_b37	JMJD6	-
SREBF1	17_75388200_C_T_b37	JMJD6	+
AHRR	17_76238523_G_C_b37	BIRC5	+
NR1I3	17_75663256_G_T_b37	SOCS3	+
RXRA	17_76228048_C_T_b37	C1QTNF1	-
MAX	17_76588935_T_C_b37	C1QTNF1	+
MTF1	17_78248369_C_T_b37	GAA	+
TAL1	17_78930171_G_A_b37	SLC26A11	+
E2F3	17_79360570_C_G_b37	ENDOV	+
MAFB	17_78588202_A_G_b37	RPTOR	-
NFKB2	17_78711966_A_G_b37	RPTOR	-
TP53	17_79093427_C_T_b37	BAIAP2	-
LMO2	17_79421584_A_G_b37	ARL16	+
MAX	17_80158966_T_G_b37	ARL16	-
LMO2	17_79356018_G_C_b37	ANAPC11	-
CREB1	17_80828303_G_A_b37	PCYT2	+
NR3C1	17_79268234_T_G_b37	RFNG	-
SREBF1	17_79383145_TG_T_b37	SLC16A3	-
ETV7	17_79630238_A_G_b37	SLC16A3	+
MAX	17_80666377_C_CGT_b37	SLC16A3	-
RUNX3	17_79460490_G_A_b37	OGFOD3	-
AHR	17_80078303_G_A_b37	FOXK2	-
AHR	17_80128447_G_A_b37	FOXK2	+
MZF1	17_81035278_A_C_b37	B3GNTL1	-
SP1	17_80055516_G_A_b37	METRNL	+
MYB	18_3262399_AGGGAGGAGGGTTGGCGGC_A_b37	MYL12B	-
FOSB	18_5103881_C_T_b37	ZBTB14	+
FLI1	18_12841176_G_A_b37	AFG3L2	+
IRF6	18_28786441_T_C_b37	DSC2	+
RUNX3	18_43651270_A_G_b37	ATP5A1	-
SOX13	18_43652203_G_A_b37	ATP5A1	-
RUNX3	18_43652541_A_C_b37	ATP5A1	-
EOMES	18_43653327_C_T_b37	ATP5A1	-
AHR	18_48405479_C_T_b37	ME2	+
AHR	18_48405481_C_G_b37	ME2	+
EGR1	18_48405481_C_G_b37	ME2	+
MECP2	18_55310080_T_C_b37	ATP8B1	-
BACH1	18_61111346_A_T_b37	PHLPP1	+
CREB1	18_76829069_C_A_b37	ATP9B	+
CREM	18_76829069_C_A_b37	ATP9B	+
E4F1	18_76829069_C_A_b37	ATP9B	+
ATF6	18_76829069_C_A_b37	ATP9B	+
ATF4	18_76829069_C_A_b37	ATP9B	+
PPARG	18_76830106_G_C_b37	ATP9B	+
PPARD	18_76830106_G_C_b37	ATP9B	+
SP2	18_78004331_C_T_b37	NFATC1	+
EGR2	18_77711127_G_T_b37	AC139100.2	+
ZNF148	18_77759802_G_C_b37	AC139100.2	+
LMO2	18_77792946_T_A_b37	AC139100.2	+
EGR3	18_77794081_G_GC_b37	AC139100.2	+
EGR3	18_77794410_C_T_b37	AC139100.2	+
ZNF148	18_77794410_C_T_b37	AC139100.2	+
SRF	18_77818866_G_A_b37	AC139100.2	+
ATF6	18_77917479_G_A_b37	AC139100.2	-
DDIT3	18_77933497_G_A_b37	AC139100.2	+
MTF1	18_77793240_C_A_b37	PARD6G	-
IRF4	18_77794297_C_T_b37	PARD6G	-
SP2	19_1082277_GCGGGGC_G_b37	MIER2	-
RXRA	19_605783_T_A_b37	PPAP2C	-
ETV7	19_682010_G_T_b37	PPAP2C	-
STAT6	19_697514_A_C_b37	PPAP2C	+
RXRB	19_1066832_C_CGG_b37	KISS1R	-
SP1	19_872969_C_G_b37	MED16	+
ATF6	19_892003_T_C_b37	MED16	+
TRIM28	19_892888_C_A_b37	MED16	+
ERF	19_862024_C_G_b37	CFD	-
E2F1	19_506920_A_G_b37	AZU1	+
NFIX	19_933487_G_A_b37	MADCAM1	-
ELK4	19_933196_T_C_b37	HCN2	-
TRIM28	19_933196_T_C_b37	HCN2	-
RREB1	19_862912_C_T_b37	RNF126	-
CTCF	19_1040765_A_G_b37	ABCA7	+
TCF3	19_1081617_A_G_b37	POLR2E	-
RXRB	19_1026477_G_T_b37	SBNO2	-
MZF1	19_918410_GA_G_b37	RPS15	-
MXD4	19_722528_C_T_b37	ADAMTSL5	+
NHLH1	19_722528_C_T_b37	ADAMTSL5	+
GLI3	19_1355483_CA_C_b37	MEX3D	+
MECP2	19_1725735_G_C_b37	MEX3D	-
AHR	19_2335872_C_T_b37	UQCR11	+
SP2	19_1542797_C_G_b37	ABHD17A	+
NFYA	19_1542797_C_G_b37	ABHD17A	+
NFYB	19_1542797_C_G_b37	ABHD17A	+
CEBPA	19_2524925_A_C_b37	CSNK1G2	+
EBF1	19_2756700_T_C_b37	CSNK1G2	+
MTF1	19_1593540_T_C_b37	BTBD2	+
AHRR	19_2303158_C_G_b37	LINGO3	-
GABPA	19_3284819_T_C_b37	LSM7	-
GATA3	19_2842553_T_A_b37	TIMM13	-
RXRA	19_3367067_C_T_b37	TIMM13	+
NFIA	19_2152342_A_G_b37	SLC39A3	-
TFCP2	19_3365909_T_C_b37	ZNF555	+
MYB	19_3480358_T_C_b37	TLE6	-
RXRA	19_3507716_G_C_b37	TLE6	-
EGR2	19_3507716_G_C_b37	TLE6	-
CEBPA	19_3520562_C_T_b37	TLE6	-
SREBF1	19_2567889_C_T_b37	GNA11	-
MAFB	19_2785273_G_C_b37	S1PR4	+
NFYC	19_2614992_T_C_b37	NFIC	+
KLF4	19_3062985_GC_G_b37	NFIC	+
EGR1	19_3046930_G_C_b37	DOHH	-
MYB	19_3176274_A_G_b37	DOHH	-
HIF1A	19_4233570_A_C_b37	MFSD12	+
GTF2I	19_4067990_GGGGGGGA_G_b37	TBXA2R	+
ARID5B	19_4296710_TC_T_b37	TBXA2R	+
TFEB	19_4296709_GT_G_b37	TBXA2R	+
NHLH1	19_4296709_GT_G_b37	TBXA2R	+
BHLHE40	19_4296709_GT_G_b37	TBXA2R	+
NR3C1	19_2977638_T_C_b37	NMRK2	+
IRF3	19_3165174_CTGT_C_b37	DAPK3	-
NR2F6	19_3285399_C_G_b37	DAPK3	+
GLIS3	19_3062985_GC_G_b37	PIAS4	-
MZF1	19_3047170_A_G_b37	AC016586.1	+
DDIT3	19_4895662_C_A_b37	EBI3	+
EGR2	19_3761652_G_A_b37	CCDC94	-
PPARG	19_4724733_G_A_b37	STAP2	-
IKZF1	19_3435254_T_C_b37	SH3GL1	+
DDIT3	19_4895662_C_A_b37	SH3GL1	+
RXRB	19_3618688_A_C_b37	HDGFRP2	-
CEBPG	19_4153659_G_A_b37	HDGFRP2	-
THRA	19_6728400_T_C_b37	RFX2	-
DDIT3	19_6658636_G_A_b37	EMR1	+
ELK4	19_7445495_C_T_b37	ARHGEF18	+
TRIM28	19_7459050_C_T_b37	ARHGEF18	+
JUN	19_7480686_A_G_b37	ARHGEF18	-
FOSB	19_7480686_A_G_b37	ARHGEF18	-
IRF3	19_7488671_A_G_b37	ARHGEF18	-
IRF2	19_7488671_A_G_b37	ARHGEF18	-
CEBPA	19_7492141_C_T_b37	ARHGEF18	-
NFIX	19_7755469_T_C_b37	PEX11G	-
FLI1	19_8566894_T_C_b37	MCOLN1	+
NR3C1	19_8567548_A_G_b37	MCOLN1	+
SP1	19_7627964_CG_C_b37	CAMSAP3	-
SP1	19_7627959_AC_A_b37	CAMSAP3	-
RXRA	19_7703605_C_T_b37	FCER2	+
JUN	19_8680207_G_A_b37	CLEC4G	-
MECP2	19_7864648_C_G_b37	MAP2K7	+
DDIT3	19_8813050_C_T_b37	ZNF121	-
HIF1A	19_10223427_A_G_b37	COL5A3	-
RFX5	19_10397238_C_T_b37	ICAM1	+
KLF4	19_10399904_C_T_b37	ICAM5	+
KLF4	19_10403104_A_AG_b37	ICAM5	+
RXRA	19_11253310_C_T_b37	CDC37	-
ZNF148	19_11253310_C_T_b37	CDC37	-
ATF5	19_10715154_C_A_b37	DKFZP761J1410	+
ELK4	19_12605955_C_T_b37	ZNF627	-
ELF2	19_12605955_C_T_b37	ZNF627	-
LEF1	19_11647265_T_G_b37	ZNF763	-
GLIS3	19_13262621_C_CA_b37	ZNF442	-
THRA	19_11908770_A_G_b37	ZNF709	-
EGR1	19_13262621_C_CA_b37	HOOK2	-
GTF2I	19_14367248_C_T_b37	IL27RA	+
USF2	19_14583146_G_T_b37	SAMD1	+
GTF2A1	19_14493302_G_A_b37	LPHN1	+
TFCP2	19_14896459_G_A_b37	GIPC1	+
STAT5A	19_14016774_G_A_b37	DNAJB1	+
PPARG	19_14587982_T_C_b37	EPHX3	-
HIC1	19_14801166_C_T_b37	WIZ	+
CREB1	19_16190906_A_G_b37	CYP4F2	+
ESRRA	19_17337555_C_A_b37	OCEL1	-
IRF1	19_17447113_G_A_b37	NR2F6	-
BRCA1	19_18169314_T_G_b37	MVB12A	-
STAT4	19_17895280_A_C_b37	BST2	-
ZNF350	19_17938844_C_G_b37	FAM129C	+
E4F1	19_18315629_C_T_b37	COLGALT1	+
E2F3	19_18544284_GGGCGGGGGCGCGTC_G_b37	MAP1S	+
TCF3	19_18612748_G_A_b37	MAP1S	+
EGR3	19_19471805_G_A_b37	GDF15	+
NR2C2	19_18586519_T_A_b37	SSBP4	-
RXRB	19_18145922_CAGGGA_C_b37	UBA52	+
FOXJ3	19_17895280_A_C_b37	CRLF1	+
PARP1	19_19856056_T_G_b37	ZNF737	+
FLI1	19_21265171_C_T_b37	ZNF738	-
GABPA	19_21310096_T_C_b37	ZNF738	-
CTCF	19_33759036_T_G_b37	GPATCH1	-
MAF	19_33759471_C_T_b37	GPATCH1	-
ETS1	19_33759471_C_T_b37	GPATCH1	-
EP300	19_33759471_C_T_b37	GPATCH1	-
CEBPD	19_33643243_A_G_b37	PEPD	+
TGIF2	19_35848955_C_T_b37	PDCD2L	+
MZF1	19_35487933_C_G_b37	GRAMD1A	+
ZNF217	19_35492129_C_T_b37	GRAMD1A	+
GTF2A1	19_35787609_C_T_b37	GRAMD1A	+
ZFX	19_35611913_A_G_b37	LGI4	+
STAT6	19_35661787_C_T_b37	FFAR1	-
FOSB	19_35494834_G_C_b37	GAPDHS	-
GABPB1	19_35532305_T_G_b37	GAPDHS	-
GLI1	19_35264606_T_TG_b37	U2AF1L4	+
CEBPA	19_35615313_C_T_b37	ALKBH6	+
NR2C2	19_36619392_T_C_b37	THAP8	+
ATF4	19_36232420_C_T_b37	CAPNS1	+
ATF4	19_36235431_A_G_b37	CAPNS1	+
NFE2	19_36235928_A_C_b37	CAPNS1	+
REST	19_36239484_A_G_b37	CAPNS1	+
PRDM1	19_37157556_T_TC_b37	ZNF850	+
E2F1	19_38997635_A_C_b37	PSMD8	-
PPARG	19_39826597_A_G_b37	NCCRP1	-
NR1I3	19_41107208_A_C_b37	ZNF780B	-
MXD4	19_41197268_G_GC_b37	PRX	-
EGR2	19_41381647_A_C_b37	SERTAD1	-
E2F3	19_41193580_A_G_b37	NUMBL	-
RUNX3	19_41195170_T_C_b37	NUMBL	-
ZNF148	19_41197268_G_GC_b37	NUMBL	-
ZEB1	19_41197268_G_GC_b37	NUMBL	+
EGR1	19_41197268_G_GC_b37	NUMBL	-
EGR2	19_41197268_G_GC_b37	NUMBL	-
TCF3	19_41354712_A_G_b37	NUMBL	-
LMO2	19_41382665_G_A_b37	ATP5SL	-
SRF	19_41702235_A_T_b37	CEACAM21	+
ATF7	19_41869486_A_AC_b37	TMEM145	+
NFIL3	19_44074597_T_G_b37	CEACAM8	-
MYB	19_44952236_A_T_b37	ETHE1	+
CTCF	19_44008368_A_AC_b37	XRCC1	+
ATF3	19_45352487_A_T_b37	ZNF235	-
IRF1	19_44289910_TTTTC_T_b37	ZNF285	-
NFATC3	19_44171349_C_T_b37	PVR	+
ZNF148	19_46464137_A_G_b37	RELB	-
MAZ	19_46067583_GA_G_b37	CLASRP	-
TCF7L2	19_46296230_A_T_b37	MARK4	+
HLF	19_46234632_T_C_b37	FBXO46	+
MAZ	19_46067580_GGA_G_b37	DMWD	-
TCF3	19_47287405_T_C_b37	GNG8	-
XBP1	19_47217914_A_C_b37	PRKD2	-
GABPB1	19_47799778_T_C_b37	ZC3H4	+
SP1	19_49315781_CT_C_b37	CABP5	+
ETV7	19_49228272_T_C_b37	CCDC114	-
EBF1	19_49804609_TG_T_b37	CCDC114	+
CDC5L	19_49522616_A_C_b37	GRWD1	-
HOXA2	19_49522758_T_TG_b37	GRWD1	-
EGR2	19_48113875_CA_C_b37	LMTK3	+
ZNF263	19_50014977_G_A_b37	LMTK3	+
ATF5	19_49250538_A_G_b37	SPHK2	+
ATF6	19_49250538_A_G_b37	SPHK2	+
ARID5B	19_48166515_C_T_b37	DBP	+
GTF2A1	19_49317098_C_T_b37	DBP	+
MTF1	19_48673164_G_GT_b37	NTN5	+
SREBF1	19_49092627_A_T_b37	RASIP1	+
USF2	19_49465653_C_T_b37	BCAT2	+
TCF3	19_50073237_C_G_b37	PPP1R15A	+
NR1H3	19_48794374_G_A_b37	NUCB1	+
RORA	19_49380836_G_C_b37	LIN7B	+
STAT5A	19_49382437_T_C_b37	LIN7B	+
PPARG	19_49654421_C_T_b37	LIN7B	+
TFCP2	19_49381089_C_T_b37	IRF3	+
MZF1	19_50093572_A_G_b37	CPT1C	-
NR2C2	19_49655174_A_T_b37	AP2A1	-
ZNF148	19_50366164_C_A_b37	PNKP	+
NFATC2	19_50368879_TTTTC_T_b37	PNKP	+
NFATC3	19_50368879_TTTTC_T_b37	PNKP	+
RELA	19_50370066_C_T_b37	PNKP	+
STAT4	19_50370066_C_T_b37	PNKP	+
IKZF2	19_50370066_C_T_b37	PNKP	+
GATA1	19_50370066_C_T_b37	PNKP	+
IKZF2	19_50370106_T_G_b37	PNKP	+
CREB1	19_50370846_CGTGG_C_b37	PNKP	+
CTCF	19_50370846_CGTGG_C_b37	PNKP	+
GLI1	19_50370846_CGTGG_C_b37	PNKP	+
EGR2	19_50370851_GT_G_b37	PNKP	+
EGR2	19_50370846_CGTGG_C_b37	PNKP	+
EGR1	19_50370846_CGTGG_C_b37	PNKP	+
EGR3	19_50370851_GT_G_b37	PNKP	+
EGR3	19_50370846_CGTGG_C_b37	PNKP	+
EGR1	19_50370851_GT_G_b37	PNKP	+
ATF7	19_50400731_T_TGGG_b37	PNKP	+
GTF2I	19_50139119_G_C_b37	ATF5	+
MZF1	19_50140209_C_T_b37	NUP62	+
GTF2I	19_50139119_G_C_b37	ASPDH	+
SP2	19_52693297_C_CT_b37	CD33	+
STAT4	19_51930706_A_C_b37	VSIG10L	-
STAT6	19_51930706_A_C_b37	VSIG10L	-
SRF	19_51896060_T_C_b37	CTD-2616J11.4	+
STAT4	19_51930706_A_C_b37	SIGLEC10	-
IRF2	19_51844978_G_T_b37	ZNF175	-
YY1	19_52164470_A_C_b37	SIGLEC14	+
TCF3	19_51322312_T_C_b37	HAS1	-
EBF1	19_51600771_TGA_T_b37	ZNF649	+
MZF1	19_53141113_G_T_b37	ZNF836	+
MZF1	19_53149967_C_A_b37	ZNF836	+
JUN	19_53590507_G_A_b37	ZNF766	-
TFDP1	19_53141625_G_A_b37	ZNF468	+
GATA2	19_54815577_T_C_b37	CACNG6	+
MTF1	19_55104913_T_C_b37	CACNG6	+
THRA	19_53836609_G_C_b37	OSCAR	+
TFDP1	19_54714594_T_C_b37	RPS9	-
SREBF1	19_54877165_A_G_b37	LILRB3	-
TBP	19_55414914_A_G_b37	LILRA5	+
GABPA	19_54057156_C_G_b37	CDC42EP5	-
CEBPA	19_55781824_A_T_b37	LILRB4	-
CEBPE	19_54813872_A_T_b37	NCR1	-
CEBPE	19_54828662_G_C_b37	NCR1	-
GLIS3	19_55945375_G_C_b37	RDH13	+
YY1	19_56111305_A_C_b37	ZNF628	-
CEBPG	19_56683664_AT_A_b37	SSC5D	-
MTF1	19_55813248_G_A_b37	ZNF581	+
NR5A1	19_57183083_T_G_b37	ZNF71	-
MTF1	19_57703209_T_C_b37	ZNF264	-
RXRA	19_57703369_T_C_b37	ZNF264	-
ZNF350	19_57985566_G_C_b37	ZNF550	-
GATA3	19_57998879_C_T_b37	ZNF550	-
SP1	19_58281192_T_TC_b37	ZNF586	-
ZNF148	19_58281192_T_TC_b37	ZNF586	-
ETS1	19_58310857_C_G_b37	ZNF586	-
CREB1	19_58313844_T_A_b37	ZNF586	-
JUN	19_58313844_T_A_b37	ZNF586	-
TCF3	19_58326001_A_G_b37	ZNF586	-
IKZF2	19_58361549_A_G_b37	ZNF586	-
RUNX3	19_58280265_C_T_b37	ZNF552	+
TRIM28	19_58280265_C_T_b37	ZNF552	+
IRF1	19_58286363_CTTTT_C_b37	ZNF552	+
E2F1	19_58570912_T_G_b37	ZNF329	-
PPARG	19_58899303_C_G_b37	ZNF329	-
NFYA	2_9246593_T_C_b37	IAH1	-
NR1I3	2_10092236_CCTCCTCCG_C_b37	YWHAQ	-
NR4A1	2_26678496_C_A_b37	ABHD1	+
BACH1	2_28019856_T_C_b37	ATRAID	+
ATF5	2_28579200_C_A_b37	MRPL33	-
E4F1	2_28669749_C_G_b37	PPP1CB	-
NFATC2	2_30726551_G_C_b37	LCLAT1	-
SPI1	2_37383166_G_A_b37	EIF2AK2	+
STAT5A	2_43652922_C_G_b37	THADA	-
SOX13	2_43629408_G_C_b37	DYNC2LI1	+
POU5F1	2_43635076_G_C_b37	DYNC2LI1	+
JUNB	2_45029525_T_C_b37	PPM1B	+
CREB1	2_62523565_C_G_b37	CCT4	+
IRF7	2_68579931_A_G_b37	PLEK	+
MECP2	2_68607271_G_A_b37	PLEK	+
POU5F1	2_68618369_T_TGAGG_b37	PLEK	+
NR3C1	2_68618728_C_G_b37	PLEK	+
ZNF263	2_68619306_C_T_b37	PLEK	+
JUN	2_68630584_T_G_b37	PLEK	+
JUND	2_68630584_T_G_b37	PLEK	+
FOS	2_68630584_T_G_b37	PLEK	+
RUNX3	2_68630600_G_C_b37	PLEK	+
CEBPA	2_68630600_G_C_b37	PLEK	+
NFATC1	2_68647739_C_T_b37	PLEK	+
NFATC2	2_68647739_C_T_b37	PLEK	+
NFATC3	2_68647739_C_T_b37	PLEK	+
MYBL2	2_70174030_T_C_b37	ANXA4	+
TGIF1	2_70368391_A_G_b37	ANXA4	+
IRF2	2_70120909_GA_G_b37	PCBP1	+
GLI3	2_71454943_C_T_b37	ADD2	+
EGR2	2_71204246_A_G_b37	NAGK	-
STAT5A	2_71688249_C_T_b37	NAGK	-
SRF	2_71053852_A_G_b37	MCEE	+
GTF2A2	2_74154975_G_T_b37	DUSP11	+
CEBPG	2_75269064_T_C_b37	BOLA3	+
BCL6	2_85553784_C_T_b37	RETSAT	-
PARP1	2_85554080_G_A_b37	RETSAT	-
NFATC3	2_85554080_G_A_b37	RETSAT	-
BCL6	2_85554080_G_A_b37	RETSAT	-
ELK4	2_85555262_T_G_b37	RETSAT	-
ETS1	2_85583085_C_CTGATCATTATTACCACAG_b37	RETSAT	+
FLI1	2_85583085_C_CTGATCATTATTACCACAG_b37	RETSAT	+
GTF2I	2_85636195_T_C_b37	RETSAT	+
E2F3	2_85637837_G_T_b37	RETSAT	+
GTF2A1	2_85648552_G_A_b37	RETSAT	+
ETS1	2_85728695_A_T_b37	MAT2A	+
SPI1	2_85728695_A_T_b37	MAT2A	+
ELF2	2_85728695_A_T_b37	MAT2A	+
ELK4	2_85728695_A_T_b37	MAT2A	+
ZNF148	2_85765439_C_T_b37	MAT2A	+
SP1	2_85765439_C_T_b37	MAT2A	+
EGR1	2_85788270_C_A_b37	MAT2A	+
SOX13	2_85788738_C_A_b37	MAT2A	+
FOXP3	2_86079341_T_C_b37	USP39	+
GATA1	2_85788270_C_A_b37	ST3GAL5	-
MAX	2_86012676_G_A_b37	ST3GAL5	+
HIF1A	2_86117079_C_G_b37	RMND5A	+
GATA2	2_89153049_T_C_b37	THNSL2	-
GATA2	2_99383330_G_A_b37	REV1	-
E2F3	2_99758020_G_GCGCAGGCGCACGCCCA_b37	REV1	+
HIC1	2_99954276_C_CT_b37	REV1	+
CREB1	2_109066424_G_A_b37	EDAR	-
ATF6	2_109066424_G_A_b37	EDAR	-
RFX2	2_109197748_C_T_b37	EDAR	-
BACH1	2_109213650_C_T_b37	EDAR	-
CREB1	2_109213650_C_T_b37	EDAR	-
NFE2	2_109213650_C_T_b37	EDAR	-
BACH1	2_109220910_G_A_b37	EDAR	-
CBFB	2_109251065_G_A_b37	EDAR	-
NR6A1	2_110371852_G_A_b37	EDAR	-
SP1	2_120021319_C_T_b37	STEAP3	+
ZBTB7B	2_128396807_A_G_b37	IWS1	-
SREBF1	2_127843656_T_C_b37	AMMECR1L	-
STAT5B	2_134991024_A_G_b37	MGAT5	+
STAT2	2_134991024_A_G_b37	MGAT5	+
ETS1	2_135426618_T_C_b37	TMEM163	-
CBFB	2_135426618_T_C_b37	TMEM163	-
RUNX3	2_135426618_T_C_b37	TMEM163	-
SRF	2_137133891_T_C_b37	ZRANB3	+
HIF1A	2_137063228_T_C_b37	CXCR4	-
ELK4	2_152118275_A_G_b37	RBM43	-
ELF2	2_152118275_A_G_b37	RBM43	-
FOXJ2	2_153032790_A_C_b37	ARL6IP6	+
CEBPA	2_158970425_C_T_b37	PKP4	+
MAX	2_158971237_C_T_b37	PKP4	+
XBP1	2_158971237_C_T_b37	PKP4	+
TCF3	2_158971237_C_T_b37	PKP4	+
TFEB	2_158971237_C_T_b37	PKP4	+
TCF12	2_158971237_C_T_b37	PKP4	+
ARID5B	2_158971237_C_T_b37	PKP4	+
TFEC	2_158971237_C_T_b37	PKP4	+
NHLH1	2_158971237_C_T_b37	PKP4	+
MXD4	2_158971237_C_T_b37	PKP4	+
AHR	2_158971237_C_T_b37	PKP4	+
AHRR	2_158971237_C_T_b37	PKP4	+
PPARG	2_158998837_T_C_b37	PKP4	+
USF2	2_160058450_T_C_b37	TANC1	-
NFYC	2_172967746_A_G_b37	CYBRD1	+
HLF	2_173062001_C_T_b37	SLC25A12	+
EGR2	2_173322705_G_T_b37	ITGA6	+
RUNX3	2_182322220_C_A_b37	ITGA4	+
POU6F1	2_190628568_G_A_b37	ASNSD1	-
ELF2	2_190649316_G_C_b37	ASNSD1	+
ETS1	2_190649316_G_C_b37	ASNSD1	+
ATF1	2_198056041_G_A_b37	MARS2	+
NR1I3	2_201171651_C_T_b37	SGOL2	-
FLI1	2_204661524_G_A_b37	NBEAL1	-
FOXO3	2_216980263_TGTG_T_b37	MREG	-
EBF1	2_216765309_C_T_b37	IGFBP2	-
ZNF350	2_219271530_G_A_b37	NHEJ1	-
BRCA1	2_220024650_G_T_b37	FAM134A	+
SP1	2_220025308_C_T_b37	FAM134A	+
ZNF148	2_220025308_C_T_b37	FAM134A	+
ZFX	2_220025308_C_T_b37	FAM134A	+
RORA	2_220040330_A_G_b37	FAM134A	+
SRF	2_220041222_CAT_C_b37	FAM134A	+
ZBTB7B	2_220041433_C_A_b37	FAM134A	+
CEBPA	2_220042627_A_C_b37	FAM134A	+
CEBPD	2_220042627_A_C_b37	FAM134A	+
MECP2	2_220042675_G_A_b37	FAM134A	+
STAT4	2_220042675_G_A_b37	FAM134A	+
GATA2	2_220042675_G_A_b37	FAM134A	+
ELK4	2_220047393_C_T_b37	FAM134A	+
ETS1	2_220047393_C_T_b37	FAM134A	+
FLI1	2_220047393_C_T_b37	FAM134A	+
ELF2	2_220047393_C_T_b37	FAM134A	+
SPI1	2_220047393_C_T_b37	FAM134A	+
GABPA	2_220047393_C_T_b37	FAM134A	+
IRF2	2_228327334_A_C_b37	AGFG1	-
TCF7L2	2_231851779_T_G_b37	B3GNT7	+
EP300	2_232791948_C_T_b37	B3GNT7	+
ZNF350	2_233304214_CAGGAG_C_b37	PDE6D	+
ATF6	2_233304631_A_G_b37	PDE6D	+
IKZF2	2_233313185_T_C_b37	PDE6D	+
CEBPE	2_234762924_C_G_b37	ATG16L1	+
TAL1	2_234876037_A_G_b37	USP40	+
MZF1	2_238593757_CCCCA_C_b37	LRRFIP1	-
MTF1	2_239007130_A_T_b37	UBE2F	+
CNOT3	2_241075809_C_T_b37	MYEOV2	+
NR1H3	2_242089450_G_A_b37	AC104809.3	+
SREBF1	2_242838953_GGTGTGGGT_G_b37	SNED1	-
MAFG	2_242065358_A_G_b37	PASK	+
ZNF148	2_242628954_T_C_b37	ING5	-
FOXP3	20_2618094_G_A_b37	LZTS3	-
ELK4	20_3184134_C_T_b37	DDRGK1	+
FLI1	20_3184134_C_T_b37	DDRGK1	+
MZF1	20_3203950_T_A_b37	DDRGK1	+
PPARG	20_4110168_T_C_b37	ITPA	-
NFKB2	20_3653587_C_T_b37	MAVS	+
TCF7L1	20_3776027_AAAG_A_b37	RNF24	-
TCF7L1	20_3776026_AAAAG_A_b37	RNF24	-
NR1H3	20_4795821_C_A_b37	SLC23A2	+
NR1H4	20_5173014_C_CA_b37	SLC23A2	-
HNF4A	20_5149713_A_G_b37	TRMT6	+
NR2C2	20_17840220_T_A_b37	BFSP1	-
IRF2	20_18492511_C_T_b37	SEC23B	+
STAT5B	20_18548411_T_G_b37	SEC23B	+
NR3C1	20_18485412_C_G_b37	DTD1	+
ETS1	20_18485412_C_G_b37	DTD1	+
ZNF350	20_18485412_C_G_b37	DTD1	+
ELK4	20_18485412_C_G_b37	DTD1	+
FLI1	20_18485412_C_G_b37	DTD1	+
TFEB	20_18718980_A_G_b37	DTD1	+
EBF1	20_19796518_A_G_b37	RIN2	+
GATA3	20_24929834_A_G_b37	CST7	+
YY1	20_24974401_T_C_b37	CST7	+
NFYA	20_43273207_T_C_b37	GTSF1L	+
CREB1	20_43291265_C_A_b37	TTPAL	-
STAT5A	20_42847242_A_AAG_b37	KCNK15	+
GATA3	20_43515270_C_T_b37	PABPC1L	-
MAFB	20_47543604_G_A_b37	KCNB1	+
SHOX2	20_47833083_A_T_b37	SLC9A8	+
FOXP3	20_49210953_G_C_b37	SLC9A8	+
IRF4	20_49119988_C_G_b37	PTPN1	-
MXI1	20_48909280_C_T_b37	ADNP	+
NHLH1	20_52523682_T_C_b37	TSHZ2	+
TFEB	20_52523682_T_C_b37	TSHZ2	+
USF2	20_61185059_G_A_b37	TAF4	-
FOSL2	20_60750682_G_C_b37	MTG2	+
DMRTC2	20_62244770_G_A_b37	SLCO4A1	-
SP1	20_61464184_C_T_b37	COL9A3	+
KLF4	20_61464184_C_T_b37	COL9A3	+
EGR1	20_61464184_C_T_b37	COL9A3	+
JUN	20_60750682_G_C_b37	TCFL5	+
BACH1	20_61970805_G_C_b37	BIRC7	-
NFE2	20_61970805_G_C_b37	BIRC7	-
MTF1	20_62751454_G_A_b37	PTK6	-
RXRA	20_62716270_G_A_b37	PCMTD2	-
REST	21_35883030_G_A_b37	CLIC6	+
EBF1	21_38337358_G_A_b37	HLCS	-
FOXP3	21_38338329_G_T_b37	HLCS	-
NFKB2	21_38353272_G_GTC_b37	HLCS	-
CEBPD	21_40365504_A_G_b37	PCP4	-
NFKB1	21_42480665_C_T_b37	BACE2	+
GLIS3	21_43981961_G_A_b37	RIPK4	-
STAT6	21_43426579_C_T_b37	C2CD2	-
REST	21_43528026_T_C_b37	UMODL1	-
TCF3	21_43528026_T_C_b37	UMODL1	-
NR3C1	21_43528820_A_G_b37	UMODL1	-
ATF6	21_43528949_C_T_b37	UMODL1	-
ZNF217	21_43528949_C_T_b37	UMODL1	-
E2F3	21_43528991_T_C_b37	UMODL1	-
AHR	21_43529078_A_G_b37	UMODL1	-
POU6F1	21_43533143_A_G_b37	UMODL1	+
MXI1	21_43560871_T_C_b37	UMODL1	+
E2F1	21_43429588_G_A_b37	UBASH3A	-
E2F1	21_45138869_T_TGGCGCGGC_b37	SIK1	-
BHLHE40	21_45148527_GGC_G_b37	PDXK	-
CREM	21_44781984_T_C_b37	AGPAT3	+
NR5A1	21_45188092_G_A_b37	TRAPPC10	-
E2F7	21_45208976_C_T_b37	TRPM2	+
POU6F1	21_46334010_T_C_b37	LRRC3	+
SRF	21_46558780_T_C_b37	SUMO3	+
NFIX	21_46903484_G_A_b37	POFUT2	+
ELF2	21_46903594_T_TG_b37	COL18A1	+
GLI1	21_47311996_A_G_b37	PCBP3	+
MAX	21_46746161_G_A_b37	SPATC1L	+
PPARG	22_17652763_GA_G_b37	AC006946.15	-
TRIM28	22_17587746_GGGC_G_b37	CECR6	+
MXD4	22_18225318_C_T_b37	TUBA8	-
MAX	22_18225318_C_T_b37	DGCR2	-
NRF1	22_19158631_AC_A_b37	CLTCL1	-
SRF	22_19158631_AC_A_b37	CLTCL1	-
RUNX3	22_19159015_C_T_b37	CLTCL1	+
CBFB	22_19159015_C_T_b37	CLTCL1	+
RARA	22_19159015_C_T_b37	CLTCL1	+
MZF1	22_19930002_C_G_b37	SEPT5	+
ELK1	22_19600961_A_G_b37	DGCR6L	-
BHLHE40	22_24233998_G_A_b37	DERL3	+
E2F7	22_24191987_T_C_b37	CABIN1	-
STAT6	22_25003934_G_A_b37	CABIN1	+
ALX3	22_23884047_T_C_b37	GGT5	-
TFEB	22_24233998_G_A_b37	GGT5	-
NFATC3	22_25942595_C_T_b37	SEZ6L	+
NFATC2	22_25942595_C_T_b37	SEZ6L	+
MYC	22_30138548_T_C_b37	CHEK2	-
FOSB	22_35814113_G_T_b37	RASD2	-
FLI1	22_36635756_G_A_b37	APOL6	+
REST	22_37815947_C_G_b37	FOXRED2	-
ATF3	22_37961949_C_T_b37	IFT27	+
MAZ	22_37258844_G_A_b37	CSF2RB	+
SPI1	22_37970808_G_A_b37	MPST	+
E2F7	22_37636351_C_A_b37	C1QTNF6	+
SOX13	22_37726566_A_T_b37	ELFN2	+
CEBPD	22_37726660_T_C_b37	ELFN2	+
MTF1	22_38297263_A_G_b37	CARD10	-
CREB1	22_37726566_A_T_b37	TRIOBP	+
GATA2	22_37628145_A_G_b37	GCAT	-
NR3C1	22_38610257_C_T_b37	PICK1	-
JUND	22_39157384_G_A_b37	BAIAP2L2	+
JUN	22_39157384_G_A_b37	BAIAP2L2	+
CREB1	22_39157384_G_A_b37	BAIAP2L2	+
ELK4	22_37970808_G_A_b37	KCNJ4	+
ZNF217	22_39602038_A_G_b37	KDELR3	+
EGR2	22_41215418_G_GGGGT_b37	TNRC6B	+
GLI1	22_43015492_G_T_b37	DESI1	+
GATA1	22_42896474_T_C_b37	SHISA8	+
TFDP1	22_42928654_C_T_b37	CENPM	+
E2F2	22_42765367_GC_G_b37	SEPT3	-
FOXM1	22_42466509_C_G_b37	SMDT1	-
GFI1	22_42474678_T_TCTGCTA_b37	SMDT1	+
GFI1	22_42474682_C_CT_b37	SMDT1	+
POU6F1	22_42485292_T_C_b37	SMDT1	+
YY1	22_42486028_CA_C_b37	SMDT1	-
MYB	22_43685657_G_A_b37	POLDIP3	-
RUNX3	22_43186763_TGTG_T_b37	ARFGAP3	+
CEBPA	22_43186763_TGTG_T_b37	ARFGAP3	+
NFATC3	22_43257945_C_T_b37	ARFGAP3	+
NFATC2	22_43257945_C_T_b37	ARFGAP3	+
IKZF2	22_43257945_C_T_b37	ARFGAP3	+
REST	22_43269547_C_T_b37	ARFGAP3	+
ETS1	22_43291095_C_T_b37	ARFGAP3	+
SPI1	22_43291095_C_T_b37	ARFGAP3	+
GTF2A1	22_43318700_G_A_b37	ARFGAP3	+
MYB	22_43357072_G_A_b37	ARFGAP3	+
MYBL2	22_43358492_G_A_b37	ARFGAP3	+
RXRB	22_43357072_G_A_b37	PACSIN2	+
RARA	22_46400476_GT_G_b37	GRAMD4	-
NFKB1	22_47013155_C_T_b37	GRAMD4	+
STAT4	22_50120525_G_A_b37	MAPK12	+
IRF2	3_4312735_C_T_b37	SETMAR	+
IRF3	3_4312735_C_T_b37	SETMAR	+
NR1H4	3_9822375_C_G_b37	TATDN2	+
TCF7L1	3_12737085_TG_T_b37	IQSEC1	-
TCF7L1	3_12737084_TTG_T_b37	IQSEC1	-
NR1I3	3_14377589_G_C_b37	NR2C2	+
ATF5	3_15578545_A_T_b37	MRPS25	+
TCF3	3_32189248_C_T_b37	CMTM7	+
PPARD	3_32499535_G_A_b37	DYNC1LI1	+
NR3C1	3_32299237_G_C_b37	SUSD5	+
FOXP3	3_37959201_C_G_b37	SCN5A	+
TCF12	3_44551981_A_G_b37	KIAA1143	+
TCF3	3_45422763_C_T_b37	SACM1L	+
MAX	3_45637439_T_C_b37	SACM1L	-
TFEB	3_45637439_T_C_b37	SACM1L	-
MXD4	3_45637439_T_C_b37	SACM1L	-
KLF12	3_46205686_C_T_b37	FYCO1	+
PPARG	3_46249947_TTC_T_b37	FYCO1	+
PPARD	3_46249947_TTC_T_b37	FYCO1	+
POU6F1	3_46264618_G_T_b37	CCR1	+
MYC	3_47029661_G_A_b37	CCR1	+
EP300	3_47050908_AG_A_b37	CCR1	-
GLI3	3_46264618_G_T_b37	CCR5	+
TP73	3_46034403_G_GC_b37	ALS2CL	-
EGR1	3_47029426_G_A_b37	KIF9	-
MAFF	3_47029426_G_A_b37	KIF9	-
SREBF1	3_47050908_AG_A_b37	KIF9	+
MECP2	3_47323000_G_T_b37	KIF9	+
NFIX	3_47389409_C_T_b37	KIF9	-
TCF3	3_48282651_TGCGC_T_b37	CSPG5	-
HSF1	3_48229624_C_T_b37	ZNF589	-
RUNX3	3_48342669_C_T_b37	ZNF589	-
RUNX3	3_48348564_A_C_b37	ZNF589	-
CREB1	3_49365269_C_T_b37	NDUFAF3	-
LHX4	3_49286618_T_G_b37	NICN1	+
POU2F1	3_49937505_T_C_b37	IFRD2	+
POU2F1	3_50158191_T_C_b37	IFRD2	-
SP2	3_50337032_C_A_b37	HEMK1	+
SPI1	3_53276554_A_G_b37	PHF7	+
MAX	3_53289634_G_A_b37	NISCH	+
E2F3	3_52567014_G_T_b37	NT5DC2	-
SPI1	3_53915884_TCC_T_b37	ACTR8	+
EP300	3_53915889_CCA_C_b37	ACTR8	+
ZNF148	3_53915889_CCA_C_b37	ACTR8	+
NFATC3	3_57582723_AAAC_A_b37	ARF4	+
JUND	3_57679051_A_T_b37	ARF4	+
RORA	3_57679051_A_T_b37	ARF4	+
EOMES	3_57905707_C_A_b37	ARF4	+
STAT2	3_57051878_A_G_b37	SLMAP	+
GFI1B	3_58325230_A_T_b37	DNASE1L3	-
E2F1	3_58415590_C_A_b37	DNASE1L3	+
HMGA1	3_57945768_T_C_b37	FAM3D	+
MAF	3_57946096_A_G_b37	FAM3D	+
HOXB9	3_71771215_T_TG_b37	PROK2	-
CTCF	3_72041995_A_G_b37	PROK2	-
AHR	3_72000714_C_T_b37	RYBP	+
NR6A1	3_105530611_C_T_b37	ALCAM	-
NRF1	3_107845395_A_G_b37	DZIP3	-
ARID5B	3_111456859_G_T_b37	ABHD10	+
CTCF	3_112994775_T_C_b37	GRAMD1C	+
EOMES	3_122295941_A_C_b37	IQCB1	+
FOS	3_122296834_A_G_b37	ADCY5	-
GATA2	3_124704433_G_A_b37	HEG1	+
E2F7	3_127174511_G_C_b37	MCM2	+
TFDP1	3_127266744_C_A_b37	MGLL	+
SREBF1	3_128721310_A_C_b37	H1FX	-
E4F1	3_129312989_A_G_b37	PLXND1	+
ATF3	3_129312989_A_G_b37	PLXND1	+
CREM	3_129312989_A_G_b37	PLXND1	+
ATF5	3_129312989_A_G_b37	PLXND1	+
ATF3	3_129337682_C_T_b37	PLXND1	-
ATF5	3_129337682_C_T_b37	PLXND1	-
CREM	3_129337682_C_T_b37	PLXND1	-
NFYA	3_129034758_A_G_b37	TRH	+
MAFF	3_130446183_G_GC_b37	PIK3R4	+
MAF	3_130446183_G_GC_b37	PIK3R4	+
EGR3	3_133583013_G_A_b37	AMOTL2	-
FOSB	3_156200762_T_C_b37	PLCH1	-
SP2	3_158450298_C_G_b37	LXN	+
BRCA1	3_168822441_A_G_b37	LRRC34	-
CEBPA	3_168822752_C_T_b37	LRRC34	-
HIF1A	3_171919214_G_A_b37	PP13439	+
ZEB1	3_182942608_C_T_b37	MCF2L2	+
STAT5B	3_183542727_G_T_b37	PARL	-
STAT4	3_183542727_G_T_b37	PARL	-
ETV7	3_188076764_G_A_b37	TPRG1	+
FOSL1	3_192647609_CTT_C_b37	MB21D2	-
CNOT3	3_196016146_C_G_b37	TCTEX1D2	+
GLIS3	3_196728482_CG_C_b37	UBXN7	+
KLF4	3_195890678_T_G_b37	RNF168	-
MAX	3_195890678_T_G_b37	WDR53	+
MZF1	4_783962_A_G_b37	DGKQ	+
TFDP1	4_980896_C_A_b37	DGKQ	+
E2F7	4_980896_C_A_b37	DGKQ	+
REST	4_873286_CCTTA_C_b37	MYL5	+
NFKB2	4_1243573_T_C_b37	FGFRL1	-
MAX	4_1725007_G_A_b37	LETM1	+
MAX	4_2694385_A_G_b37	LETM1	-
SPI1	4_6696524_T_C_b37	S100P	+
CEBPA	4_6697673_T_C_b37	S100P	-
YY1	4_6697673_T_C_b37	S100P	-
NFYC	4_6677220_TGGAC_T_b37	MRFAP1L1	-
ZNF148	4_8226431_T_C_b37	SH3TC1	+
MAFB	4_8226678_C_G_b37	SH3TC1	+
RUNX3	4_8227044_G_A_b37	SH3TC1	+
NFKB1	4_8230456_T_G_b37	SH3TC1	-
FOS	4_15903797_T_A_b37	CPEB2	-
RUNX3	4_24967772_C_T_b37	LGI2	-
MYB	4_25915858_C_A_b37	ZCCHC4	-
POU2F1	4_38329783_A_T_b37	KLF3	+
FOXP1	4_38784790_ATT_A_b37	KLF3	+
FOXP1	4_38784792_T_TTA_b37	KLF3	+
SRF	4_38320205_T_G_b37	FAM114A1	-
EGR2	4_38768669_A_G_b37	KLHL5	-
JUND	4_38805983_T_C_b37	KLHL5	-
NRF1	4_39817274_A_C_b37	N4BP2	+
HIF1A	4_40712481_C_A_b37	RBM47	+
ATF3	4_48485075_G_A_b37	SLC10A4	+
AHR	4_48493237_G_A_b37	SLC10A4	-
RUNX3	4_48742730_T_C_b37	SLC10A4	-
AHR	4_55554331_T_C_b37	NMU	-
STAT6	4_57256063_G_C_b37	AASDH	+
TBP	4_57746825_A_G_b37	PAICS	+
AHR	4_74124992_C_A_b37	CXCL3	+
TBP	4_75719761_T_C_b37	G3BP2	+
ELF2	4_76817221_T_C_b37	CXCL10	+
E2F1	4_82434760_G_A_b37	ENOPH1	+
FOXO4	4_82765640_CAG_C_b37	ENOPH1	+
USF2	4_109388981_A_AC_b37	PAPSS1	+
GTF2A1	4_113205592_C_A_b37	LARP7	-
NR6A1	4_142233354_T_C_b37	IL15	-
IKZF1	4_145026050_T_G_b37	GYPE	-
TP53	4_156572196_G_C_b37	MAP9	+
USF2	4_156875532_C_T_b37	GUCY1A3	-
TCF3	4_176875387_C_T_b37	VEGFC	-
LEF1	4_185339517_C_T_b37	RWDD4	-
NFKB1	4_185853636_G_A_b37	UFSP2	-
NR3C1	4_187112394_A_T_b37	CYP4V2	-
CEBPA	4_187125460_C_T_b37	CYP4V2	+
CEBPA	4_187125492_C_T_b37	CYP4V2	+
STAT4	5_1593790_G_GA_b37	TRIP13	+
IRF7	5_459341_AT_A_b37	TPPP	+
GFI1B	5_1134834_G_A_b37	CEP72	+
PBX2	5_486299_AC_A_b37	SLC12A7	-
PBX2	5_486298_CA_C_b37	SLC12A7	-
PBX2	5_486302_CT_C_b37	SLC12A7	-
RXRA	5_1082144_C_T_b37	SLC12A7	+
HBP1	5_2755485_C_T_b37	MRPL36	+
PRDM1	5_6722289_T_C_b37	PAPD7	+
SPI1	5_10565877_C_T_b37	DAP	+
CTCF	5_31823800_C_T_b37	ZFR	-
FOSL2	5_35830733_T_C_b37	RAD1	+
JUNB	5_35830733_T_C_b37	RAD1	+
RXRB	5_36690843_G_C_b37	WDR70	+
TFCP2	5_53933720_C_T_b37	ARL15	+
E2F1	5_59995820_G_C_b37	DEPDC1B	+
TFDP1	5_77656402_G_C_b37	SCAMP1	+
NFE2	5_79947822_G_C_b37	DHFR	+
SP1	5_79947823_G_A_b37	DHFR	+
SP1	5_79947822_G_C_b37	DHFR	+
RXRB	5_79948062_T_G_b37	DHFR	+
SP2	5_79950389_GC_G_b37	DHFR	+
KLF4	5_79950389_GC_G_b37	DHFR	+
ZBTB7B	5_79950389_GC_G_b37	DHFR	+
ZNF148	5_79950389_GC_G_b37	DHFR	+
YY1	5_79950403_C_T_b37	DHFR	+
TRIM28	5_79950497_C_T_b37	DHFR	+
AHR	5_79950497_C_T_b37	DHFR	+
REST	5_79950699_TGCAGCGGCTGCAGCGGCC_T_b37	DHFR	+
REST	5_79950708_T_C_b37	DHFR	+
TCF3	5_79950699_TGCAGCGGCTGCAGCGGCC_T_b37	DHFR	+
BHLHE40	5_79964249_G_A_b37	DHFR	+
STAT5B	5_108746113_G_A_b37	MAN2A1	+
POU2F1	5_114962697_ATG_A_b37	PGGT1B	+
POU6F1	5_128263597_A_AT_b37	ISOC1	-
CREM	5_131826880_G_T_b37	RAPGEF6	-
EGR3	5_131600280_C_CCCCCATCT_b37	P4HA2	+
CREB1	5_131690241_A_G_b37	SLC22A5	-
FOXO4	5_131401418_A_AAC_b37	CCNI2	-
RFX5	5_131390381_T_G_b37	SHROOM1	+
ZBTB33	5_133183441_A_G_b37	UQCRQ	+
TCF3	5_133184265_GA_G_b37	GDF9	-
TFDP1	5_133561061_C_A_b37	CDKN2AIPNL	+
RXRA	5_139365452_C_G_b37	MATR3	+
STAT6	5_139168126_C_T_b37	UBE2D2	-
FOXJ3	5_140079413_GTT_G_b37	PURA	+
NFIX	5_139088802_GCAGGGTAGGGCGCGCGA_G_b37	ANKHD1	-
RARA	5_139167764_GC_G_b37	WDR55	+
RXRA	5_141062654_G_GGT_b37	ARAP3	+
TGIF1	5_149160890_G_A_b37	CD74	+
NFIX	5_149523176_C_T_b37	RBM22	-
MYBL2	5_150477087_C_T_b37	ZNF300	+
ZNF217	5_150602562_G_A_b37	CCDC69	+
ATF3	5_156715652_G_C_b37	CYFIP2	+
GABPB1	5_156887133_A_G_b37	CYFIP2	+
E2F1	5_157169968_G_A_b37	THG1L	+
TCF3	5_171856346_TG_T_b37	UBTD2	-
STAT6	5_176084894_C_T_b37	ARL10	-
MAFG	5_176452605_C_T_b37	HIGD2A	+
IKZF1	5_175323485_A_G_b37	CLTB	-
EP300	5_176073799_G_T_b37	CDHR2	+
ETV7	5_176084894_C_T_b37	CDHR2	-
ELK4	5_176755342_T_C_b37	LMAN2	-
GTF2A1	5_177540223_G_A_b37	LMAN2	-
SRF	5_176005477_C_T_b37	SLC34A1	-
GATA2	5_176057378_G_A_b37	SLC34A1	+
RORA	5_177959785_G_A_b37	TMED9	+
E4F1	5_177894904_G_C_b37	FAM153C	+
MAF	5_178095779_C_CA_b37	CLK4	+
GABPA	5_178095779_C_CA_b37	CLK4	+
POU5F1	5_178099833_T_C_b37	CLK4	+
GATA1	5_178095779_C_CA_b37	ZNF354A	+
SPI1	5_178095779_C_CA_b37	ZNF354A	+
MAF	5_178095779_C_CA_b37	ZNF354A	+
GABPA	5_178095779_C_CA_b37	ZNF354A	+
RFX5	5_178122762_C_T_b37	ZNF354A	-
GLI1	5_178157120_C_T_b37	ZNF354A	+
CTCF	5_178157403_G_GA_b37	ZNF354A	+
ZNF148	5_178157403_G_GA_b37	ZNF354A	+
EGR2	5_178157403_G_GA_b37	ZNF354A	+
ZFX	5_178157540_C_T_b37	ZNF354A	+
EGR2	5_178157545_G_T_b37	ZNF354A	+
EGR2	5_178157550_C_T_b37	ZNF354A	+
EGR3	5_178157550_C_T_b37	ZNF354A	+
NR3C1	5_178157756_A_G_b37	ZNF354A	+
HSF1	6_625188_C_A_b37	FOXC1	+
POU3F1	6_2940659_C_T_b37	RIPK1	+
LEF1	6_2756683_G_A_b37	BPHL	-
HSF1	6_5989513_T_C_b37	NRN1	-
MYC	6_10855593_G_T_b37	PAK1IP1	+
RUNX3	6_15629223_T_C_b37	DTNBP1	-
ARID5B	6_18327434_C_T_b37	KDM1B	+
EGR1	6_24863023_A_AC_b37	ALDH5A1	-
MAX	6_24667799_G_A_b37	KIAA0319	+
NR4A1	6_26126897_CCCAATCGGTGTGTGA_C_b37	SLC17A3	+
CREB1	6_26328366_G_A_b37	HIST1H2BB	+
PARP1	6_26501777_C_G_b37	HMGN4	+
MECP2	6_26923976_T_C_b37	HMGN4	-
SREBF1	6_27446289_C_G_b37	ZNF322	-
TAL1	6_27721835_C_A_b37	HIST1H2AK	+
ZNF350	6_29615822_A_G_b37	ZFP57	-
PPARD	6_29645118_G_C_b37	ZFP57	-
PPARD	6_29648377_T_C_b37	ZFP57	-
REST	6_29648398_G_C_b37	ZFP57	-
E2F3	6_29648398_G_C_b37	ZFP57	-
CREM	6_29670652_G_A_b37	ZFP57	-
REST	6_29696657_T_C_b37	ZFP57	-
LHX4	6_30005305_G_A_b37	ZFP57	-
GATA1	6_30042955_C_T_b37	ZFP57	-
RELA	6_30042955_C_T_b37	ZFP57	-
NFKB2	6_30042955_C_T_b37	ZFP57	-
ZNF217	6_29691019_G_A_b37	HLA-F	-
HIC1	6_29706049_G_C_b37	HLA-F	-
CREB1	6_29855331_A_G_b37	HLA-F	-
REST	6_29648398_G_C_b37	HLA-A	-
ATF5	6_29670652_G_A_b37	HLA-A	-
RUNX3	6_29676823_C_T_b37	HLA-A	+
MYBL2	6_29677249_G_A_b37	HLA-A	+
NHLH1	6_29677361_T_TC_b37	HLA-A	+
ZNF350	6_29677361_T_TC_b37	HLA-A	+
TCF3	6_29677361_T_TC_b37	HLA-A	+
POU5F1	6_29677387_G_A_b37	HLA-A	-
TFCP2	6_29691019_G_A_b37	HLA-A	+
STAT5B	6_29691090_T_A_b37	HLA-A	+
STAT4	6_29691090_T_A_b37	HLA-A	+
NR2C2	6_29691090_T_A_b37	HLA-A	+
NR6A1	6_29691857_C_G_b37	HLA-A	+
RXRB	6_29692622_C_A_b37	HLA-A	+
RXRA	6_29692622_C_A_b37	HLA-A	+
GTF2A2	6_29692622_C_A_b37	HLA-A	+
GTF2A1	6_29692622_C_A_b37	HLA-A	+
NR3C1	6_29695466_T_A_b37	HLA-A	+
ELK4	6_29695713_C_T_b37	HLA-A	+
FLI1	6_29695713_C_T_b37	HLA-A	+
ETS1	6_29695713_C_T_b37	HLA-A	+
HSF1	6_29702510_G_A_b37	HLA-A	+
CEBPD	6_29702510_G_A_b37	HLA-A	+
GATA1	6_29705659_A_G_b37	HLA-A	+
SRF	6_29705810_A_G_b37	HLA-A	+
TCF3	6_29706128_G_C_b37	HLA-A	+
TFCP2	6_29706128_G_C_b37	HLA-A	+
HSF1	6_29817617_A_G_b37	HLA-A	-
FOS	6_29817830_G_GAA_b37	HLA-A	-
JUND	6_29817830_G_GAA_b37	HLA-A	-
FOSL1	6_29817830_G_GAA_b37	HLA-A	-
FOSB	6_29817830_G_GAA_b37	HLA-A	-
JUN	6_29817830_G_GAA_b37	HLA-A	-
NFATC1	6_29817830_G_GAA_b37	HLA-A	-
REST	6_29818229_C_G_b37	HLA-A	+
ATF7	6_29837941_G_A_b37	HLA-A	+
ATF7	6_29837939_A_T_b37	HLA-A	+
FOS	6_29854135_T_C_b37	HLA-A	+
NFKB2	6_29855320_T_G_b37	HLA-A	+
TGIF1	6_29855849_A_C_b37	HLA-A	+
SRF	6_29856330_G_A_b37	HLA-A	+
TFEC	6_29892615_C_T_b37	HLA-A	+
SRF	6_29893462_T_G_b37	HLA-A	-
ATF4	6_29894243_C_T_b37	HLA-A	+
REST	6_29908426_C_T_b37	HLA-A	+
CREB1	6_29908838_G_C_b37	HLA-A	+
NR3C1	6_29909447_G_C_b37	HLA-A	+
NFYC	6_29909447_G_C_b37	HLA-A	+
NFYA	6_29909447_G_C_b37	HLA-A	+
ATF6	6_29909472_G_C_b37	HLA-A	+
STAT4	6_29909523_A_C_b37	HLA-A	+
IRF2	6_29909559_G_A_b37	HLA-A	+
REST	6_29909988_C_T_b37	HLA-A	+
NR3C1	6_29910276_T_G_b37	HLA-A	+
HSF1	6_29910358_C_G_b37	HLA-A	+
ZNF263	6_29910358_C_G_b37	HLA-A	+
EGR1	6_29910429_C_G_b37	HLA-A	+
YY1	6_29910457_T_G_b37	HLA-A	+
REST	6_29911019_T_C_b37	HLA-A	+
REST	6_29911037_G_C_b37	HLA-A	+
LMO2	6_29911064_A_G_b37	HLA-A	+
NFIX	6_29911119_G_T_b37	HLA-A	+
NFIX	6_29911114_G_A_b37	HLA-A	+
NFIX	6_29911115_G_C_b37	HLA-A	+
CREB1	6_29911538_G_A_b37	HLA-A	+
CREM	6_29911538_G_A_b37	HLA-A	+
ATF3	6_29911538_G_A_b37	HLA-A	+
ATF5	6_29911538_G_A_b37	HLA-A	+
ATF6	6_29911538_G_A_b37	HLA-A	+
ATF7	6_29911538_G_A_b37	HLA-A	+
ATF4	6_29911538_G_A_b37	HLA-A	+
KLF4	6_29912413_TG_T_b37	HLA-A	+
GFI1	6_29912413_TG_T_b37	HLA-A	+
BRF1	6_29912451_C_A_b37	HLA-A	+
NFYB	6_29912669_A_G_b37	HLA-A	+
NFYC	6_29912669_A_G_b37	HLA-A	+
NFYA	6_29912669_A_G_b37	HLA-A	+
IRF3	6_29913944_T_C_b37	HLA-A	+
MAX	6_29914315_C_T_b37	HLA-A	+
XBP1	6_29914315_C_T_b37	HLA-A	+
TFEC	6_29914315_C_T_b37	HLA-A	+
TFEB	6_29914315_C_T_b37	HLA-A	+
GATA2	6_29915887_A_C_b37	HLA-A	+
GATA3	6_29915887_A_C_b37	HLA-A	+
REST	6_29915957_T_TCCCCGC_b37	HLA-A	+
SP1	6_29915957_T_TCCCCGC_b37	HLA-A	+
TFCP2	6_29916468_C_T_b37	HLA-A	+
RUNX3	6_29916914_G_T_b37	HLA-A	+
REST	6_29916959_CA_C_b37	HLA-A	+
XBP1	6_29917673_G_A_b37	HLA-A	+
PKNOX1	6_29917881_C_T_b37	HLA-A	+
TCF3	6_29942706_C_CCTGCGGTGGT_b37	HLA-A	+
MECP2	6_29942983_G_A_b37	HLA-A	+
REST	6_29944896_T_A_b37	HLA-A	+
LHX4	6_30005305_G_A_b37	HLA-A	-
HOXA2	6_30005305_G_A_b37	HLA-A	-
TCF3	6_30029651_C_G_b37	HLA-A	-
CREB1	6_29913037_G_A_b37	TRIM10	+
ATF3	6_31021017_C_G_b37	TRIM26	+
NR6A1	6_31054511_C_A_b37	TRIM39	-
FOXO3	6_31172044_T_C_b37	TRIM39	+
MAX	6_30228379_A_G_b37	HLA-E	+
MAX	6_30228398_CG_C_b37	HLA-E	+
EGR1	6_30228398_CG_C_b37	HLA-E	+
EGR2	6_30228398_CG_C_b37	HLA-E	+
SPI1	6_30228879_C_T_b37	HLA-E	+
SPI1	6_30228881_T_C_b37	HLA-E	+
RELA	6_30229694_A_C_b37	HLA-E	+
NFATC2	6_30229830_A_G_b37	HLA-E	+
PPARG	6_29720961_C_G_b37	PRR3	+
NFKB1	6_29765271_G_A_b37	PRR3	+
NFKB1	6_29818229_C_G_b37	PRR3	+
TOPORS	6_29908262_C_T_b37	PRR3	+
NFE2	6_29911685_C_T_b37	PRR3	+
E4F1	6_29917800_C_A_b37	PRR3	+
E4F1	6_29934163_A_C_b37	PRR3	+
NFKB1	6_30080994_G_C_b37	PRR3	+
NFYB	6_30379596_C_T_b37	MDC1	+
ETS1	6_31143835_C_G_b37	CCHCR1	+
SPI1	6_31143835_C_G_b37	CCHCR1	+
HSF1	6_31161152_C_T_b37	CCHCR1	+
IRF4	6_31164199_C_T_b37	CCHCR1	+
IRF3	6_31164199_C_T_b37	CCHCR1	+
RUNX3	6_31164410_A_G_b37	CCHCR1	+
ZNF148	6_31166294_C_T_b37	CCHCR1	+
ETS1	6_31166719_C_T_b37	CCHCR1	+
ELK4	6_31166719_C_T_b37	CCHCR1	+
IRF1	6_31171876_C_T_b37	CCHCR1	+
BCL6	6_30539952_C_T_b37	HLA-C	-
GABPA	6_31236339_T_C_b37	HLA-C	+
REST	6_30755863_G_T_b37	HLA-B	+
RUNX3	6_30756066_G_A_b37	HLA-B	+
STAT2	6_31008818_C_T_b37	HLA-B	+
PPARG	6_31234662_T_C_b37	HLA-B	+
STAT6	6_31312826_A_C_b37	MICA	+
SHOX2	6_31325990_C_A_b37	MICA	+
IRF2	6_32239558_A_C_b37	DDX39B	+
BRCA1	6_32310986_C_G_b37	DDX39B	+
CREB1	6_32400070_G_A_b37	DDX39B	+
ATF7	6_32400070_G_A_b37	DDX39B	+
RUNX3	6_32406530_G_A_b37	DDX39B	+
NR5A1	6_31228054_G_C_b37	LST1	+
STAT4	6_31319711_T_A_b37	LST1	+
POU6F1	6_31321268_T_G_b37	LST1	+
KLF4	6_31322208_CACCCCCAGA_C_b37	LST1	+
ZNF148	6_31322202_CCCA_C_b37	LST1	+
ZNF148	6_31322208_CACCCCCAGA_C_b37	LST1	+
SP1	6_31322208_CACCCCCAGA_C_b37	LST1	+
IKZF1	6_31237858_T_C_b37	NCR3	-
CEBPG	6_32591609_A_G_b37	APOM	+
CEBPG	6_32591601_C_T_b37	APOM	+
CBFB	6_32556991_G_GT_b37	CSNK2B	+
PBX1	6_31464798_C_T_b37	CLIC1	+
GLIS3	6_32310803_G_A_b37	CLIC1	+
TP73	6_32607924_T_TG_b37	HSPA1L	-
CNOT3	6_32729058_A_G_b37	HSPA1B	-
NRF1	6_31233570_C_T_b37	C2	-
MYBL2	6_31342077_A_G_b37	C2	-
ATF4	6_31342099_A_G_b37	C2	-
POU3F1	6_32571122_C_T_b37	EHMT2	+
THRB	6_32668388_C_T_b37	CFB	-
STAT6	6_31318579_G_A_b37	STK19	+
STAT6	6_31464918_A_C_b37	STK19	+
ELF4	6_31143835_C_G_b37	DXO	+
IRF1	6_31164199_C_T_b37	DXO	+
IRF2	6_31164199_C_T_b37	DXO	+
IRF1	6_31171876_C_T_b37	DXO	+
IRF1	6_31173886_T_G_b37	DXO	+
GLI3	6_32607158_T_C_b37	TNXB	-
GLI3	6_32607638_A_G_b37	TNXB	-
GLI3	6_32632555_G_A_b37	TNXB	-
XBP1	6_32633290_G_C_b37	PPT2-EGFL8	-
GATA1	6_31234239_A_T_b37	AGER	-
GATA1	6_31234556_A_T_b37	AGER	-
STAT5B	6_32628256_G_T_b37	HLA-DRA	+
STAT5B	6_32632850_G_A_b37	HLA-DRA	+
XBP1	6_32633282_T_C_b37	HLA-DRA	+
SPI1	6_32536450_G_A_b37	HLA-DQA1	+
GFI1	6_32381268_G_GC_b37	HLA-DQA2	-
ZNF350	6_32413459_G_A_b37	HLA-DQA2	-
TCF12	6_32574060_A_C_b37	HLA-DQA2	-
IRF7	6_32581537_G_C_b37	HLA-DQA2	+
IRF7	6_32620203_A_G_b37	HLA-DQA2	+
ZNF350	6_32633009_T_C_b37	HLA-DQA2	-
HSF1	6_32633026_C_G_b37	HLA-DQA2	-
RARA	6_32633273_G_T_b37	HLA-DQA2	-
NR3C1	6_32633595_A_G_b37	HLA-DQA2	-
IKZF2	6_32634152_G_A_b37	HLA-DQA2	-
STAT4	6_32634152_G_A_b37	HLA-DQA2	-
IRF1	6_32686751_T_C_b37	HLA-DQA2	-
TCF12	6_32692974_T_C_b37	HLA-DQA2	-
IRF2	6_32761776_G_A_b37	HLA-DQA2	-
IRF1	6_32761776_G_A_b37	HLA-DQA2	-
IRF3	6_32761776_G_A_b37	HLA-DQA2	-
DBP	6_32764719_C_T_b37	HLA-DQA2	-
RARA	6_32552172_C_G_b37	HLA-DQB2	-
TCF12	6_32574060_A_C_b37	HLA-DQB2	-
TP53	6_32574438_G_A_b37	HLA-DQB2	-
CTCF	6_32576384_TAAG_T_b37	HLA-DQB2	-
NFIA	6_32620885_A_T_b37	HLA-DQB2	-
GTF2A1	6_32626249_T_C_b37	HLA-DQB2	-
E2F1	6_32632589_A_G_b37	HLA-DQB2	-
RXRA	6_32632968_G_C_b37	HLA-DQB2	-
FOS	6_32633818_C_G_b37	HLA-DQB2	-
JUNB	6_32633818_C_G_b37	HLA-DQB2	-
TCF12	6_32692974_T_C_b37	HLA-DQB2	-
ATF6	6_32762616_A_G_b37	HLA-DQB2	-
ETV7	6_33620008_C_G_b37	HLA-DQB2	+
REL	6_32647411_G_C_b37	PSMB8	+
REL	6_32647412_G_A_b37	PSMB8	+
POU5F1	6_32557740_CAG_C_b37	TAP1	+
REL	6_32647411_G_C_b37	TAP1	+
REL	6_32647412_G_A_b37	TAP1	+
RARA	6_32633083_C_T_b37	BRD2	+
FOXO4	6_32657578_T_C_b37	BRD2	-
NFE2	6_32627830_C_T_b37	HLA-DMA	+
EP300	6_32632753_C_T_b37	HLA-DMA	+
EGR1	6_33488784_C_A_b37	HLA-DMA	+
NFYC	6_33794605_T_C_b37	RXRB	+
FOXA3	6_32572311_T_C_b37	RING1	+
FOXA3	6_32607320_A_C_b37	RING1	+
ERF	6_32633065_A_C_b37	RPS18	-
GFI1B	6_32633230_A_T_b37	RPS18	-
TBP	6_32633590_G_T_b37	RPS18	-
GATA1	6_32634010_G_A_b37	RPS18	-
TBP	6_32620489_G_T_b37	RGL2	+
STAT5A	6_32536592_G_A_b37	TAPBP	+
STAT5A	6_32558134_CT_C_b37	TAPBP	+
ZBTB33	6_32578082_C_T_b37	SYNGAP1	+
ZEB1	6_33566707_TC_T_b37	SYNGAP1	+
ZEB1	6_33566709_CA_C_b37	SYNGAP1	+
STAT5A	6_32498626_G_A_b37	ZBTB9	+
CDC5L	6_32631203_C_G_b37	ITPR3	-
POU3F1	6_32633595_A_G_b37	ITPR3	-
POU3F1	6_32654202_T_C_b37	ITPR3	-
IRF2	6_34725658_G_GTCT_b37	UHRF1BP1	+
E2F3	6_34759881_A_G_b37	UHRF1BP1	+
SRF	6_34759884_G_C_b37	UHRF1BP1	+
ELF2	6_37662441_ATCC_A_b37	MDGA1	+
TGIF1	6_37662441_ATCC_A_b37	MDGA1	+
PKNOX1	6_37662441_ATCC_A_b37	MDGA1	+
ZNF263	6_37662441_ATCC_A_b37	MDGA1	+
HIC1	6_37791141_G_C_b37	MDGA1	+
MECP2	6_39282277_C_A_b37	KCNK17	+
HIC1	6_39282331_C_CG_b37	KCNK17	+
SPI1	6_39282371_G_A_b37	KCNK17	+
ATF5	6_39282371_G_A_b37	KCNK17	+
ETS1	6_39282371_G_A_b37	KCNK17	+
GABPA	6_39282371_G_A_b37	KCNK17	+
FLI1	6_39282371_G_A_b37	KCNK17	+
ERF	6_39282371_G_A_b37	KCNK17	+
ELF2	6_39282371_G_A_b37	KCNK17	+
ELK4	6_39282371_G_A_b37	KCNK17	+
ETV7	6_39282371_G_A_b37	KCNK17	+
ELF4	6_39282371_G_A_b37	KCNK17	+
HSF1	6_39282371_G_A_b37	KCNK17	+
ETS1	6_39289461_C_A_b37	KCNK17	+
SRF	6_39289514_A_G_b37	KCNK17	+
ATF3	6_39289650_G_C_b37	KCNK17	+
GABPA	6_41196038_CT_C_b37	TREML4	+
NFATC1	6_41989718_A_G_b37	PRICKLE4	-
CEBPG	6_42284472_G_A_b37	FRS3	-
THRB	6_41407766_C_T_b37	CCND3	+
JUNB	6_41993688_G_A_b37	PEX6	+
[truncated: 280 more rows]

## Sheet: Adipose - Subcutaneous
TF	SNP	Gene	Strand
ETS2	1_6614535_G_A_b37	TAS1R1	+
TEAD1	1_40974799_T_C_b37	ZNF684	-
ERF	1_47496983_C_A_b37	RAD54L	-
ELF2	1_113425285_C_CAGA_b37	MOV10	+
ZNF384	1_170833838_G_A_b37	GORAB	-
RBPJ	1_175237473_GA_G_b37	KIAA0040	+
NFATC1	1_212387260_T_G_b37	DTL	+
IRF4	1_228075647_G_T_b37	SNAP47	-
CEBPA	1_231377081_C_T_b37	GNPAT	-
TFEB	10_5636728_A_G_b37	ANKRD16	-
SRF	10_15793193_G_C_b37	HSPA14	-
RUNX3	10_76602255_CT_C_b37	ZNF503	-
PPARG	10_99160046_C_T_b37	FRAT2	-
XBP1	10_102102132_G_C_b37	PDZD7	+
E2F6	10_104676953_AG_A_b37	ARL3	+
PPARG	10_104677887_A_C_b37	ARL3	+
AR	10_104951466_AC_A_b37	ARL3	+
RXRA	10_104951466_AC_A_b37	ARL3	+
JUND	11_2021859_G_T_b37	DUSP8	+
RXRB	11_1949300_T_G_b37	IFITM10	-
ETV7	11_9336093_C_T_b37	WEE1	+
SP2	11_18034605_C_G_b37	SERGEF	-
RELA	11_46292500_AC_A_b37	PEX16	+
PAX1	11_47447955_C_G_b37	CELF1	-
TCF3	11_56644173_A_T_b37	TMX2	+
TBX5	11_61938729_C_T_b37	SCGB1A1	-
TRIM28	11_67804074_C_T_b37	TCIRG1	+
BRCA1	11_116750874_A_C_b37	PCSK7	-
SREBF1	11_118937985_G_A_b37	HYOU1	-
PPARG	11_130786308_T_C_b37	SNX19	+
SPI1	12_8851317_A_C_b37	NECAP1	-
RXRA	12_49183366_AG_A_b37	CCNT1	-
AR	12_69724909_T_A_b37	MDM1	+
NFATC4	13_111617830_T_C_b37	COL4A1	+
TCF3	14_55913720_T_G_b37	CGRRF1	-
LMO2	14_75774531_C_T_b37	FOS	+
RUNX2	14_96562048_G_A_b37	ATG2B	-
GATA3	14_105293177_A_AGACC_b37	ZBTB42	+
MXD3	14_105663187_G_A_b37	BRF1	+
RXRA	15_43541939_C_G_b37	ZSCAN29	-
AR	15_68574595_GTGT_G_b37	NOX5	-
POU2F2	15_71621524_G_A_b37	PARP6	+
MAX	15_80799598_G_T_b37	MESDC2	+
NFIA	15_90293794_G_C_b37	TICRR	-
HOXA13	15_102181475_T_TAAACAAAACA_b37	LRRK1	-
EGR1	16_1524604_C_T_b37	FAM195A	+
RUNX2	16_3481898_CAG_C_b37	PRSS27	+
RUNX2	16_3481895_CCA_C_b37	PRSS27	+
STAT2	16_2908703_C_T_b37	PRSS22	-
HIC1	16_4258395_G_C_b37	ZNF200	+
HIC1	16_2955295_C_T_b37	ZNF75A	+
RXRB	16_3156666_T_G_b37	ZNF597	-
RELA	16_2954266_A_C_b37	TRAP1	-
SP3	16_8962907_G_A_b37	METTL22	+
NFATC2	16_68816260_G_C_b37	EDC4	-
NFIA	16_87888119_T_C_b37	KLHDC4	+
IRF3	17_27565109_T_C_b37	PHF12	-
LMO2	17_37040583_TA_T_b37	PCGF2	+
NFYB	17_36621321_G_C_b37	FBXL20	-
JUND	17_41419385_A_G_b37	WNK4	-
CEBPA	17_41439802_G_A_b37	WNK4	-
RUNX3	17_42174570_A_G_b37	NBR1	+
TCF3	17_45000529_G_C_b37	MRPL10	-
SP3	17_56429673_A_G_b37	MKS1	+
NR4A1	17_56415396_A_G_b37	BZRAP1	+
ERG	17_66049707_G_A_b37	ABCA8	+
MECP2	17_73513182_CGCCCTCCCT_C_b37	NUP85	+
BACH1	17_74684452_G_A_b37	EXOC7	-
JUND	17_74684452_G_A_b37	EXOC7	-
DEAF1	17_79372572_CGGGCCTCCG_C_b37	DCXR	+
DEAF1	17_79373962_G_A_b37	DCXR	+
MTF1	17_80186582_C_T_b37	DCXR	+
MAX	18_12407916_G_T_b37	SEH1L	+
USF1	18_13569212_C_T_b37	MC5R	+
USF1	18_13569214_C_T_b37	MC5R	+
EGR1	18_74779179_C_T_b37	LINC00908	+
CNOT3	19_3178599_A_G_b37	DOHH	-
RXRA	19_2611009_G_GC_b37	HMG20B	-
IRF3	19_5625269_A_G_b37	SAFB2	+
USF1	19_6271478_C_T_b37	TNFSF9	+
EGR3	19_7571489_C_T_b37	CTXN1	+
RUNX2	19_13001400_A_AC_b37	ZNF564	+
RUNX3	19_13267185_G_T_b37	MAN2B1	+
NR2F2	19_12992579_G_T_b37	MRI1	+
PPARA	19_13885614_A_G_b37	ZNF333	-
ETV7	19_13885876_T_G_b37	ZNF333	-
SRF	19_17858433_G_A_b37	USHBP1	+
RARA	19_36619392_T_C_b37	LGI4	+
JUN	19_45110415_G_T_b37	ZNF229	+
SIRT6	19_46390280_T_C_b37	RELB	+
FOS	19_47779843_G_A_b37	STRN4	+
HSF1	19_47248585_C_T_b37	TMEM160	-
NR2F2	19_50379053_A_G_b37	LIN7B	+
RORA	19_49867009_G_C_b37	RPS11	+
ERF	2_9695906_A_G_b37	CPSF3	-
HOXA13	2_27239949_G_T_b37	ZNF512	-
DEAF1	2_48131848_C_A_b37	EPCAM	+
NR2F2	2_54684557_A_G_b37	GPR75	-
PPARG	2_54949785_G_A_b37	EML6	-
PPARA	2_63013515_C_G_b37	OTX1	+
JUNB	2_101922360_A_G_b37	MAP4K4	-
JUNB	2_220042627_A_C_b37	TMEM198	-
PPARA	2_224307898_T_C_b37	FARSB	+
TBX5	2_233948264_A_C_b37	CHRND	-
RXRA	20_626022_A_AG_b37	SIRPB1	+
PPARG	20_4093293_T_C_b37	LZTS3	-
NFKB2	20_18548293_TC_T_b37	SNX5	+
JUNB	20_18548293_TC_T_b37	SNX5	+
JUNB	20_18720586_A_AT_b37	SNX5	+
RXRA	20_34252006_C_T_b37	CPNE1	+
PPARA	20_34329359_T_C_b37	CPNE1	+
SOX15	20_47940490_T_G_b37	PTGIS	+
TRIM28	20_48330030_G_C_b37	PTGIS	-
FOSL2	20_49032906_A_T_b37	SPATA2	+
NR2F2	20_61885206_C_T_b37	LAMA5	+
MTF1	20_60982505_A_G_b37	NKAIN4	-
NR2F6	21_34604737_T_C_b37	IFNAR1	+
TCF3	21_45616497_C_G_b37	HSF2BP	+
ERF	22_37970808_G_A_b37	KCTD17	+
SP3	22_41215419_GGGT_G_b37	DESI1	-
ETV7	22_43058180_TCCCGGCG_T_b37	ARFGAP3	+
XBP1	22_45054561_G_A_b37	LDOC1L	+
SP3	22_45559997_T_C_b37	UPK3A	+
FOXC1	22_45107129_G_A_b37	RIBC2	-
AR	22_45912747_G_C_b37	CDPF1	-
REST	22_46422938_T_C_b37	TTC38	-
PPARA	3_14962632_C_T_b37	SLC6A6	+
DLX5	3_39850446_G_T_b37	MYRIP	-
TCF7L1	3_49210732_A_C_b37	P4HTM	-
RUNX3	3_126680355_T_C_b37	PODXL2	+
IRF5	3_151984140_CA_C_b37	P2RY14	+
MEF2A	4_22485609_A_AT_b37	GPR125	-
IRF3	5_40411414_C_T_b37	C9	+
TP63	5_64919877_C_G_b37	CENPK	+
ZNF384	5_65823758_A_G_b37	CTC-534A2.2	+
MAX	5_73536890_T_C_b37	ARHGEF28	-
POU3F2	5_78126561_C_A_b37	CMYA5	+
NR2F2	5_148292686_T_C_b37	SH3TC2	+
RXRA	5_148292686_T_C_b37	SH3TC2	+
ZNF384	5_171845519_T_A_b37	DUSP1	-
ZNF384	5_171711331_GA_G_b37	ERGIC1	+
SPI1	5_180288466_T_C_b37	BTNL9	-
NFATC1	6_26195408_G_C_b37	HIST1H2BH	-
MEF2A	6_31300694_A_G_b37	CCHCR1	+
NFATC2	6_32653505_G_GA_b37	TAP2	-
MAX	6_33668370_A_G_b37	BRD2	-
FOXC1	6_116833646_A_G_b37	DSE	-
AR	6_144066372_C_G_b37	STX11	+
AR	6_144095755_G_A_b37	STX11	+
PITX3	7_32529936_G_C_b37	BBS9	-
STAT5A	7_95179444_A_G_b37	PON2	-
SP2	7_100424585_CCG_C_b37	PPP1R35	-
MTF1	7_100424585_CCG_C_b37	VGF	+
MEIS1	8_17270764_C_A_b37	MTMR7	-
MECP2	8_18870349_G_A_b37	SH2D4A	+
GATA3	8_145728735_C_T_b37	GRINA	-
FOXJ2	8_145982628_AT_A_b37	PPP1R16A	-
RARA	9_35909852_C_T_b37	RUSC2	+
RARA	9_95433830_G_A_b37	ASPN	+
TEF	9_117161055_C_T_b37	AKNA	+
NFATC1	9_129822520_G_A_b37	TTC16	+
FOXJ2	9_137596650_TTC_T_b37	FCN2	+
CEBPA	9_140506209_G_A_b37	RABL6	+
MAX	9_139267533_G_A_b37	SSNA1	+
MAFK	9_139418661_A_G_b37	RNF224	-

## Sheet: Muscle - Skeletal
TF	SNP	Gene	Strand
GLI3	1_9470898_G_C_b37	ENO1	-
NFYA	1_15904318_C_T_b37	TMEM51	-
MXD3	1_28211403_A_G_b37	WASF2	-
ZNF589	1_153606851_A_G_b37	CHTOP	+
VDR	1_153631071_G_A_b37	CHTOP	+
VDR	1_155946399_A_C_b37	PRCC	-
HIC1	1_183209086_C_A_b37	RGS16	+
NFYA	1_207980563_T_C_b37	CD46	+
POU6F1	1_231578672_G_T_b37	AGT	+
PBX1	10_52373976_G_T_b37	PRKG1	-
NFE2L1	10_71225584_C_A_b37	H2AFY2	-
JUN	10_98460693_G_GTGTCATGACC_b37	MORN4	-
MTF1	10_120486094_G_A_b37	TIAL1	+
XBP1	11_1507976_T_C_b37	RPLP2	+
XBP1	11_1536800_G_C_b37	RPLP2	+
SREBF1	11_805578_G_T_b37	SCT	+
BHLHE40	11_824789_T_C_b37	MOB2	+
ZNF148	11_61602460_CA_C_b37	HNRNPUL2	-
SREBF1	11_64429059_T_C_b37	GPR137	+
ARNT	11_82612842_C_G_b37	ANKRD42	-
HIC1	12_6562823_C_T_b37	TAPBPL	+
MAX	12_122601289_A_G_b37	VPS37B	+
MAX	12_122625992_A_G_b37	VPS37B	-
VDR	14_50799711_C_T_b37	ATP5S	+
TP63	14_55204869_A_C_b37	KTN1	-
E2F3	14_60716016_C_G_b37	SIX4	+
TEAD1	14_68717529_C_T_b37	ARG2	-
NR2F2	14_69042991_A_G_b37	ACTN1	+
ELK4	14_76939920_G_A_b37	TMED8	-
NFE2L1	14_104009630_A_G_b37	ZFYVE21	+
E4F1	14_105192684_T_C_b37	BRF1	-
ATF7	15_69596676_C_T_b37	ANP32A	+
ATF2	15_93210730_A_G_b37	SLCO3A1	-
NFYA	16_710935_TGGCCCCGCCCCACGGCTCGGCCCA_T_b37	NME4	-
VDR	16_11228355_T_G_b37	GSPT1	+
BHLHE40	16_30457350_C_T_b37	CD2BP2	+
JUN	16_49621161_A_G_b37	BRD7	-
JUN	16_87952078_T_C_b37	FBXO31	-
NR1H2	17_1899341_C_G_b37	TSR1	+
RBPJ	17_8313952_T_C_b37	AC135178.1	-
AR	17_34959459_A_G_b37	MYO19	-
ZNF384	17_41679121_G_A_b37	PSME3	-
CNOT3	17_44344300_G_T_b37	MAPT	+
CNOT3	17_44344376_G_A_b37	MAPT	+
NR1H2	17_73687495_G_A_b37	NT5C	-
MECOM	18_56303425_C_A_b37	ATP8B1	-
NFYB	19_41903421_A_T_b37	ITPKC	+
SREBF2	19_49655174_A_T_b37	ATF5	+
MZF1	19_55599594_T_C_b37	SBK2	-
CTCF	19_59074653_T_C_b37	ZNF606	-
NFYB	2_55239410_T_C_b37	PNPT1	-
XBP1	2_70367861_A_G_b37	FAM136A	+
REST	2_109935148_T_C_b37	SEPT10	-
GLI3	2_120436571_C_T_b37	TMEM177	+
NR2F2	2_174076273_T_C_b37	ITGA6	+
MAX	2_219151926_T_C_b37	PLCD4	-
ARNT	2_232571214_A_G_b37	NMUR1	-
RFX3	20_42839461_G_A_b37	STK4	+
HIC1	20_61733641_T_C_b37	SAMD10	-
NR1I3	21_40555791_TAGAGGGGCAGGGGGCG_T_b37	ETS2	-
JUN	21_43237843_T_G_b37	C2CD2	+
GTF2A2	21_43938673_T_C_b37	TFF3	-
NR2F2	21_43374248_G_A_b37	WDR4	+
VDR	3_12839273_C_CAA_b37	CAND2	+
AR	3_12840057_C_T_b37	CAND2	+
RUNX2	3_100054490_G_T_b37	CMSS1	-
EPAS1	3_122712444_T_C_b37	HSPBAP1	-
NR2F2	4_38874487_T_A_b37	KLHL5	-
GTF2A1	5_141833589_C_G_b37	SPRY4	+
ELF2	6_31143835_C_G_b37	TCF19	+
XBP1	6_33706277_T_C_b37	UQCC2	-
RUNX2	6_135144169_TGTGGTCC_T_b37	MYB	+
MEIS1	6_136131888_G_A_b37	MAP3K5	-
STAT2	8_23154039_G_GAC_b37	RHOBTB2	-
NFYA	8_28243996_AC_A_b37	HMBOX1	-
TFAP4	8_42364354_T_C_b37	SMIM19	-
HSF1	8_125282915_CA_C_b37	ZNF572	+
MITF	8_145987233_A_G_b37	RPL8	+
GTF2A1	9_36257992_G_T_b37	SPAG8	-
TFAP4	9_102119013_C_T_b37	ANKS6	-
E2F3	9_132546316_C_T_b37	PPP2R4	+
TFCP2	9_136865397_A_T_b37	SURF4	+
PPARA	9_139221808_ACCCCCTC_A_b37	QSOX2	-

## Sheet: Artery - Coronary
TF	SNP	Gene	Strand
REST	1_6685666_CCG_C_b37	KLHL21	+
MZF1	1_38461821_C_T_b37	FHL3	+
EPAS1	1_40840249_T_TTGCG_b37	CAP1	-
MZF1	1_45098294_C_CTG_b37	KIF2C	-
REST	1_46395089_G_A_b37	MUTYH	+
MZF1	1_175162723_T_C_b37	KIAA0040	-
NR4A1	1_193027997_G_A_b37	RGS1	-
STAT2	1_205253839_A_C_b37	RBBP5	+
STAT2	10_5488580_C_G_b37	FAM208B	+
GABPB1	11_356080_T_C_b37	TMEM80	-
MTF1	11_3862788_C_T_b37	CARS	+
PARP1	12_11324355_G_A_b37	YBX3	+
REST	12_52810474_T_C_b37	MFSD5	-
MZF1	12_56473808_T_C_b37	GDF11	-
REST	12_124942851_C_T_b37	CCDC92	-
MZF1	12_124873079_T_G_b37	BRI3BP	-
SOX4	15_22923757_G_A_b37	MKRN3	+
EBF2	15_40395604_A_G_b37	DNAJC17	+
EBF2	17_45974285_C_T_b37	PNPO	-
IRX5	17_75283541_G_A_b37	PRCD	-
MTF1	18_55253710_G_A_b37	TXNL1	+
STAT2	19_3085046_C_T_b37	NMRK2	+
MTF1	19_10402131_T_C_b37	P2RY11	+
GABPB1	19_36642884_T_C_b37	TBCB	-
REST	19_36618956_G_C_b37	ZNF567	+
REST	19_49319487_C_T_b37	KDELR1	+
MZF1	19_57831562_C_G_b37	ZNF749	+
REST	2_219150211_A_G_b37	STK16	-
MZF1	2_238875324_C_T_b37	RAMP1	+
MTF1	20_49051495_T_A_b37	KCNB1	+
MTF1	20_49051495_T_A_b37	B4GALT5	+
MTF1	22_36851207_C_T_b37	TXN2	+
MTF1	3_194354509_G_T_b37	TMEM44	+
MZF1	3_195636668_T_TG_b37	PPP1R2	+
REST	4_54510874_A_G_b37	ERVMER34-1	+
REST	5_150442829_T_C_b37	G3BP1	-
FOXO1	5_157399181_A_G_b37	THG1L	-
ARNT	6_3260093_G_A_b37	FAM50B	+
STAT2	6_31346436_T_C_b37	RNF5	-
REST	6_31371587_C_G_b37	RNF5	-
MTF1	8_42342154_T_G_b37	POLB	+
MZF1	8_67026314_GAC_G_b37	SGK3	-
STAT2	8_125879019_A_G_b37	TRMT12	+
MZF1	9_34255413_A_T_b37	STOML2	+
STAT2	9_124060989_C_G_b37	MEGF9	+
EPAS1	9_131102777_A_T_b37	NAIF1	-
EPAS1	9_135996978_GATC_G_b37	RALGDS	+
MZF1	9_139440852_A_G_b37	NRARP	-
MZF1	9_139614929_C_G_b37	NRARP	+
EBF2	9_140045509_G_T_b37	NOXA1	-

## Sheet: Heart - Atrial Appendage
TF	SNP	Gene	Strand
SPI1	1_1509411_AAAAG_A_b37	ATAD3B	+
YY1	1_2475212_G_C_b37	SLC35E2B	-
PPARA	1_1677879_A_G_b37	PRKCZ	+
ZFX	1_3369824_A_G_b37	TNFRSF14	-
ELF4	1_9003737_C_CCCTTTCCTTCCT_b37	PARK7	-
TCF4	1_10221847_C_T_b37	RBP7	+
ATF2	1_10613560_A_G_b37	UBIAD1	-
ARNT	1_15504403_T_G_b37	DNAJC16	+
CEBPD	1_15553553_A_G_b37	DNAJC16	+
TFDP1	1_16382730_C_T_b37	PLEKHM2	+
TFAP2A	1_21766605_TGCAGGC_T_b37	CAMK2N1	-
BACH2	1_26796922_G_C_b37	PAFAH2	-
STAT6	1_27290646_GAAAT_G_b37	MAP3K6	+
TFAP2A	1_28523705_G_A_b37	TMEM200B	+
REST	1_28562540_C_A_b37	TMEM200B	+
MZF1	1_31350566_T_C_b37	FABP3	+
POU2F1	1_40648698_G_A_b37	ZNF684	-
E2F4	1_43824489_GC_G_b37	SZT2	-
TCF3	1_44835833_C_T_b37	HECTD3	-
RXRB	1_46813982_G_A_b37	MMACHC	+
POU6F1	1_47201662_C_T_b37	STIL	-
ARNT	1_53814294_A_G_b37	ZYG11B	-
ARNT	1_53192082_T_G_b37	PODN	-
GLIS3	1_54159079_C_G_b37	ACOT11	-
MXD3	1_55909305_T_G_b37	MROH7	-
MZF1	1_90656299_T_TG_b37	GBP4	+
CEBPA	1_95823682_C_T_b37	ABCD3	-
GTF2I	1_110303931_G_C_b37	SARS	-
ESRRA	1_109359231_A_C_b37	PSMA5	+
MAZ	1_109783648_T_C_b37	PSMA5	-
TFDP1	1_153631071_G_A_b37	HAX1	-
FOXJ3	1_161352035_C_CA_b37	PCP4L1	+
EP300	1_168864101_GT_G_b37	GPR161	+
EP300	1_168864094_AGT_A_b37	GPR161	+
TFDP1	1_201438449_G_A_b37	TMEM9	-
CNOT3	1_220970028_A_G_b37	IARS2	-
ATF7	1_231911976_C_T_b37	EGLN1	+
ARNT	10_3051579_T_C_b37	PITRM1	-
ATF6	10_11879615_A_G_b37	UPF2	+
RARB	10_11784480_C_T_b37	SEC61A2	+
TBX15	10_13785400_C_T_b37	PRPF18	-
MZF1	10_69609305_C_A_b37	SIRT1	+
XBP1	10_71267834_T_C_b37	STOX1	+
TCF3	10_73394848_G_T_b37	UNC5B	+
TCF4	10_73394848_G_T_b37	UNC5B	+
NFIX	10_73648868_A_G_b37	CDH23	-
TCF7L1	10_104356359_T_C_b37	NOLC1	+
ATF7	10_103118647_G_A_b37	ELOVL3	-
ATF2	10_103118647_G_A_b37	ELOVL3	-
ATF6	10_103118647_G_A_b37	ELOVL3	-
EBF3	10_103227311_G_A_b37	ELOVL3	-
TRIM28	10_104405850_G_A_b37	CALHM2	+
ATF2	10_123822972_G_A_b37	ATE1	+
IRF8	11_324699_C_T_b37	DRD4	-
ESR1	11_1379640_T_C_b37	CEND1	+
TFDP1	11_560871_G_T_b37	BET1L	+
USF1	11_537365_T_C_b37	MOB2	-
TFCP2	11_2737905_A_G_b37	CDKN1C	+
USF1	11_3144672_T_C_b37	CDKN1C	+
NR1H3	11_3876894_A_G_b37	OR51E1	-
TCF4	11_6340706_A_G_b37	FAM160A2	+
HIF1A	11_8816495_T_C_b37	NRIP3	-
XBP1	11_11004825_A_G_b37	AMPD3	-
MTF1	11_10434965_G_A_b37	RNF141	-
MZF1	11_12452744_C_T_b37	DKK3	+
DLX5	11_12850819_A_G_b37	DKK3	+
NFIX	11_19533640_C_T_b37	ZDHHC13	+
HIC1	11_34228554_C_G_b37	KIAA1549L	-
GLI2	11_46071253_A_G_b37	AMBRA1	-
SP4	11_61690183_G_A_b37	TMEM216	+
GLI3	11_65354439_C_G_b37	SLC29A2	+
HIF1A	11_65837599_C_T_b37	CCS	-
TBX15	11_67896317_A_T_b37	ANKRD13D	-
IKZF1	11_67797705_C_G_b37	RAD9A	+
BRF1	11_72525111_C_A_b37	IL18BP	+
STAT6	11_78356498_T_C_b37	GAB2	-
CBFB	11_93886064_A_G_b37	PIWIL4	-
MSX2	11_102017853_G_T_b37	YAP1	-
TFDP1	11_130684562_C_T_b37	SNX19	+
ATF7	11_130741282_C_T_b37	SNX19	+
NR1H3	12_4970068_C_T_b37	NTF3	+
NR2F1	12_4970068_C_T_b37	NTF3	+
RARA	12_4970068_C_T_b37	NTF3	+
USF1	12_7869199_AC_A_b37	TPI1	-
TFE3	12_7869203_TCAC_T_b37	EMG1	+
RXRB	12_6602513_T_C_b37	C1R	-
E2F1	12_21978933_A_G_b37	PYROXD1	-
TCF4	12_32659277_G_A_b37	BICD1	-
E2F6	12_52596327_C_T_b37	ACVRL1	-
BACH2	12_52557845_T_C_b37	KRT8	+
ATF6	12_53440582_C_T_b37	AAAS	-
USF1	12_57483524_C_CCGGGGTCCTGGAGAAGG_b37	DDIT3	-
GLI3	12_58335130_G_A_b37	DDIT3	+
TEAD1	12_58570269_G_C_b37	MARCH9	+
NFE2L1	12_94493589_G_A_b37	NUDT4	+
USF1	12_94447114_C_T_b37	SOCS2	+
ELF4	12_94495700_T_C_b37	CRADD	-
STAT6	12_95083295_G_GA_b37	FGD6	+
CNOT3	12_126018205_G_A_b37	NCOR2	+
EP300	13_24123397_A_G_b37	SGCG	-
POU6F1	13_32448488_G_T_b37	MEDAG	-
NFYC	13_38039839_A_G_b37	SUPT20H	-
NFYC	13_51150624_C_CGCCACTGAAAGCCAGCCTTG_b37	TRIM13	-
MXD4	13_113363042_C_T_b37	CUL4A	+
CDC5L	14_22320373_A_G_b37	NDRG2	+
NFKB2	14_20922994_C_A_b37	SUPT16H	+
TCF4	14_25275554_T_G_b37	PCK2	+
TFCP2	14_23790059_T_C_b37	NOP9	+
YY1	14_46095890_A_G_b37	FKBP3	+
EPAS1	14_62111627_C_A_b37	SLC38A6	+
TCF4	14_100150445_G_A_b37	HHIPL1	+
TFAP2A	15_34875150_C_T_b37	GOLGA8A	+
REST	15_41218500_C_T_b37	PAK6	-
TCF3	15_40395724_G_A_b37	CHST14	+
SP2	15_43398108_A_G_b37	STARD9	-
RARB	15_45998015_A_G_b37	SORD	-
CEBPD	15_67316956_G_C_b37	MAP2K1	+
AR	15_66544812_T_C_b37	SMAD3	-
GLI3	15_69022310_G_A_b37	PIAS1	-
RUNX1	15_75063573_T_C_b37	PML	-
NR2F1	15_74219546_G_T_b37	CPLX3	-
ARNT	15_74219546_G_T_b37	CPLX3	-
ATF2	15_79100986_CCTCA_C_b37	HYKK	-
E2F3	15_81168503_G_A_b37	STARD5	+
E2F3	15_100105553_C_A_b37	LRRC28	+
CEBPA	16_449980_C_T_b37	WFIKKN1	-
ZNF148	16_634169_GT_G_b37	RAB40C	+
MAFB	16_1577963_A_G_b37	GNPTG	+
HES1	16_1979598_T_C_b37	CLCN7	-
E2F3	16_2265071_C_G_b37	CLCN7	+
E4F1	16_2318170_TA_T_b37	CLCN7	+
ATF7	16_2318170_TA_T_b37	CLCN7	+
NR2F1	16_1979598_T_C_b37	IFT140	-
SPI1	16_2088405_CCCCCCTTCCCCT_C_b37	PGP	+
NR2F1	16_3125715_G_A_b37	ZNF174	-
RARB	16_4932470_G_A_b37	ADCY9	-
CEBPD	16_15888336_T_C_b37	RRN3	-
GLI3	16_29193705_T_C_b37	ATXN2L	+
CBFB	16_29937652_G_A_b37	ZNF629	+
SP4	16_30134679_C_T_b37	ZNF646	+
REST	16_46823928_G_A_b37	SHCBP1	+
FOXO4	16_56581543_T_G_b37	OGFOD1	-
GLIS3	16_56716070_C_CG_b37	NLRC5	-
SOX13	16_56996211_G_A_b37	CPNE2	-
E2F4	16_58115492_A_G_b37	NDRG4	-
RUNX2	16_75268245_T_C_b37	FA2H	+
TCF3	16_75494424_T_C_b37	CHST6	-
TRIM28	16_84089207_G_T_b37	TAF1C	+
NFIX	16_84958011_T_C_b37	USP10	+
NFIX	16_84958018_G_A_b37	USP10	+
TFAP2A	16_84967626_C_G_b37	GSE1	+
TFAP2A	16_89768558_A_G_b37	SPATA33	-
NFIX	17_1014897_G_A_b37	RNMTL1	+
XBP1	17_1945225_T_G_b37	TLCD2	-
TFDP1	17_2757528_T_C_b37	HIC1	-
GLI3	17_5414815_T_C_b37	PELP1	-
GLIS3	17_4642787_C_A_b37	MED11	+
SP4	17_4480221_C_T_b37	GLTPD2	+
ATF7	17_4480248_C_T_b37	GLTPD2	+
MTF1	17_4066657_T_C_b37	INCA1	+
SP4	17_4480221_C_T_b37	INCA1	+
YY1	17_7387350_C_CT_b37	MED31	+
NFATC3	17_7387350_C_CT_b37	MED31	+
TFCP2	17_7118322_A_G_b37	DLG4	-
NR2F1	17_7620595_G_T_b37	CYB5D1	+
RXRB	17_8703288_T_C_b37	MFSD6L	-
TCF3	17_17474154_A_G_b37	PEMT	-
EP300	17_17480195_A_G_b37	PEMT	-
E2F1	17_18890762_T_C_b37	MFAP4	-
GTF2A1	17_28444254_T_A_b37	SSH2	+
RXRB	17_38174167_C_G_b37	FBXL20	+
RXRA	17_39590618_T_C_b37	STAT5A	+
NFATC3	17_40284191_C_T_b37	PTGES3L	+
RXRA	17_42847863_CCCCCG_C_b37	FZD2	+
NR1H3	17_56833997_GCCCACGCCCGCCTCGGCC_G_b37	CLTC	+
NR2F1	17_73834690_T_G_b37	NT5C	-
ATF2	17_73545683_G_T_b37	NUP85	+
CNOT3	17_73901143_G_A_b37	GRB2	+
GLI2	17_73834690_T_G_b37	ST6GALNAC1	-
RARG	17_75543008_A_G_b37	ST6GALNAC1	-
ERF	17_76391454_T_G_b37	PGS1	-
IRF3	17_76393372_A_G_b37	PGS1	-
MAFB	17_76393896_C_A_b37	PGS1	-
TCF3	17_76247158_T_C_b37	CANT1	+
USF1	17_76247158_T_C_b37	CANT1	+
ATF6	17_76248666_C_T_b37	CANT1	+
HES1	17_77964048_G_A_b37	CANT1	+
ESRRA	17_80343016_C_T_b37	RAC3	-
TFCP2	17_80819277_A_G_b37	DUS1L	-
GLI2	17_80819277_A_G_b37	DUS1L	-
TRIM28	17_79579230_G_A_b37	UTS2R	+
CNOT3	18_5237867_C_T_b37	EPB41L3	+
ATF2	18_10482093_A_G_b37	VAPA	+
TFE3	18_10737246_G_A_b37	VAPA	+
RXRA	18_12702705_G_C_b37	CIDEA	-
RARG	18_12702705_G_C_b37	CIDEA	-
TCF7L1	18_13113197_C_T_b37	CEP192	-
NFYB	18_33162019_T_C_b37	ZNF396	+
TCF3	19_1095514_G_A_b37	R3HDM4	+
CNOT3	19_1887509_T_G_b37	MED16	-
NFE2L1	19_1252311_C_T_b37	APC2	+
RARB	19_1946185_G_T_b37	GADD45B	+
NR1H3	19_1946185_G_T_b37	GADD45B	+
GLIS3	19_5129052_G_T_b37	CHAF1A	-
RARB	19_7571489_C_T_b37	GPR108	+
REST	19_8579081_C_T_b37	EVI5L	-
RXRA	19_13318982_AGGAGGG_A_b37	HOOK2	-
HIF1A	19_12551946_C_G_b37	GADD45GIP1	+
DLX5	19_16439390_G_A_b37	MRPL34	+
HIF1A	19_16582937_C_A_b37	ANO8	+
MXD4	19_17414267_C_T_b37	MVB12A	+
BHLHE40	19_17607175_G_A_b37	JAK3	+
CEBPB	19_18169314_T_G_b37	KLHL26	-
RORA	19_18618867_G_A_b37	KLHL26	-
MZF1	19_18439383_C_T_b37	MEF2B	+
TFAP2A	19_19516433_A_G_b37	ZNF101	-
XBP1	19_20753203_G_T_b37	ZNF85	+
NFATC4	19_34711537_GTCCTTT_G_b37	GPI	+
NFATC4	19_34711543_T_G_b37	GPI	+
HAND2	19_35130588_A_T_b37	FXYD1	-
ESRRA	19_35224470_G_A_b37	FXYD7	-
E2F5	19_36605794_C_T_b37	LGI4	+
TCF7L1	19_36660454_A_G_b37	ZFP14	-
TCF7L1	19_36660454_A_G_b37	ZNF529	-
TCF4	19_37837339_G_A_b37	ZNF540	+
TFE3	19_37837339_G_A_b37	ZNF540	+
GLIS3	19_38747272_T_C_b37	ZNF573	-
EPAS1	19_38387079_A_AC_b37	SIPA1L3	-
EPAS1	19_38387078_C_CA_b37	SIPA1L3	-
EPAS1	19_38719302_G_C_b37	CATSPERG	+
CEBPD	19_39210961_A_G_b37	CATSPERG	+
ZFX	19_39522891_T_C_b37	RPS16	-
SP4	19_44079687_G_A_b37	ZNF221	+
XBP1	19_45908461_A_G_b37	TRAPPC6A	+
SREBF1	19_47232223_C_T_b37	PPP5C	-
GLIS3	19_46148903_C_A_b37	PNMAL1	+
STAT6	19_47154079_G_T_b37	SAE1	-
TFAP2A	19_46907550_C_T_b37	C5AR2	+
CEBPA	19_49522758_T_TG_b37	LIG1	+
NR1H3	19_48216657_C_T_b37	GRIN2D	+
AR	19_49891280_A_G_b37	SPHK2	-
TFCP2	19_48763556_G_A_b37	RPL18	-
JUN	19_49378699_CAGAT_C_b37	HSD17B14	+
MZF1	19_49955016_G_T_b37	HSD17B14	+
BACH2	19_49378699_CAGAT_C_b37	TULP2	-
RXRB	19_49522758_T_TG_b37	GYS1	-
RXRA	19_49842824_G_A_b37	GYS1	-
SP2	19_50370851_GT_G_b37	GYS1	-
TFDP1	19_49078141_G_A_b37	HRC	+
SP4	19_49661582_T_C_b37	NOSIP	-
PPARA	19_51308412_A_G_b37	MED25	-
SREBF1	19_50999752_CGGCACACCCGAGGCG_C_b37	KCNC3	-
GLI3	19_52191808_T_TG_b37	ZNF836	-
MZF1	19_52191808_T_TG_b37	ZNF480	-
GLIS3	19_53426745_C_T_b37	ZNF677	-
SP2	19_53868833_A_AGCCCC_b37	ZNF813	+
PPARA	19_54672460_C_T_b37	TFPT	+
MTF1	19_59084181_G_C_b37	ZIK1	+
GTF2A1	2_9246593_T_C_b37	CPSF3	-
SOX13	2_54659980_C_G_b37	ERLEC1	+
SP4	2_68479671_A_G_b37	BMP10	-
E2F5	2_71357634_C_T_b37	FAM136A	-
TEAD1	2_86012885_G_A_b37	GGCX	+
RBPJ	2_86012885_G_A_b37	GGCX	+
REST	2_85537312_G_A_b37	USP39	-
TEAD1	2_86012885_G_A_b37	RMND5A	+
POU2F1	2_102320640_T_C_b37	TBC1D8	+
NFYB	2_109872181_C_T_b37	SOWAHC	-
RARA	2_128409905_A_G_b37	MAP3K2	+
HIF1A	2_128453417_C_T_b37	IWS1	+
STAT6	2_130635925_GC_G_b37	CCDC74B	-
RUNX2	2_130939348_G_A_b37	CCDC74B	+
E2F3	2_130939348_G_A_b37	CCDC74B	+
NFYC	2_169496247_T_C_b37	KLHL41	+
SP4	2_198364518_G_A_b37	GTF3C3	+
SP2	2_198364518_G_A_b37	GTF3C3	+
ATF2	2_213402641_G_C_b37	ERBB4	+
TFDP1	2_219922854_C_G_b37	CYP27A1	-
RBPJ	2_228582746_G_A_b37	AGFG1	+
NFKB2	2_238540262_C_A_b37	UBE2F	+
NFATC3	2_238540262_C_A_b37	UBE2F	+
TFAP2A	2_239069196_C_T_b37	SCLY	+
CEBPD	2_238795011_G_A_b37	FAM132B	+
TFAP2A	2_241075809_C_T_b37	ANKMY1	+
CEBPB	20_1792434_G_A_b37	ZNF343	-
GLIS3	20_4667829_T_C_b37	PRNP	-
NFATC4	20_8659242_A_G_b37	LAMP5	-
JUN	20_22744442_G_T_b37	NXT1	+
USF1	20_23042464_C_T_b37	NXT1	+
ZNF148	20_25207773_C_A_b37	NINL	+
TCF3	20_25207773_C_A_b37	NINL	+
SPI1	20_25317356_T_C_b37	NINL	-
TCF3	20_25318879_T_C_b37	NINL	-
PPARA	20_25388133_C_T_b37	NINL	-
MTF1	20_30200751_C_T_b37	REM1	+
SP4	20_61747942_C_CG_b37	GATA5	-
HIF1A	20_60596617_C_T_b37	TCFL5	+
ZNF148	21_35576464_G_C_b37	KCNE2	+
NR1H3	21_38362263_T_C_b37	DYRK1A	-
SPI1	21_40827937_C_T_b37	WRB	+
HES1	21_44238537_C_T_b37	SIK1	+
BACH2	21_44527249_T_C_b37	SIK1	+
CEBPD	21_44345904_G_A_b37	AGPAT3	+
TFE3	21_47716389_C_A_b37	COL18A1	+
ATF6	21_46714692_T_A_b37	COL6A1	-
SP4	21_47010518_G_A_b37	SPATC1L	-
CEBPA	22_18329411_C_A_b37	MICAL3	+
JUN	22_22555636_G_A_b37	RAB36	+
GLI3	22_24585835_T_C_b37	UPB1	-
RXRA	22_30685560_G_C_b37	NF2	+
NR2F1	22_30737001_C_T_b37	RNF215	+
ESRRA	22_46525357_T_C_b37	ATXN10	+
STAT6	22_50737828_T_G_b37	SBF1	+
TCF3	22_50735230_A_G_b37	ARSA	+
NR2F1	3_9214970_A_G_b37	EMC3	+
REST	3_44754177_C_G_b37	ZNF502	-
TFAP2A	3_49467206_C_G_b37	PRKAR2A	+
RELA	3_57945768_T_C_b37	IL17RD	+
STAT6	3_124771232_C_A_b37	SNX4	-
TFAP2A	3_127174589_G_T_b37	TPRA1	+
TCF7L2	3_127415047_C_T_b37	RUVBL1	+
XBP1	3_129830921_G_GT_b37	PIK3R4	+
TFE3	3_134400155_G_A_b37	RAB6B	+
TBX15	3_142720730_T_G_b37	PCOLCE2	-
FOXO4	3_149113591_G_T_b37	GYG1	-
ZNF148	3_156529394_C_G_b37	LEKR1	-
IRF8	3_179396587_C_T_b37	ACTL6A	+
GLI3	3_183342532_T_A_b37	MCCC1	+
TCF3	3_192850904_G_A_b37	MB21D2	+
PPARA	3_195636668_T_TG_b37	XXYLT1	-
E2F3	3_196696889_G_A_b37	PAK2	+
TRIM28	4_2808899_G_C_b37	LRPAP1	-
ATF6	4_7129556_G_A_b37	MAN2B2	+
YY1	4_8287991_G_A_b37	AFAP1	-
TCF3	4_17513458_A_G_b37	LDB2	-
REST	4_55405948_A_G_b37	LNX1	-
NR2F1	4_77518083_T_C_b37	CDKL2	+
IKZF1	4_84417549_T_C_b37	HELQ	-
E4F1	4_100274286_C_T_b37	DNAJB14	+
SP4	4_106069013_G_T_b37	PPA2	+
MZF1	4_147443571_G_C_b37	SLC10A7	+
HSF2	4_154131714_G_A_b37	RNF175	-
E2F4	4_178363378_G_A_b37	VEGFC	+
TFAP2A	4_184840588_G_C_b37	RP11-701P16.2	+
TFDP1	5_197387_G_A_b37	SDHA	-
MZF1	5_218381_T_TC_b37	SDHA	+
MTF1	5_309096_A_C_b37	SDHA	-
REST	5_473160_G_A_b37	SDHA	+
TFDP1	5_6712533_T_G_b37	NSUN2	+
ZEB1	5_34821355_A_G_b37	PRLR	-
TCF7L1	5_43556487_C_A_b37	CCDC152	-
CNOT3	5_52285117_T_C_b37	MOCS2	-
NKX3-1	5_53939746_C_T_b37	CCNO	-
NFE2L1	5_64779013_A_G_b37	ADAMTS6	+
YY1	5_67569746_G_A_b37	CDK7	+
CNOT3	5_79950389_GC_G_b37	MSH3	+
SP4	5_79950389_GC_G_b37	MSH3	+
ZNF148	5_79950389_GC_G_b37	MSH3	+
CNOT3	5_79950497_C_T_b37	MSH3	+
REST	5_79950699_TGCAGCGGCTGCAGCGGCC_T_b37	MSH3	+
REST	5_79950708_T_C_b37	MSH3	+
IRF8	5_81717102_C_A_b37	SSBP2	+
NFYB	5_131707293_A_G_b37	ACSL6	-
TFAP2A	5_141625634_A_G_b37	FCHSD1	-
RFX5	5_149202206_C_G_b37	SH3TC2	+
TCF4	5_149652339_A_G_b37	PCYOX1L	-
STAT5B	5_172140371_C_A_b37	DUSP1	-
RXRB	5_172198274_A_AG_b37	DUSP1	-
MTF1	5_179049900_T_TCGCCAGGGGG_b37	RASGEF1C	-
RXRA	5_179719646_A_G_b37	TRIM7	+
ATF7	6_2529781_C_G_b37	FOXC1	-
ATF2	6_2529781_C_G_b37	FOXC1	-
ARNT	6_2579873_C_T_b37	GMDS	+
MAFF	6_3002238_T_C_b37	PXDC1	-
EBF3	6_3928523_C_T_b37	PXDC1	-
ARNT	6_11242203_G_A_b37	PAK1IP1	-
NR2F1	6_25327427_C_T_b37	TDP2	+
IRF3	6_25279208_A_T_b37	HIST1H2BD	+
IRF1	6_25279208_A_T_b37	HIST1H2BD	+
SPI1	6_25548288_G_A_b37	HIST1H2AE	+
RARB	6_26159356_G_A_b37	BTN3A3	+
CNOT3	6_28414967_G_T_b37	SCAND3	+
ATF6	6_29664452_T_C_b37	TRIM27	-
E2F3	6_30313340_G_C_b37	PPP1R11	+
PPARA	6_31324996_G_C_b37	ABCF1	-
XBP1	6_31325049_G_A_b37	PPP1R18	-
BACH2	6_29920841_A_G_b37	IER3	-
RELA	6_31036816_T_TA_b37	VWA7	-
TCF7L2	6_33086559_G_GA_b37	HLA-DPB1	-
ATF2	6_33094113_G_A_b37	LEMD2	+
FOXO4	6_33797318_A_G_b37	PACSIN1	+
MAFF	6_34906168_T_C_b37	SRPK1	+
CEBPD	6_46071380_AT_A_b37	ENPP5	+
TEAD1	6_46071380_AT_A_b37	PLA2G7	-
SREBF1	6_53224160_C_A_b37	TMEM14A	-
HIC1	6_53224267_T_C_b37	TMEM14A	-
NFYC	6_106945563_G_A_b37	AIM1	-
TCF7L2	6_123760725_A_G_b37	NKAIN2	+
ARNT2	6_139350199_C_T_b37	NHSL1	-
E2F3	6_139183879_G_A_b37	CCDC28A	+
CEBPA	6_138858054_C_T_b37	CITED2	-
TFE3	6_148719471_C_T_b37	SASH1	-
TCF3	6_158070812_T_G_b37	ZDHHC14	-
BHLHE40	6_158070812_T_G_b37	ZDHHC14	-
TFEB	6_158070812_T_G_b37	ZDHHC14	-
USF1	6_158070812_T_G_b37	ZDHHC14	-
E2F6	6_160114168_T_C_b37	RSPH3	+
IKZF1	6_159555986_C_G_b37	TCP1	-
JUN	7_772025_G_A_b37	HEATR2	+
MZF1	7_1215967_C_G_b37	ZFAND2A	-
ELF4	7_1575611_G_A_b37	ZFAND2A	+
IRF1	7_3477320_T_G_b37	LFNG	+
REST	7_17503469_G_C_b37	ANKMY2	-
HIF1A	7_23508740_AATTG_A_b37	FAM126A	+
SP4	7_22492045_C_T_b37	MALSU1	+
TFEC	7_28730009_A_C_b37	JAZF1	+
HIC1	7_66147110_C_A_b37	KCTD7	+
USF1	7_75693009_C_T_b37	RHBDD2	+
REST	7_75961647_T_C_b37	YWHAG	+
ZNF148	7_75988728_G_GT_b37	YWHAG	+
HIC1	7_98383382_T_C_b37	PDAP1	-
MZF1	7_131961209_T_C_b37	PLXNA4	-
NFKB2	7_143582475_C_T_b37	FAM115A	+
RELA	7_143582475_C_T_b37	FAM115A	+
HSF2	7_149578412_TTATC_T_b37	ACTR3C	+
NFYB	7_151206226_A_G_b37	AGAP3	-
PARP1	7_151177117_C_T_b37	PRKAG2	+
STAT6	8_638421_C_G_b37	FBXO25	+
GLI2	8_5827022_CT_C_b37	AGPAT5	-
GLIS3	8_5827022_CT_C_b37	AGPAT5	-
E2F4	8_18244684_G_A_b37	MTUS1	+
E2F3	8_18244684_G_A_b37	PCM1	+
TCF3	8_18244684_G_A_b37	PCM1	+
GTF2I	8_20673121_T_G_b37	LZTS1	-
HSF2	8_23212825_T_TC_b37	SLC39A14	-
CEBPD	8_38571934_A_G_b37	ADAM9	+
RORA	8_41864699_AC_A_b37	THAP1	+
SATB1	8_59962804_C_T_b37	NSMAF	-
E2F1	8_96771076_C_T_b37	GDF6	+
NR2F1	8_99380293_TA_T_b37	RPL30	-
GTF2I	8_120009258_C_A_b37	NOV	+
TFAP2A	8_124732424_C_G_b37	TATDN1	+
XBP1	8_143695825_C_G_b37	BAI1	-
JUN	8_144640506_G_C_b37	LY6E	+
NFKB2	8_144651062_A_G_b37	LY6E	+
TFAP2A	8_144490273_C_A_b37	MAF1	-
YY1	8_146017782_C_T_b37	ZNF34	-
NFYB	9_6932013_A_G_b37	IL33	-
SP2	9_35072001_G_C_b37	TLN1	-
TFDP1	9_35689950_A_T_b37	HRCT1	+
TFDP1	9_35689949_A_T_b37	HRCT1	+
XBP1	9_38727643_A_C_b37	ANKRD18A	-
XBP1	9_94662092_G_A_b37	IPPK	+
ATF2	9_109245178_C_T_b37	TMEM38B	+
TFCP2	9_111696389_G_C_b37	FAM206A	-
YY1	9_112920166_C_T_b37	EPB41L4B	+
IRF1	9_117021553_A_G_b37	POLE3	+
XBP1	9_116254814_A_G_b37	KIF12	+
E4F1	9_126089168_G_A_b37	DENND1A	+
RARG	9_140473388_T_G_b37	AGPAT2	-
RARA	9_140473388_T_G_b37	AGPAT2	-
TCF3	9_139609042_C_T_b37	LCN12	-
HIC1	9_139694521_T_G_b37	AL807752.1	-
ARNT	9_139501325_G_A_b37	TUBB4B	-
USF1	9_139526043_T_C_b37	DPH7	-

## Sheet: Adipose - Visceral (Omentum)
TF	SNP	Gene	Strand
HIF1A	1_1479333_A_G_b37	SAMD11	-
JUNB	1_1590575_G_A_b37	AGRN	+
ZNF143	1_1243929_G_T_b37	UBE2J2	-
SP1	1_856329_C_G_b37	MRPL20	+
CEBPB	1_911595_A_G_b37	ATAD3B	+
CTCF	1_2166410_T_C_b37	SSU72	-
FOSB	1_1672715_C_T_b37	SLC35E2	+
EGR1	1_2221975_C_CG_b37	NADK	-
CTCF	1_2065343_G_C_b37	GNB1	-
ZNF148	1_1840676_G_T_b37	AL590822.2	+
USF1	1_2065338_GA_G_b37	RER1	-
BACH1	1_1821625_G_A_b37	PANK4	+
SRF	1_2247744_G_A_b37	PRDM16	+
EGR1	1_6685666_CCG_C_b37	RPL22	+
SP3	1_6188044_TG_T_b37	ICMT	+
FOSB	1_7178131_A_G_b37	DNAJC11	+
FOSL2	1_9335745_C_T_b37	SPSB1	+
GCM1	1_10544988_C_A_b37	LZIC	+
MTF1	1_9340737_T_C_b37	RBP7	-
RXRA	1_11040385_G_A_b37	CASZ1	+
ARNT	1_10490759_TTGGCTTAAC_T_b37	SRM	-
ELK4	1_10544725_A_G_b37	SRM	-
MSX1	1_11035948_T_TG_b37	MTHFR	+
NFATC4	1_12664209_T_C_b37	MTHFR	+
NFATC1	1_12664209_T_C_b37	MTHFR	+
RBPJ	1_12667402_A_G_b37	MTHFR	+
USF1	1_16825607_A_T_b37	CLCNKA	+
TCF3	1_16380869_A_C_b37	RSG1	-
NR2F2	1_16382649_T_C_b37	RSG1	-
TCF3	1_16382718_T_C_b37	RSG1	-
RXRB	1_16382730_C_T_b37	RSG1	-
VDR	1_17311190_A_G_b37	NECAP2	+
MAF	1_17892396_T_C_b37	NBPF1	+
MEIS1	1_17222243_C_T_b37	ATP13A2	+
MEIS2	1_17222243_C_T_b37	ATP13A2	+
SP3	1_19638090_G_C_b37	ALDH4A1	+
SP1	1_23886073_T_C_b37	KDM1A	-
EGR3	1_23886073_T_C_b37	KDM1A	-
ZNF148	1_26705036_G_A_b37	PAQR7	+
SP1	1_26607005_C_A_b37	PDIK1L	+
MYC	1_26828182_A_G_b37	CEP85	-
MAX	1_26828182_A_G_b37	CEP85	-
NR2F2	1_31171041_GT_G_b37	FABP3	-
NRF1	1_33178170_T_G_b37	IQCC	+
SOX9	1_32093167_G_C_b37	TMEM234	-
MZF1	1_36623743_AG_A_b37	TEKT2	+
CEBPB	1_41574622_C_T_b37	CITED4	-
SREBF1	1_42383878_AC_A_b37	GUCA2A	+
CTCF	1_42383878_AC_A_b37	GUCA2A	+
ARNT	1_42501248_G_C_b37	GUCA2A	+
GLI2	1_43424711_CT_C_b37	HYI	-
GABPB1	1_47083025_A_C_b37	FAAH	+
GLIS1	1_54965171_C_G_b37	TMEM59	+
MZF1	1_59986707_G_GT_b37	CYP2J2	-
IRF3	1_62761852_A_G_b37	ATG4C	-
EGR2	1_78005179_A_G_b37	ZZZ3	-
EGR4	1_78005179_A_G_b37	ZZZ3	-
VDR	1_93426541_G_A_b37	RPL5	+
MSX2	1_94343961_G_A_b37	SLC44A3	-
SOX6	1_97717669_G_T_b37	PTBP2	+
HLF	1_97717669_G_T_b37	PTBP2	+
NFATC2	1_100222287_A_G_b37	TRMT13	-
MITF	1_110009171_C_T_b37	TMEM167B	-
SP1	1_110210818_C_T_b37	TMEM167B	+
CEBPE	1_109371785_G_A_b37	KIAA1324	+
NFIL3	1_109371785_G_A_b37	KIAA1324	+
CNOT3	1_110009171_C_T_b37	SYPL2	+
MITF	1_110369740_A_C_b37	STRIP1	-
NFE2L1	1_110025881_A_G_b37	LAMTOR5	+
MAF	1_151736268_CTG_C_b37	SEMA6C	-
NFATC4	1_150583973_AG_A_b37	RFX5	-
PBX1	1_151372138_G_A_b37	CGN	-
MEIS2	1_151918164_C_A_b37	TDRKH	-
TCF3	1_154395946_A_G_b37	NPR1	+
HOXB4	1_153606294_AC_A_b37	DENND4B	+
CEBPA	1_153606387_G_A_b37	DENND4B	+
STAT3	1_153919756_T_G_b37	IL6R	-
IRF1	1_154693538_A_G_b37	ADAR	-
IKZF2	1_154909268_A_G_b37	TRIM46	+
EGR2	1_154395212_C_A_b37	MTX1	+
SPI1	1_156252291_A_G_b37	GON4L	+
SP3	1_155880952_G_A_b37	RIT1	+
HIC1	1_156721032_T_A_b37	LMNA	+
RXRB	1_159859624_C_T_b37	KCNJ10	+
FOXL1	1_161352035_C_CA_b37	PFDN2	-
PPARA	1_169079020_G_C_b37	SLC19A2	+
HOXA4	1_169079419_G_A_b37	METTL18	-
ARNT	1_171810960_A_G_b37	PIGC	-
MAX	1_171810960_A_G_b37	PIGC	-
ARID5B	1_171810960_A_G_b37	PIGC	-
STAT3	1_182571277_C_T_b37	GLUL	+
IRF3	1_201872209_A_C_b37	PHLDA3	+
XBP1	1_202153998_G_A_b37	IPO9	+
RXRB	1_201712001_C_CA_b37	UBE2T	-
GATA4	1_204430462_G_T_b37	MDM4	-
MSX2	1_207483166_A_G_b37	IL20	+
FOS	1_212387636_C_T_b37	NENF	+
NFIC	1_212428571_G_A_b37	NENF	-
CEBPB	1_212873096_T_C_b37	BATF3	+
MAF	1_223895559_G_A_b37	CAPN2	+
NFYB	1_225934658_G_A_b37	SRP9	+
ARNT	1_225942686_G_A_b37	LEFTY2	-
SPI1	1_229717856_C_T_b37	TAF5L	+
STAT5A	1_229717856_C_T_b37	TAF5L	+
STAT3	1_229717856_C_T_b37	TAF5L	+
TCF3	10_831097_T_C_b37	LARP4B	-
ELK1	10_3917237_G_A_b37	PITRM1	+
STAT6	10_4731081_C_T_b37	NET1	-
NFE2L2	10_5075724_T_A_b37	FAM208B	+
TFAP4	10_6128547_G_T_b37	ANKRD16	-
LEF1	10_11397752_C_A_b37	USP6NL	+
EGR3	10_13998963_C_G_b37	MCM10	+
ELK1	10_17248287_C_T_b37	TRDMT1	-
SOX5	10_31322025_G_A_b37	ZEB1	-
NFATC2	10_43893347_G_T_b37	ZNF487	+
SPI1	10_69532925_TC_T_b37	DNAJC12	-
NFATC2	10_71218012_C_CAGG_b37	KIAA1279	-
CEBPA	10_71224897_G_A_b37	TSPAN15	+
AR	10_72189930_G_T_b37	COL13A1	-
PPARA	10_72433023_G_GTA_b37	COL13A1	-
TFAP4	10_73744948_C_G_b37	MICU1	-
SP3	10_75676464_C_T_b37	FUT11	-
SIX4	10_81046265_T_C_b37	ZMIZ1	-
NHLH1	10_81048158_T_G_b37	ZMIZ1	-
FOSB	10_81924830_C_T_b37	FAM213A	+
FOS	10_81924830_C_T_b37	FAM213A	+
FOS	10_81937705_G_C_b37	FAM213A	+
FOSB	10_81937705_G_C_b37	FAM213A	+
JUNB	10_81937705_G_C_b37	FAM213A	+
MEIS1	10_88717665_C_G_b37	SNCG	-
MTF1	10_88718436_A_C_b37	MMRN2	+
TCF12	10_91034967_G_T_b37	IFIT3	+
STAT5A	10_95048925_A_G_b37	MYOF	-
ZNF143	10_96305504_T_C_b37	FFAR4	+
FOXC1	10_100097882_G_A_b37	CNNM1	-
PPARA	10_102758337_G_T_b37	MRPL43	+
MAFB	10_102997450_C_T_b37	POLL	-
SP1	10_104403310_A_G_b37	HPS6	-
NR2F1	10_104264280_C_T_b37	USMG5	-
RFXANK	10_104372244_A_G_b37	USMG5	-
SRF	10_105612418_G_A_b37	NEURL	-
SP1	10_105422108_GGGC_G_b37	WDR96	-
RFX1	10_105539350_C_A_b37	GSTO2	+
MECOM	10_105654391_T_G_b37	GSTO2	+
AR	10_111682934_C_G_b37	SHOC2	+
SOX5	10_112839579_A_G_b37	BBIP1	-
GLIS3	10_112257009_CA_C_b37	ADRA2A	+
USF1	10_114721568_G_C_b37	VTI1A	+
MTF1	10_120966752_C_T_b37	SEC23IP	+
NFIB	10_120966752_C_T_b37	SEC23IP	+
USF2	10_120892585_C_T_b37	MCMBP	+
ZEB1	10_124768960_G_C_b37	CUZD1	-
MITF	10_124228202_T_A_b37	BUB3	+
SP3	10_135122723_AGGCGGGACCTGAGGTGGTGG_A_b37	ADAM8	+
ZBTB7B	10_135122723_AGGCGGGACCTGAGGTGGTGG_A_b37	ADAM8	+
GLI2	11_209893_AACC_A_b37	DEAF1	+
GLI2	11_209894_ACCC_A_b37	DEAF1	+
GLI2	11_209898_CCCA_C_b37	DEAF1	+
NR1I3	11_1146353_C_A_b37	TALDO1	+
RXRA	11_829539_A_G_b37	SLC25A22	-
RXRA	11_833668_C_T_b37	SLC25A22	-
STAT2	11_833728_A_G_b37	SLC25A22	-
DDIT3	11_833872_C_A_b37	SLC25A22	-
RARA	11_834802_A_G_b37	SLC25A22	-
TCF3	11_824789_T_C_b37	RIC8A	+
ARNT	11_829539_A_G_b37	POLR2L	-
ZNF148	11_833589_T_G_b37	POLR2L	-
ARNT	11_842543_C_G_b37	POLR2L	-
SP1	11_843097_G_C_b37	AP2A2	+
SP1	11_828784_A_G_b37	IFITM1	-
NR1I3	11_833195_GCCCAGCTCCCTCGCCTGC_G_b37	IFITM1	-
STAT2	11_833728_A_G_b37	IFITM1	-
SP1	11_833820_CG_C_b37	IFITM1	-
TFAP4	11_834681_AGCT_A_b37	IFITM1	-
TFAP4	11_838542_C_T_b37	IFITM1	-
ATF2	11_841284_G_C_b37	IFITM1	+
ATF7	11_841284_G_C_b37	IFITM1	+
NR3C1	11_842630_C_T_b37	IFITM1	-
PRRX1	11_353757_C_T_b37	SIGIRR	+
HIF1A	11_1928217_T_G_b37	TNNI2	-
ELK1	11_2149625_T_C_b37	LSP1	-
NR3C1	11_2152893_G_A_b37	LSP1	-
NR3C1	11_2153022_AGTGT_A_b37	LSP1	-
ZNF148	11_1896957_G_C_b37	TNNT3	+
NFKB1	11_1854087_C_G_b37	ASCL2	+
OTX1	11_3852952_G_T_b37	PHLDA2	+
RXRA	11_4664460_G_A_b37	RHOG	+
SP3	11_4664460_G_A_b37	RHOG	+
ARNT	11_4664481_G_A_b37	RHOG	+
MAX	11_4664481_G_A_b37	RHOG	+
MYC	11_4664481_G_A_b37	RHOG	+
CTCF	11_3877113_CTCTCT_C_b37	STIM1	+
MECOM	11_3877113_CTCTCT_C_b37	STIM1	+
MSX2	11_8703973_G_GC_b37	RIC3	-
HMX3	11_8753729_A_G_b37	RIC3	-
ELK1	11_8816495_T_C_b37	RIC3	-
STAT3	11_9710497_T_TGG_b37	AKIP1	+
STAT5A	11_9710497_T_TGG_b37	AKIP1	+
ZNF263	11_10328747_T_TC_b37	AMPD3	-
ELK1	11_12261798_T_C_b37	DKK3	+
ERG	11_18416615_A_C_b37	TSG101	-
RARG	11_44972360_ACAGGG_A_b37	PEX16	-
NR2F2	11_47448334_CA_C_b37	PSMC3	-
SREBF1	11_60542953_C_T_b37	DAK	-
TFAP4	11_60930038_A_G_b37	DDB1	-
SIX4	11_60639934_A_G_b37	TMEM216	-
MEIS1	11_61463769_C_T_b37	MYRF	+
MEIS1	11_61467603_G_A_b37	MYRF	-
NR1I3	11_62369880_T_TA_b37	FTH1	-
GLI2	11_62312156_A_G_b37	EML3	-
RARG	11_62369880_T_TA_b37	EML3	-
GLI2	11_61602458_CCCA_C_b37	TTC9C	+
GCM1	11_62166172_G_A_b37	TAF6L	-
NR3C1	11_61657589_TTC_T_b37	NXF1	-
MAFA	11_64153352_T_C_b37	TRMT112	+
TCF7L1	11_65151244_AC_A_b37	NRXN2	-
MYC	11_65374902_T_G_b37	EHD1	+
BPTF	11_65582957_TG_T_b37	CDCA5	-
ARID5B	11_65078806_C_T_b37	SSSCA1	+
NR2F1	11_65082673_G_A_b37	PCNXL3	+
TCF3	11_64981472_G_C_b37	EFEMP2	+
NFIB	11_65579600_C_A_b37	PACS1	+
NFKB1	11_65639374_C_T_b37	PACS1	+
RXRA	11_65354439_C_G_b37	CD248	+
RXRB	11_65354439_C_G_b37	CD248	+
MZF1	11_65354439_C_G_b37	CD248	+
SP3	11_65354439_C_G_b37	CD248	+
PPARA	11_65354439_C_G_b37	CD248	+
NR2F1	11_65656282_G_A_b37	DPP3	+
NR1I3	11_65837679_C_G_b37	DPP3	+
STAT6	11_65626539_T_C_b37	BBS1	-
ARNT	11_66247696_G_T_b37	RBM4	+
RXRA	11_67057104_C_G_b37	ADRBK1	+
CTCF	11_67397668_G_A_b37	GSTP1	+
NFIC	11_68642974_C_T_b37	IGHMBP2	-
CREB1	11_71498567_A_C_b37	FAM86C1	+
CREB1	11_71498562_G_C_b37	FAM86C1	+
ZNF148	11_74178322_CT_C_b37	UCP2	-
IRF2	11_73706514_C_T_b37	PGM2L1	+
FOS	11_75832315_T_C_b37	RPS3	-
FOSL2	11_76474827_G_C_b37	CLNS1A	+
ELF2	11_76479391_A_AGCCTTCCT_b37	CLNS1A	+
RXRA	11_76479391_A_AGCCTTCCT_b37	CLNS1A	+
IRF2	11_78356494_G_GT_b37	INTS4	-
CEBPE	11_78804058_A_G_b37	ALG8	+
RXRA	11_77741927_A_G_b37	GAB2	-
MXI1	11_77850517_C_A_b37	NARS2	-
SOX15	11_86643022_C_A_b37	EED	-
DMRTA1	11_86635216_G_A_b37	TMEM135	-
USF1	11_94336431_T_C_b37	CWC15	-
FOXL1	11_95745187_G_T_b37	JRKL	+
TFAP4	11_101981277_T_C_b37	DCUN1D5	+
HOXA5	11_110350760_C_T_b37	FDX1	+
HAND2	11_117068977_A_G_b37	ZNF259	-
ELK1	11_117071070_C_G_b37	DSCAML1	-
RARG	11_118514022_C_G_b37	FXYD2	-
ESRRA	11_118514022_C_G_b37	FXYD2	-
SP3	11_118519213_G_T_b37	FXYD2	+
MZF1	11_119613090_C_A_b37	TRAPPC4	+
ETS2	11_119341038_C_T_b37	DPAGT1	-
XBP1	11_118514022_C_G_b37	CCDC153	+
NR3C1	11_119969700_C_T_b37	MCAM	-
EOMES	11_120418613_A_G_b37	OAF	-
TCF7L1	11_121527129_C_CA_b37	SORL1	-
SREBF1	11_121671945_A_AG_b37	SORL1	+
NFIX	11_123066496_A_G_b37	HSPA8	-
GABPB1	11_124823981_C_T_b37	SLC37A2	-
RUNX1	11_125982142_T_C_b37	TMEM218	-
NR1I3	11_124790922_C_A_b37	FEZ1	+
KLF4	11_125932464_A_G_b37	FEZ1	-
PPARA	11_125983266_ATTCACACAGAAAAGTGAC_A_b37	FEZ1	+
MYC	11_126390222_G_A_b37	DDX25	+
FOSB	11_125983266_ATTCACACAGAAAAGTGAC_A_b37	RP11-712L6.5	+
FOSL1	11_125983266_ATTCACACAGAAAAGTGAC_A_b37	RP11-712L6.5	+
JUNB	11_125983266_ATTCACACAGAAAAGTGAC_A_b37	RP11-712L6.5	+
JUNB	11_125983285_TCC_T_b37	RP11-712L6.5	+
STAT5A	12_683946_G_A_b37	WNK1	+
RXRA	12_6717645_A_G_b37	PLEKHG6	+
ARNT	12_6602433_G_A_b37	VAMP1	-
CEBPB	12_7119687_C_CTTTAAGAAAG_b37	ZNF384	+
FOS	12_7342367_GGGC_G_b37	EMG1	-
EGR1	12_6602433_G_A_b37	LPCAT3	+
ARNT	12_6901823_G_A_b37	C1R	+
EGR2	12_7282906_CCCT_C_b37	PEX5	+
NHLH1	12_9483965_CTGGAGCAGG_C_b37	RIMKLB	+
MAX	12_9483965_CTGGAGCAGG_C_b37	RIMKLB	+
AR	12_9065846_G_C_b37	PHC1	+
ARNT	12_13354504_G_A_b37	EMP1	+
NR3C1	12_15306985_C_T_b37	ART4	-
MEIS1	12_15113976_A_G_b37	DERA	+
ETV4	12_28121995_C_T_b37	PPFIBP1	-
MAF	12_28721153_G_C_b37	ERGIC2	-
VDR	12_31226440_A_G_b37	DDX11	+
MECOM	12_49523526_ATC_A_b37	DKFZP779L1853	-
ETS2	12_49076099_A_G_b37	KANSL2	+
ERG	12_49076099_A_G_b37	KANSL2	+
NHLH1	12_50064928_A_G_b37	PRKAG1	+
PRRX1	12_48592027_C_T_b37	DHH	+
ELF4	12_50297934_C_A_b37	PRPH	-
VDR	12_50529040_GGA_G_b37	PRPH	+
ELF2	12_50581647_T_C_b37	SMARCD1	-
GABPB1	12_50581647_T_C_b37	SMARCD1	-
STAT5A	12_50611020_T_C_b37	CERS5	+
NR2F2	12_51157863_G_T_b37	CERS5	+
FOXJ1	12_51714716_TAA_T_b37	LETMD1	+
RXRB	12_52243120_C_G_b37	BIN2	+
MYC	12_52467864_C_CGCGG_b37	GALNT6	+
PAX8	12_53297594_C_G_b37	ITGB7	+
CNOT3	12_54069803_A_G_b37	ITGB7	-
JUNB	12_54768188_A_AC_b37	HOXC6	-
E2F3	12_54418166_A_G_b37	HOXC5	-
PPARA	12_54981612_C_A_b37	HOXC5	-
RXRA	12_54997101_C_G_b37	HOXC5	+
RXRB	12_54997101_C_G_b37	HOXC5	+
VDR	12_54997101_C_G_b37	HOXC5	+
TCF3	12_54346869_T_C_b37	ZNF385A	-
ZNF148	12_54346869_T_C_b37	ZNF385A	-
EGR1	12_54758330_A_G_b37	TESPA1	-
CTCF	12_57487814_A_C_b37	IL23A	-
AR	12_56101081_G_C_b37	SPRYD4	+
TCF3	12_56075263_C_T_b37	RBMS2	+
STAT3	12_58241028_T_G_b37	PIP4K2C	+
MSX1	12_63025102_A_G_b37	MON2	-
ELK4	12_94374746_A_C_b37	CRADD	+
MAX	12_94108172_A_G_b37	CCDC41	-
SREBF1	12_98851005_A_G_b37	SLC25A3	-
SP3	12_109036359_A_C_b37	TMEM119	-
MAX	12_108279118_G_A_b37	SSH1	+
VDR	12_109595851_C_T_b37	FOXN4	+
CEBPA	12_110894557_G_A_b37	GPN3	-
NFIB	12_111884415_T_C_b37	TMEM116	-
AR	12_113363077_T_G_b37	OAS3	+
AR	12_113363077_T_G_b37	OAS2	+
USF1	12_121021614_G_A_b37	TRIAP1	+
PPARG	12_122227451_C_G_b37	ORAI1	-
SOX9	12_123164179_CAG_C_b37	DIABLO	-
PPARG	12_125093174_G_A_b37	DNAH10	-
GABPA	12_124196891_C_G_b37	CCDC92	-
GLI2	12_124197099_C_T_b37	CCDC92	-
CEBPA	12_124877186_G_A_b37	CCDC92	-
POU3F1	12_125551558_A_G_b37	DHX37	+
STAT6	12_132316867_G_A_b37	RAN	+
FOSB	12_133068820_C_T_b37	ULK1	-
SRF	13_30497954_C_T_b37	UBL3	+
NR1H3	13_30882905_CG_C_b37	ALOX5AP	+
STAT3	13_33713419_A_G_b37	BRCA2	-
NR2F2	13_38104196_G_T_b37	SMAD9	+
DMRTA1	13_38173816_A_T_b37	SMAD9	+
NR1H3	13_44878047_T_G_b37	SERP2	-
USF2	13_45988970_GAA_G_b37	GTF2F2	-
TFAP4	13_53227301_C_T_b37	NEK3	+
NFIB	13_96436811_A_G_b37	UGGT2	+
ELK4	13_111358488_G_A_b37	COL4A2	-
STAT6	13_111060503_G_A_b37	CARS2	+
PAX8	13_110928439_C_T_b37	LINC00346	+
NFE2	13_111060205_C_T_b37	ARHGEF7	-
FOXC1	13_111062701_C_A_b37	ARHGEF7	+
MAX	13_111068319_G_A_b37	ARHGEF7	+
MYC	13_111068319_G_A_b37	ARHGEF7	+
ELK1	13_113548510_T_C_b37	DCUN1D2	+
ZNF143	13_114812901_T_C_b37	DCUN1D2	+
PPARG	13_114758331_G_A_b37	RASA3	-
RXRB	14_20811114_C_T_b37	KLHL33	+
NR2F2	14_21457804_C_G_b37	METTL3	+
MZF1	14_23026206_T_TC_b37	PRMT5	-
NR2F2	14_23319442_C_T_b37	ACIN1	+
ISL1	14_23399096_GGTTATGCAGCCAT_G_b37	CEBPE	-
CTCF	14_24505614_A_G_b37	DHRS4	-
RXRA	14_25350288_T_C_b37	ADCY4	+
EGR2	14_23835177_T_C_b37	NFATC4	-
NFIC	14_31910665_AGCCAAGATCGC_A_b37	AKAP6	-
GABPA	14_35400075_C_T_b37	EAPP	-
PBX1	14_35184541_T_C_b37	PPP2R3C	-
PPARG	14_50065717_G_C_b37	RPL36AL	-
ESRRA	14_50065717_G_C_b37	RPL36AL	-
STAT5A	14_50086563_C_T_b37	RPL36AL	-
AR	14_51125240_T_C_b37	POLE2	+
PPARA	14_51133287_A_T_b37	POLE2	+
MAF	14_53794585_C_G_b37	GPR137C	-
TCF3	14_59874113_C_T_b37	RTN1	+
DMRTA1	14_60171047_A_G_b37	RTN1	+
SP1	14_61655082_A_C_b37	SLC38A6	-
EGR3	14_61655082_A_C_b37	SLC38A6	-
NR2F2	14_68843605_G_C_b37	PLEK2	-
ERG	14_69126036_G_A_b37	RDH11	-
USF1	14_70151395_C_T_b37	ZFP36L1	+
MSX1	14_69161331_G_A_b37	GALNT16	+
USF1	14_70151395_C_T_b37	SLC39A9	+
NFKB1	14_69330005_T_C_b37	KIAA0247	+
SP1	14_71275986_C_A_b37	SYNJ2BP	+
USF2	14_74218968_T_C_b37	PSEN1	+
FOS	14_74004595_C_T_b37	ACOT4	+
ARNT	14_74724260_A_G_b37	ELMSAN1	-
CEBPB	14_74355220_A_C_b37	ZNF410	+
AR	14_75062398_T_G_b37	ZNF410	-
EGR1	14_75034174_T_C_b37	ALDH6A1	-
EGR2	14_75614504_A_ACCCG_b37	BATF	+
STAT3	14_77384540_G_T_b37	ESRRB	-
MEIS1	14_76669658_A_G_b37	IRF2BPL	-
FOSL2	14_78129902_C_T_b37	VIPAS39	+
NHLH1	14_81686608_A_G_b37	STON2	+
STAT2	14_92451762_CT_C_b37	ATXN3	-
NR3C1	14_93260990_C_T_b37	ATXN3	-
CREB1	14_92572061_T_C_b37	RIN3	-
RUNX1	14_93132299_G_C_b37	RIN3	+
NKX2-1	14_93471116_G_A_b37	RP11-131H24.4	-
EGR1	14_95155993_G_T_b37	CLMN	+
TCF3	14_100762740_A_G_b37	EVL	-
MSX1	14_103828399_G_T_b37	CINP	-
TFAP4	14_103474135_A_AAGC_b37	KLC1	-
FOXD3	14_104029819_T_G_b37	ZFYVE21	-
ELF4	14_105219976_T_C_b37	GPR132	-
SP3	14_105437057_A_C_b37	BTBD6	-
GABPA	15_33424198_G_T_b37	EMC7	+
ELK4	15_33424198_G_T_b37	EMC7	+
PAX8	15_34880567_T_G_b37	EMC7	-
NR2F1	15_33518962_T_C_b37	KATNBL1	+
PPARG	15_33518962_T_C_b37	KATNBL1	+
PPARA	15_33518962_T_C_b37	KATNBL1	+
NFIL3	15_35324381_G_A_b37	GOLGA8B	-
FOSB	15_39481309_ATTCTT_A_b37	THBS1	+
KLF4	15_40401122_G_GC_b37	THBS1	+
EGR2	15_40613242_G_A_b37	CHST14	+
ARNT	15_41860698_C_G_b37	VPS18	-
ATF5	15_42258390_G_A_b37	CHP1	+
RXRB	15_41524513_G_A_b37	RTF1	+
NFYB	15_43566470_G_C_b37	ZSCAN29	-
IRF4	15_49238430_C_T_b37	DUT	+
NFYB	15_52388000_C_A_b37	GLDN	-
PAX8	15_59983628_C_T_b37	FAM81A	+
CREB1	15_64189217_G_A_b37	RAB8B	-
ELF2	15_67441750_C_A_b37	ZWILCH	-
ELK4	15_67441750_C_A_b37	ZWILCH	-
NFIX	15_66998857_C_T_b37	AAGAB	+
AR	15_70779193_G_A_b37	UACA	-
FOSL1	15_70550115_C_G_b37	THAP10	+
SOX9	15_75339985_T_C_b37	SEMA7A	-
SPI1	15_74611781_A_T_b37	CSK	+
SREBF2	15_75230502_A_G_b37	SIN3A	-
NR1H3	15_78284739_A_C_b37	PEAK1	-
ELF2	15_78340539_A_C_b37	PEAK1	-
ELF2	15_78368192_GAGCAGCTCCAGCTGTT_G_b37	PEAK1	-
EGR2	15_78283004_CAT_C_b37	HYKK	-
EGR3	15_78283004_CAT_C_b37	HYKK	-
EGR2	15_78370138_G_C_b37	HYKK	-
ELF2	15_80216325_A_G_b37	ST20	-
NFATC1	15_80190885_C_G_b37	FAH	+
E2F3	15_81604389_T_C_b37	STARD5	+
E2F3	15_81604388_T_C_b37	STARD5	+
ESRRA	15_85250117_G_A_b37	AKAP13	+
RXRA	15_85250117_G_A_b37	AKAP13	+
RARG	15_85250117_G_A_b37	AKAP13	+
BPTF	15_90371590_CG_C_b37	FANCI	+
SPI1	15_90640912_AG_A_b37	KIF7	-
PPARA	15_90717755_C_G_b37	WDR93	+
TCF4	15_90717800_C_G_b37	WDR93	+
RXRB	15_91073464_GCGGCCA_G_b37	IQGAP1	-
ZNF143	15_91446472_T_C_b37	FURIN	-
MZF1	15_93375434_C_A_b37	FAM174B	+
ESRRA	15_93459332_C_T_b37	FAM174B	+
GLI2	16_118657_T_TG_b37	FBXL16	+
ETS2	16_1362187_C_T_b37	WDR90	-
ZEB1	16_1187931_C_T_b37	TMEM8A	-
ZNF148	16_1103391_AG_A_b37	MRPL28	+
VDR	16_447348_A_G_b37	CAPN15	-
SREBF1	16_432751_G_T_b37	SOX8	-
SREBF1	16_1543311_GC_G_b37	EME2	-
CREB1	16_1577963_A_G_b37	EME2	+
ZNF143	16_2176001_A_G_b37	NME3	+
NR1I3	16_3137261_G_A_b37	PGP	+
ZNF148	16_3199713_C_T_b37	PGP	+
AR	16_2713817_A_G_b37	E4F1	+
NR3C1	16_2713817_A_G_b37	E4F1	+
SRF	16_2014283_A_G_b37	RNPS1	+
PKNOX1	16_2033429_G_A_b37	PRSS27	+
DDIT3	16_2081503_A_G_b37	SRRM2	+
EGR3	16_4710779_CAG_C_b37	ANKS3	+
RXRA	16_5147514_G_C_b37	ANKS3	-
NR2F2	16_4002422_T_C_b37	UBN1	-
MYC	16_4233901_A_C_b37	UBN1	+
ELF4	16_11350991_C_T_b37	TVP23A	-
TCF4	16_11128185_C_T_b37	CLEC16A	-
NFIC	16_11326785_G_A_b37	CLEC16A	+
SP1	16_11319357_C_T_b37	SNX29	+
PPARD	16_11679517_A_G_b37	SNX29	+
NFATC1	16_12156306_G_C_b37	RP11-166B2.1	-
MECOM	16_15148646_C_A_b37	RRN3	+
SPI1	16_19196415_G_A_b37	TMC5	+
IRF1	16_24713298_A_C_b37	PRKCB	-
NR2F2	16_28835682_G_GA_b37	TUFM	+
RARG	16_28835682_G_GA_b37	TUFM	+
MZF1	16_29278135_AAG_A_b37	NFATC2IP	-
VDR	16_29278135_AAG_A_b37	NFATC2IP	-
ATF5	16_29606414_A_G_b37	ALDOA	+
NR2F2	16_29127260_C_T_b37	TBX6	+
VDR	16_30390168_A_AGAGAGGGGGAGAGAGG_b37	MAPK3	-
ERG	16_29606414_A_G_b37	CORO1A	-
IRF3	16_30380486_T_C_b37	CORO1A	+
IRF3	16_30640185_G_A_b37	RNF40	-
ZBTB7B	16_30996871_C_G_b37	ZNF720	-
ATF7	16_31083324_G_A_b37	ZNF720	+
RARB	16_56998572_G_C_b37	MT1X	-
USF2	16_57149978_C_T_b37	CIAPIN1	-
ZEB1	16_57665182_A_G_b37	MMP15	-
NFE2L1	16_66413050_CG_C_b37	CMTM4	+
TCF3	16_66412729_G_A_b37	TMEM208	+
HSF2	16_69446319_A_G_b37	NIP7	-
RXRA	16_71289769_C_G_b37	DDX19B	-
RXRB	16_71289769_C_G_b37	DDX19B	-
ARNT	16_75498253_G_GT_b37	KARS	+
NR2F1	16_81646799_G_C_b37	SDR42E1	-
EGR1	16_84956411_C_G_b37	DNAAF1	-
MAF	16_84210749_T_C_b37	TAF1C	+
SOX9	16_84545073_G_T_b37	TAF1C	-
ATF2	16_84866420_A_G_b37	TAF1C	-
MEIS2	16_85028774_C_T_b37	TAF1C	-
SIX4	16_83988736_C_G_b37	ATP2C2	-
HOXD9	16_84537957_C_T_b37	USP10	-
USF1	16_85945839_T_C_b37	KIAA0513	-
EGR1	16_85171857_T_G_b37	IRF8	+
ZNF148	16_87350258_G_C_b37	BANP	+
NR2F1	16_88813114_G_A_b37	CTU2	+
ARNT	16_88228199_C_T_b37	RNF166	+
FOS	16_88991500_A_G_b37	RNF166	-
ZNF148	16_89449546_C_G_b37	RNF166	+
NR1H3	16_89601234_C_T_b37	SLC22A31	-
RXRA	16_88767468_C_T_b37	SPG7	-
PAX8	16_88851310_A_C_b37	ANKRD11	-
JUNB	16_88991500_A_G_b37	VPS9D1	-
HSF2	17_618965_T_C_b37	DOC2B	+
SOX9	17_1026163_C_T_b37	FAM57A	-
ELK1	17_990939_A_G_b37	ABR	-
TBX18	17_1026536_G_GC_b37	TUSC5	+
HSF2	17_618965_T_C_b37	INPP5K	+
IRF3	17_942207_G_A_b37	INPP5K	+
FOSL1	17_1303778_C_G_b37	PITPNA	+
FOS	17_1480088_G_A_b37	SLC43A2	+
MAF	17_1966889_C_T_b37	SLC43A2	+
AR	17_833158_T_G_b37	SERPINF1	+
BACH1	17_1508522_G_A_b37	MNT	-
ARNT	17_4807098_T_C_b37	ZZEF1	+
SIX4	17_3867887_C_CT_b37	ANKFY1	+
VDR	17_4503195_G_A_b37	NUP88	+
MAX	17_7452752_G_A_b37	NEURL4	+
ELK4	17_7358861_T_C_b37	TMEM102	-
ARID5B	17_8076741_A_G_b37	FGF11	+
XBP1	17_8315649_G_A_b37	MPDU1	+
HOXB5	17_8315649_G_A_b37	WRAP53	-
NFKB1	17_7621528_G_A_b37	HES7	-
RUNX1	17_8066536_GC_G_b37	TMEM107	-
NFYB	17_8612589_G_C_b37	SLC25A35	+
MXI1	17_9938399_C_T_b37	GAS7	-
IRF3	17_16346932_G_T_b37	ZSWIM7	-
EGR3	17_17255640_T_C_b37	FAM211A	-
SP3	17_17255640_T_C_b37	FAM211A	-
ZNF217	17_18585613_T_C_b37	LLGL1	+
HIF1A	17_27907486_A_G_b37	SUPT6H	-
TFAP4	17_27072463_G_A_b37	PROCA1	+
MXI1	17_29897264_A_G_b37	TEFM	-
TFAP4	17_30005970_T_C_b37	AC003101.1	+
REL	17_33584453_T_C_b37	SLFN12L	-
IRF8	17_33814735_G_GAA_b37	PEX12	-
RXRA	17_33581504_A_G_b37	CCL23	-
MYC	17_33584453_T_C_b37	CCL23	-
RFX3	17_34043021_T_C_b37	DHRS11	+
GLI2	17_37068356_G_A_b37	RPL19	-
MECOM	17_37025453_T_TC_b37	FBXL20	-
MYC	17_37041896_A_AC_b37	PPP1R1B	+
MAFB	17_39065868_C_T_b37	NR1D1	+
CEBPA	17_40118807_C_T_b37	JUP	-
VDR	17_40561752_C_G_b37	KLHL10	+
NR2F2	17_40572097_T_TCC_b37	NT5C3B	+
CTCF	17_40574281_A_G_b37	NT5C3B	-
JUNB	17_39072234_T_C_b37	KLHL11	-
SP1	17_41173638_G_T_b37	DHX58	+
ETS2	17_39464046_G_C_b37	RAB5C	+
RXRA	17_39942067_A_AC_b37	EZH1	+
SP1	17_41439802_G_A_b37	RND2	+
SOX6	17_41392609_CAT_C_b37	NBR1	+
RARA	17_41983488_G_T_b37	DHX8	+
RARA	17_41983498_G_A_b37	DHX8	+
MYC	17_43128906_T_A_b37	FAM171A2	+
ARNT	17_43128906_T_A_b37	FAM171A2	+
KLF4	17_43306305_C_G_b37	DBF4B	+
NR3C1	17_43325185_T_C_b37	DBF4B	+
USF1	17_45765249_T_C_b37	HOXB6	-
EGR4	17_47271036_GA_G_b37	PHOSPHO1	+
PPARA	17_46619175_CG_C_b37	NGFR	+
EGR2	17_47094274_C_G_b37	SPOP	+
SP3	17_48585734_C_T_b37	KAT7	+
ZNF148	17_48642746_GGC_G_b37	KAT7	-
ETS2	17_48660186_A_G_b37	FAM117A	+
BPTF	17_48661309_T_C_b37	LRRC59	+
BPTF	17_48667556_C_G_b37	LRRC59	+
STAT2	17_56769979_C_T_b37	SRSF1	-
ETV6	17_61919643_C_T_b37	ICAM2	-
PBX1	17_63096542_G_A_b37	ICAM2	-
NR5A2	17_72957962_CT_C_b37	CD300LB	+
NFKB1	17_73522103_A_G_b37	ICT1	-
E2F3	17_73257830_C_T_b37	NUP85	+
PPARA	17_73257830_C_T_b37	NUP85	+
RFXAP	17_73267831_G_T_b37	NUP85	+
RFX3	17_73267831_G_T_b37	NUP85	+
CTCF	17_73685659_A_G_b37	SMIM6	-
ETS2	17_72774677_C_G_b37	SAP30BP	-
HAND2	17_73033162_A_G_b37	RECQL5	+
STAT3	17_73999632_C_T_b37	TEN1	+
AR	17_74099240_G_A_b37	TEN1	-
HOXB5	17_73178311_T_C_b37	FOXJ1	-
CEBPG	17_73690287_G_A_b37	FOXJ1	-
PBX1	17_75353102_A_G_b37	PRPSAP1	+
STAT5A	17_75371822_T_C_b37	PRPSAP1	-
EGR2	17_75278856_C_T_b37	AANAT	+
EGR3	17_75278856_C_T_b37	AANAT	+
SP3	17_75243136_G_A_b37	TMC8	+
CREB1	17_76318755_T_G_b37	AFMID	-
MAF	17_76588909_C_T_b37	TK1	-
EGR2	17_76125194_AGC_A_b37	LGALS3BP	-
SP1	17_76125194_AGC_A_b37	C1QTNF1	+
EGR3	17_79300960_G_GC_b37	ENDOV	-
CREB1	17_79302124_A_G_b37	ENDOV	-
CREB1	17_79303804_A_G_b37	ENDOV	-
SREBF1	17_78963029_G_A_b37	AZI1	-
HIF1A	17_79371423_G_A_b37	ARL16	+
PBX1	17_79925150_C_T_b37	P4HB	+
IRX2	17_80415766_TCTTA_T_b37	ALYREF	+
ATF7	17_80416090_C_G_b37	ALYREF	+
GLI2	17_80455154_T_C_b37	ALYREF	+
ZEB1	17_80162968_ATGCACACACCTG_A_b37	LRRC45	+
EGR1	17_79300960_G_GC_b37	RAC3	+
MEIS2	17_79302121_T_C_b37	RAC3	+
MAX	17_79302121_T_C_b37	RAC3	+
ZEB1	17_79302121_T_C_b37	RAC3	+
TCF12	17_79302121_T_C_b37	RAC3	+
TCF4	17_79302121_T_C_b37	RAC3	+
SP3	17_79300960_G_GC_b37	DCXR	+
ZEB1	17_79302121_T_C_b37	DCXR	+
TCF4	17_79302121_T_C_b37	DCXR	+
ZNF148	17_79303597_G_A_b37	DCXR	+
RXRB	17_79303786_T_C_b37	DCXR	+
USF1	17_79303804_A_G_b37	DCXR	+
MYC	17_79303804_A_G_b37	DCXR	+
RFXANK	17_79303804_A_G_b37	DCXR	+
ZEB1	17_79994600_C_T_b37	DCXR	+
PPARA	17_79994600_C_T_b37	DCXR	+
NR2F2	17_79995490_C_CTT_b37	DCXR	+
VDR	17_79995490_C_CTT_b37	DCXR	+
NFE2L1	17_79378593_G_A_b37	GPS1	-
ELK1	17_80921045_A_G_b37	GPS1	-
EGR2	17_79300960_G_GC_b37	RFNG	-
EGR1	17_79300960_G_GC_b37	RFNG	-
KLF4	17_79383145_TG_T_b37	RFNG	-
CREB1	17_80057598_T_TGAGG_b37	RFNG	+
CREB1	17_80058236_C_G_b37	RFNG	+
MAFA	17_79373962_G_A_b37	CSNK1D	+
ARNT	17_79980756_C_A_b37	TBCD	+
ELF4	18_8480730_C_T_b37	PTPRM	+
ETS2	18_8480730_C_T_b37	PTPRM	+
HOXA5	18_21636246_A_T_b37	TTC39C	-
STAT3	18_33878597_G_A_b37	INO80C	-
CTCF	18_43913859_A_G_b37	EPG5	-
EGR3	18_48344370_CG_C_b37	MYO5B	+
GABPA	18_47901266_C_A_b37	ELAC1	+
USF1	18_55456674_G_A_b37	NARS	+
FOXL1	18_60905921_A_G_b37	PHLPP1	+
MZF1	18_60385081_AG_A_b37	KDSR	-
SP1	18_72916214_C_T_b37	TSHZ1	+
MSX1	18_77371303_T_A_b37	RP11-795F19.5	+
MAX	18_77164443_A_G_b37	PARD6G	-
EGR4	19_779416_G_C_b37	C2CD4C	-
RARA	19_1103414_A_G_b37	KISS1R	-
ZNF148	19_532570_C_T_b37	ELANE	+
SRF	19_873323_GTAGGGGCGGGACTCCAAC_G_b37	ELANE	-
SRF	19_873341_C_G_b37	ELANE	-
TFAP4	19_294744_GCAA_G_b37	FSTL3	-
TFAP4	19_294743_GGCA_G_b37	FSTL3	-
MZF1	19_1355483_CA_C_b37	HMHA1	+
GLI2	19_507450_G_T_b37	GAMT	+
ISL1	19_927357_T_TA_b37	DAZAP1	-
HIF1A	19_2163771_T_G_b37	DAZAP1	-
SP1	19_1857674_G_C_b37	AC027307.3	+
SP3	19_1857674_G_C_b37	AC027307.3	+
MAF	19_1857674_G_C_b37	AC027307.3	+
NR2F2	19_1882762_G_A_b37	APC2	-
HIF1A	19_1102256_A_G_b37	REEP6	-
GLI2	19_677646_C_T_b37	MBD3	+
PPARA	19_1101176_A_G_b37	REXO1	+
NR3C1	19_2271282_T_C_b37	BTBD2	-
EGR2	19_3096709_C_CG_b37	DOT1L	+
GLI2	19_2495724_G_A_b37	SF3A2	+
NFIB	19_2495776_A_C_b37	SF3A2	+
SP1	19_1885580_T_TG_b37	GADD45B	-
CEBPA	19_3180495_TGTGTGG_T_b37	GADD45B	+
MAX	19_3094023_G_A_b37	ZNF555	+
HAND2	19_3434413_C_G_b37	ZNF556	-
ELK1	19_2983175_G_T_b37	TLE2	+
NFE2L2	19_3557005_A_G_b37	AES	+
ZEB1	19_2763058_CTGAG_C_b37	FZR1	-
TCF4	19_4449287_T_C_b37	ZBTB7A	-
NFKB1	19_3366786_G_T_b37	CCDC94	+
ZNF143	19_3618616_C_T_b37	LRG1	+
ERG	19_6516194_G_A_b37	SAFB2	-
USF1	19_6271478_C_T_b37	ZNF557	+
RARB	19_7702575_G_A_b37	PNPLA6	-
RXRA	19_8570701_T_TG_b37	STXBP2	+
HOXB5	19_8071111_C_T_b37	TRAPPC5	-
RXRB	19_7702575_G_A_b37	CTD-3193O13.9	-
MAX	19_8571309_A_C_b37	CTD-3193O13.9	-
STAT5A	19_7616519_G_A_b37	MAP2K7	+
ZBTB7B	19_10426512_C_T_b37	S1PR2	+
RARA	19_9546460_C_T_b37	DNMT1	-
IRF4	19_11276254_C_T_b37	ICAM1	+
ATF1	19_10209711_C_T_b37	ICAM4	+
ELK1	19_11230881_T_C_b37	ICAM5	+
PBX1	19_11380367_A_T_b37	ICAM5	+
ELF2	19_11230881_T_C_b37	TYK2	+
MYC	19_10400110_G_C_b37	KEAP1	-
SP3	19_11277232_G_A_b37	ATG4D	+
CTCF	19_11247424_G_A_b37	TMED1	-
GLI2	19_10339237_C_T_b37	YIPF2	-
GLIS1	19_10339237_C_T_b37	YIPF2	-
OTX1	19_11679103_C_A_b37	ZNF491	-
TCF3	19_13109908_G_A_b37	ZNF564	-
RFX1	19_13123750_AG_A_b37	JUNB	+
PPARG	19_13899980_A_T_b37	FARSA	-
NFIC	19_13842458_T_G_b37	MRI1	+
CTCF	19_14629297_G_C_b37	CC2D1A	-
SPI1	19_14495431_TCCGTTCCCCTG_T_b37	RFX1	-
TCF12	19_14586245_G_A_b37	RFX1	+
HOXB6	19_13907805_C_T_b37	SAMD1	+
TCF4	19_16364624_CAG_C_b37	CYP4F12	-
XBP1	19_17579984_G_T_b37	EPS15L1	-
ZNF423	19_16700051_A_G_b37	SLC35E1	-
PKNOX1	19_17578930_A_G_b37	MED26	+
NR3C1	19_16151705_A_G_b37	SMIM7	-
PPARG	19_16440924_AGGTTTTATTTTGTTT_A_b37	USE1	-
PPARG	19_16443223_T_C_b37	USE1	-
FOSB	19_17337025_C_T_b37	PLVAP	-
NR1H3	19_17337223_G_A_b37	RAB3A	+
NFIC	19_17902334_T_C_b37	RAB3A	+
NR1I3	19_18402142_C_G_b37	KIAA1683	-
PPARG	19_18539744_C_T_b37	LRRC25	+
ARNT	19_19281187_T_G_b37	TMEM161A	+
MTF1	19_18570632_G_A_b37	MAU2	+
NFKB1	19_19627310_T_G_b37	YJEFN3	-
EGR3	19_21541621_C_A_b37	ZNF257	+
EGR3	19_30302546_C_T_b37	PLEKHF1	+
HAND2	19_35756722_T_TG_b37	ZNF302	+
MAX	19_34972146_G_C_b37	SCGB2B2	-
GCM1	19_34664476_C_T_b37	ZNF599	+
STAT5A	19_35614336_T_C_b37	HPN	+
EGR3	19_35950174_A_G_b37	HPN	-
TCF4	19_35756722_T_TG_b37	CD22	-
ELF1	19_35453460_T_A_b37	KMT2B	+
SP3	19_35666912_A_C_b37	KMT2B	-
PPARA	19_35626349_C_T_b37	IGFLR1	-
MEIS1	19_35711719_T_C_b37	LIN37	-
RXRB	19_35756722_T_TG_b37	LIN37	-
USF2	19_35756722_T_TG_b37	LIN37	-
ZNF148	19_37178771_G_C_b37	APLP1	-
NR2F2	19_35418095_G_C_b37	NFKBID	-
ARNT	19_37709765_T_A_b37	ZFP14	+
CREB1	19_36748676_A_T_b37	ZNF790	-
ATF2	19_36748676_A_T_b37	ZNF790	-
ARNT	19_37709765_T_A_b37	ZFP30	+
MEIS1	19_37464375_G_A_b37	ZNF573	-
GATA2	19_37825838_AT_A_b37	PPP1R14A	+
NFIB	19_38746272_A_C_b37	KCNK6	+
GABPB1	19_38397503_TC_T_b37	GGN	+
FOSL2	19_38422517_C_T_b37	GGN	+
JUNB	19_38422517_C_T_b37	GGN	+
ARNT	19_40325016_T_C_b37	RINL	-
MYC	19_39186229_T_C_b37	FBXO27	-
E2F3	19_40023308_A_G_b37	SUPT5H	-
PPARA	19_39617101_GCC_G_b37	FBL	-
MZF1	19_39617101_GCC_G_b37	FBL	-
SRF	19_41724885_G_A_b37	TTC9B	-
RFX1	19_39921479_G_C_b37	PRX	+
CREB1	19_42315300_G_T_b37	DEDD2	+
PPARG	19_44331443_C_T_b37	LYPD3	-
PPARA	19_44331443_C_T_b37	LYPD3	-
EGR3	19_44079687_G_A_b37	XRCC1	+
EGR2	19_44079687_G_A_b37	XRCC1	+
ZNF148	19_44008368_A_AC_b37	LYPD5	+
NFIL3	19_44646572_G_A_b37	LYPD5	-
MZF1	19_45198936_C_T_b37	ZNF404	+
MAFB	19_45416178_G_T_b37	TOMM40	+
ERG	19_45459851_T_C_b37	RELB	-
EGR3	19_46974678_C_G_b37	ERCC1	-
EGR3	19_46974728_C_T_b37	ERCC1	+
XBP1	19_47137162_C_A_b37	QPCTL	+
SOX10	19_47103428_T_C_b37	HIF3A	-
ELK1	19_46498353_C_G_b37	PPP5D1	+
EGR1	19_47481868_GTGT_G_b37	GNG8	-
NR1I3	19_47324182_C_T_b37	DACT3	+
ESRRA	19_47367085_C_T_b37	AP2S1	+
MAX	19_46974752_G_C_b37	ZC3H4	-
ARNT	19_47777661_C_T_b37	BBC3	+
MEIS1	19_46908278_T_C_b37	C5AR1	+
ZNF143	19_48280154_G_A_b37	DHX34	-
ERG	19_49092551_G_A_b37	LIG1	-
MYC	19_49379877_C_T_b37	GRWD1	+
CTCF	19_48994635_T_C_b37	SPHK2	+
MAX	19_49379877_C_T_b37	SPHK2	+
NR3C1	19_50096144_T_C_b37	FTL	+
GABPB1	19_50168871_G_A_b37	FTL	+
XBP1	19_49241006_C_G_b37	DKKL1	-
VDR	19_49651790_G_A_b37	DKKL1	+
STAT3	19_49863709_T_C_b37	CCDC155	+
XBP1	19_49866919_T_G_b37	CCDC155	+
USF2	19_49866919_T_G_b37	CCDC155	+
ATF7	19_49866919_T_G_b37	CCDC155	+
FOSL1	19_49867009_G_C_b37	CCDC155	+
IRF4	19_49285995_T_C_b37	RPS11	-
GABPA	19_50168871_G_A_b37	FCGRT	+
ARNT	19_49224389_T_C_b37	SCAF1	-
CREB1	19_49315992_C_T_b37	IRF3	+
AR	19_49410970_T_C_b37	TBC1D17	+
RARA	19_50994214_C_G_b37	AKT1S1	-
JUNB	19_50994585_G_A_b37	AKT1S1	-
FOSB	19_50994585_G_A_b37	AKT1S1	-
USF1	19_51425614_G_C_b37	SIGLEC10	+
GCM1	19_53361373_T_C_b37	ZNF320	+
SRF	19_53970930_T_C_b37	ZNF160	-
ELK1	19_53237778_A_G_b37	ZNF415	+
ELK4	19_53039532_G_A_b37	ZNF677	+
ELK1	19_53360861_A_G_b37	ZNF677	+
SRF	19_53898782_T_C_b37	RPS9	-
XBP1	19_54705317_C_G_b37	RPS9	+
HIF1A	19_54705317_C_G_b37	RPS9	+
CREB1	19_54962694_A_G_b37	CDC42EP5	-
IRX2	19_54162753_C_A_b37	LILRA2	+
IRX2	19_54162753_C_A_b37	LILRA1	+
USF1	19_56165475_C_T_b37	EPS8L1	-
TCF3	19_56061246_C_G_b37	RDH13	+
MYC	19_56061246_C_G_b37	PPP6R1	-
NFKB1	19_55766989_T_C_b37	SSC5D	+
CEBPB	19_55959119_TG_T_b37	ZNF444	+
ZEB1	19_55959119_TG_T_b37	ZNF444	+
EOMES	19_56111816_G_A_b37	ZNF444	-
CREB1	19_55988864_C_T_b37	ZNF582	-
NR2F1	19_56915621_G_A_b37	ZNF805	-
USF1	19_58666109_G_A_b37	ZNF805	+
TFAP4	19_57751789_C_G_b37	ZNF329	+
RFX1	19_58666109_G_A_b37	ZNF329	-
EGR3	19_59070916_T_C_b37	ZNF324	+
NR5A2	2_9371049_T_G_b37	TAF1B	+
RXRB	2_10572762_A_AGGGCAGGGCG_b37	PQLC3	+
NFIB	2_26875490_C_G_b37	CENPA	-
MAX	2_28571241_G_A_b37	EIF2B4	+
USF1	2_28571241_G_A_b37	EIF2B4	+
TCF3	2_28589964_C_T_b37	CCDC121	+
ARNT	2_28819826_C_T_b37	SLC4A1AP	+
ATF5	2_43081439_A_G_b37	OXER1	-
VDR	2_43149973_C_T_b37	OXER1	-
STAT2	2_47075393_G_A_b37	RHOQ	-
NFATC4	2_46890143_G_GA_b37	EPCAM	+
MAF	2_54817453_A_T_b37	PSME4	+
NR2F2	2_54829731_A_C_b37	EML6	-
SOX12	2_54659980_C_G_b37	RTN4	+
FOXD3	2_55240599_C_A_b37	RTN4	-
NR3C1	2_60777763_C_G_b37	AHSA2	+
PPARA	2_65586557_G_GA_b37	RAB1A	+
ELF4	2_71299403_A_T_b37	ZNF638	+
MYC	2_74347576_G_T_b37	CCDC142	+
MAX	2_74347576_G_T_b37	CCDC142	+
NR6A1	2_75076789_A_C_b37	GCFC2	+
ZNF148	2_86135201_G_A_b37	RETSAT	+
SRF	2_85765441_T_G_b37	POLR1A	+
STAT3	2_109170066_T_C_b37	SH3RF3	-
NR2F2	2_112676128_A_T_b37	POLR1B	-
SIX4	2_135531703_A_G_b37	UBXN4	+
IRF2	2_152118338_G_GT_b37	NMI	-
NFIC	2_159951294_G_GT_b37	CD302	+
MEIS2	2_169378292_C_T_b37	BBS5	-
NFIB	2_172380146_C_T_b37	METTL8	+
RARG	2_172750916_G_GGGCC_b37	SLC25A12	+
XBP1	2_177042871_C_T_b37	HOXD10	+
MXI1	2_177042871_C_T_b37	HOXD10	+
HOXB5	2_178225331_A_T_b37	AGPS	-
XBP1	2_178462882_G_T_b37	DFNB59	-
BPTF	2_190526224_C_T_b37	ASNSD1	-
USF1	2_190409990_G_GCC_b37	ANKAR	-
MAX	2_201606722_T_C_b37	CASP8	-
IRF3	2_201607187_A_T_b37	CASP8	-
EGR2	2_203499512_T_C_b37	ALS2	-
IRF3	2_216979898_TTG_T_b37	RPL37A	-
FOSB	2_219187603_C_A_b37	AAMP	-
E2F3	2_219433273_T_G_b37	CTDSP1	-
PPARA	2_224307898_T_C_b37	FARSB	+
AR	2_224808313_G_A_b37	MRPL44	-
DDIT3	2_231525322_G_A_b37	TRIP12	+
NFE2L1	2_230386043_C_T_b37	SLC16A14	+
USF2	2_232277312_T_G_b37	NPPC	-
USF1	2_232277312_T_G_b37	DIS3L2	-
ATF2	2_233925406_T_G_b37	EIF4E2	+
HIF1A	2_238807450_A_G_b37	SCLY	-
USF2	2_238969964_T_C_b37	SCLY	-
NR3C1	2_241578537_C_G_b37	FARP2	+
RXRA	20_1246914_C_G_b37	ZCCHC3	+
GLI2	20_634621_C_T_b37	TRIB3	+
NR2F2	20_826666_G_T_b37	SNPH	+
EGR2	20_4063744_G_A_b37	FASTKD5	-
GLI2	20_3154442_C_G_b37	UBOX5	+
ATF1	20_4063249_T_C_b37	DDRGK1	-
MYC	20_5638547_A_C_b37	MCM8	+
ERF	20_17550045_C_T_b37	POLR3F	-
RXRA	20_17767413_GT_G_b37	DZANK1	-
EGR3	20_17767412_G_C_b37	DZANK1	-
EBF3	20_18548293_TC_T_b37	DZANK1	+
SP1	20_30640593_GGC_G_b37	TPX2	-
CTCF	20_31071507_GAGGAGCAGC_G_b37	HCK	+
NR2F2	20_32308275_C_T_b37	CHMP4B	+
FOSL1	20_33169505_GAGAT_G_b37	GSS	+
MEIS1	20_34332037_T_C_b37	CEP250	+
IKZF2	20_36339636_T_C_b37	CTNNBL1	-
ARNT	20_35807125_C_A_b37	VSTM2L	-
FOSB	20_35808623_C_G_b37	VSTM2L	-
MEIS1	20_37063474_A_G_b37	VSTM2L	+
XBP1	20_39771947_T_C_b37	ZHX3	-
MYC	20_39771947_T_C_b37	ZHX3	-
MYC	20_39878620_A_G_b37	ZHX3	-
NHLH1	20_39878620_A_G_b37	ZHX3	-
ATF7	20_39916160_T_C_b37	ZHX3	-
IRF2	20_43588048_C_T_b37	SYS1	-
IRF8	20_43588048_C_T_b37	SYS1	-
IRF3	20_43588048_C_T_b37	SYS1	-
MZF1	20_44540178_A_G_b37	NEURL2	-
NR3C1	20_44547176_T_C_b37	NEURL2	-
ATF2	20_44547176_T_C_b37	NEURL2	-
ATF7	20_44547176_T_C_b37	NEURL2	-
ATF1	20_44547176_T_C_b37	NEURL2	-
MZF1	20_44574533_C_T_b37	NEURL2	-
RXRB	20_47378162_A_G_b37	STAU1	-
EGR1	20_48955595_A_G_b37	B4GALT5	+
CREB1	20_48406280_G_A_b37	SNAI1	-
NKX2-1	20_48841252_T_C_b37	PTPN1	-
HOXA5	20_50158473_C_A_b37	MOCS3	+
EBF3	20_57209899_C_T_b37	VAPB	+
USF2	20_57268377_G_T_b37	NELFCD	+
ARID5B	20_61870075_C_T_b37	RPS21	+
MZF1	20_62290193_G_T_b37	DIDO1	+
EGR4	20_61425671_GGAGGCA_G_b37	PPDPF	-
ELK4	20_62205120_TG_T_b37	GMEB2	+
VDR	20_62328829_C_G_b37	GMEB2	+
RUNX1	20_62328453_T_C_b37	DNAJC5	+
ELK1	20_62130696_G_A_b37	AL118506.1	-
NR1H3	20_62688404_T_C_b37	UCKL1	-
PPARA	20_61867081_C_G_b37	TCEA2	+
ATF1	20_62714026_C_T_b37	PCMTD2	+
ERG	21_34638859_G_A_b37	PAXBP1	-
SPI1	21_35321310_C_CAG_b37	IFNAR2	+
SPI1	21_35321305_TC_T_b37	IFNAR2	+
ZEB1	21_34638031_C_T_b37	GART	+
ELK1	21_40451612_G_A_b37	HMGN1	+
STAT5A	21_43666065_T_C_b37	MX1	+
DLX1	21_43182029_G_A_b37	PRDM15	-
RFX3	21_43033338_C_T_b37	ZBTB21	-
RFXANK	21_43033338_C_T_b37	ZBTB21	-
SOX9	21_43648935_G_C_b37	NDUFV3	-
CEBPA	21_44802944_GCACCACTCA_G_b37	TRAPPC10	+
EOMES	21_45721192_T_C_b37	ICOSLG	+
NR2F1	21_45723384_C_T_b37	ICOSLG	+
NR1H3	21_46294986_G_C_b37	ITGB2	-
CEBPA	21_46783747_G_GGA_b37	ITGB2	+
NR3C1	21_47473421_G_A_b37	POFUT2	+
TBX18	21_46768249_G_GGA_b37	SLC19A1	+
ARNT	21_47520602_T_TA_b37	LSS	-
CREB1	21_47530602_T_C_b37	LSS	-
USF1	21_47813646_A_C_b37	DIP2A	+
EGR2	22_19109609_A_C_b37	PEX26	-
NR1I3	22_18455381_T_C_b37	DGCR6	+
CREB1	22_20104853_T_G_b37	TXNRD2	+
SP3	22_20144857_G_A_b37	TANGO2	+
CEBPB	22_24109462_T_C_b37	ZNF70	+
EGR3	22_24199261_GT_G_b37	DERL3	-
TCF4	22_27708852_G_A_b37	HPS4	+
USF1	22_27863694_C_T_b37	HPS4	+
NR2F1	22_29196757_G_C_b37	HSCB	+
E2F3	22_29999236_G_C_b37	HSCB	+
ATF1	22_30819758_G_A_b37	DRG1	-
ARNT	22_31472299_T_C_b37	PISD	+
STAT5A	22_32936049_C_T_b37	YWHAH	-
CEBPE	22_36616526_T_C_b37	TOM1	-
VDR	22_36650956_G_A_b37	RBFOX2	+
MSX1	22_36545826_T_C_b37	APOL2	-
IKZF2	22_37171611_A_G_b37	EIF3D	+
STAT6	22_36545826_T_C_b37	MPST	-
TCF7L1	22_37986464_C_A_b37	MPST	+
SP1	22_38291074_G_A_b37	CARD10	+
NR2F1	22_37679586_A_C_b37	GGA1	-
SP1	22_38072231_GC_G_b37	KDELR3	-
SP1	22_38453205_AG_A_b37	DDX17	+
KLF4	22_38503968_C_T_b37	DDX17	+
TFDP1	22_39899945_G_A_b37	FAM227A	+
EOMES	22_38300967_A_T_b37	CBX6	-
PBX1	22_39976133_A_C_b37	APOBEC3F	+
NFIX	22_39859169_C_A_b37	APOBEC3G	+
NKX2-1	22_39636510_TG_T_b37	APOBEC3H	+
HIC1	22_39152412_A_G_b37	MGAT3	+
HOXA5	22_39677838_G_A_b37	GRAP2	-
EGR2	22_41215418_G_GGGGT_b37	TNRC6B	-
STAT3	22_41939739_A_G_b37	NAGA	+
NR2F2	22_43058180_TCCCGGCG_T_b37	TCF20	+
AR	22_43020169_C_T_b37	TSPO	-
USF1	22_43316232_G_A_b37	TSPO	+
USF1	22_43356442_T_G_b37	TSPO	+
USF1	22_43555026_A_G_b37	PNPLA3	-
EGR3	22_45608360_G_C_b37	LDOC1L	+
FOS	22_45094043_A_G_b37	FBLN1	-
MXI1	22_46501355_G_T_b37	WNT7B	+
HAND2	22_46501355_G_T_b37	WNT7B	+
RUNX1	22_46511061_C_G_b37	WNT7B	-
STAT3	22_46511339_A_G_b37	WNT7B	-
PPARG	22_45912747_G_C_b37	PPARA	+
NR1H3	22_46518213_AG_A_b37	GTSE1	-
NFIC	22_46402714_A_G_b37	GRAMD4	+
HOXD9	22_46487902_A_G_b37	GRAMD4	+
NFYB	22_47049086_C_T_b37	GRAMD4	+
MTF1	22_50712925_C_G_b37	PPP6R2	+
PPARA	22_50639360_T_TC_b37	TYMP	+
SIX4	22_51001432_G_C_b37	ODF3B	-
NR1H3	22_50731396_GC_G_b37	CPT1B	-
RARA	3_8664821_A_G_b37	THUMPD3	+
XBP1	3_9821914_C_T_b37	IRAK2	+
CREB1	3_13005609_T_C_b37	HDAC11	+
PPARA	3_14962632_C_T_b37	MRPS25	+
ATF7	3_16101982_G_A_b37	MRPS25	+
FOS	3_15404128_T_C_b37	ZFYVE20	-
ATF2	3_23078375_T_A_b37	UBE2E2	-
CTCF	3_37205015_C_T_b37	GOLGA4	+
IRF8	3_43285396_G_T_b37	HIGD1A	-
TCF4	3_44770943_C_T_b37	KIAA1143	+
NFYB	3_45076308_A_T_b37	EXOSC7	+
NFYB	3_45076308_A_T_b37	LZTFL1	+
NR1I3	3_46029458_G_C_b37	FYCO1	+
ELK4	3_46447554_C_A_b37	CCR1	+
HIF1A	3_48282651_TGCGC_T_b37	COL7A1	-
HIF1A	3_48342882_C_T_b37	COL7A1	-
TCF7L1	3_49210732_A_C_b37	IP6K2	-
EGR3	3_49843723_T_C_b37	P4HTM	+
HOXA4	3_49286618_T_G_b37	CTD-2330K9.3	+
SOX12	3_49210732_A_C_b37	RBM6	-
NR2F2	3_49236439_T_G_b37	RBM6	-
CEBPA	3_49286618_T_G_b37	RBM6	-
TCF3	3_52566820_C_A_b37	DUSP7	+
MITF	3_58186911_A_G_b37	RPP14	+
HOXB5	3_58476832_C_A_b37	FAM107A	+
IRX2	3_58615825_A_T_b37	FAM107A	+
BPTF	3_61545904_AAAC_A_b37	PTPRG	-
BPTF	3_61545899_AAAAC_A_b37	PTPRG	-
JUNB	3_64202690_C_A_b37	PRICKLE2	+
PBX1	3_69128743_A_G_b37	FRMD4B	-
FOS	3_100479427_C_T_b37	TBC1D23	-
HOXA6	3_111578045_C_T_b37	ABHD10	-
ELK1	3_113251079_G_A_b37	WDR52	+
MTF1	3_120315001_G_A_b37	GSK3B	+
MAFA	3_122398461_T_C_b37	CCDC58	+
CNOT3	3_127266744_C_A_b37	TPRA1	+
MAX	3_129977630_G_A_b37	ASTE1	+
KLF4	3_132441807_G_A_b37	NPHP3	+
EGR1	3_133614517_C_A_b37	TMEM108	+
MZF1	3_149258970_CA_C_b37	COMMD2	-
REL	3_149272809_T_C_b37	EIF2A	-
SRF	3_184968492_TATA_T_b37	TRA2B	+
ATF7	3_194299967_G_T_b37	OPA1	+
EBF3	3_194592106_C_T_b37	TMEM44	+
ZNF263	3_196366485_C_G_b37	UBXN7	+
AR	4_121652_T_C_b37	ZNF732	-
MAF	4_121652_T_C_b37	ZNF732	-
GLIS3	4_2259463_C_G_b37	SLBP	-
NFIX	4_2484576_GCCTGT_G_b37	SH3BP2	+
VDR	4_3077373_GCA_G_b37	HTT	+
CEBPA	4_3956678_C_T_b37	MSX1	-
GCM1	4_4784139_G_C_b37	MSX1	-
ATF5	4_7208701_C_T_b37	BLOC1S4	+
ARNT	4_7208793_T_C_b37	BLOC1S4	+
ARID5B	4_7208987_T_C_b37	BLOC1S4	+
CEBPA	4_6919674_C_T_b37	GRPEL1	+
CREB1	4_24981689_A_T_b37	ANAPC4	+
XBP1	4_41992348_G_GATT_b37	ATP8A1	-
XBP1	4_41992349_A_ATGC_b37	ATP8A1	-
ARID5B	4_44727783_C_CACG_b37	GNPDA2	-
RBPJ	4_57948187_G_A_b37	HOPX	+
STAT6	4_87856953_GACTTA_G_b37	HSD17B11	-
FOSL1	4_89649491_A_G_b37	FAM13A	+
MEIS1	4_99388927_A_C_b37	EIF4E	+
MEF2C	4_138519100_A_G_b37	SLC7A11	+
NFE2L1	4_139572192_C_T_b37	ELF2	+
NFIC	4_140686087_G_GC_b37	TBC1D9	-
HIF1A	4_153858599_A_G_b37	ARFIP1	-
USF1	4_185252818_T_C_b37	TRAPPC11	+
NR3C1	4_187112394_A_T_b37	CYP4V2	-
ETS2	5_442571_A_C_b37	PDCD6	+
ETS2	5_443676_G_A_b37	PDCD6	+
ZNF143	5_672008_C_G_b37	PDCD6	-
MTF1	5_1800045_A_G_b37	MRPL36	-
STAT5B	5_6704551_C_T_b37	MED10	-
ZNF143	5_6633222_C_T_b37	UBE2QL1	-
HOXA4	5_10307037_C_G_b37	FAM173B	+
MTF1	5_31944975_G_A_b37	DROSHA	+
STAT6	5_33772641_T_G_b37	ADAMTS12	+
PBX1	5_34037337_A_G_b37	DNAJC21	+
CEBPA	5_55808342_C_T_b37	GPBP1	-
ETV6	5_72934638_T_C_b37	ANKRA2	-
RXRB	5_90679519_C_T_b37	CETN3	-
EGR2	5_114937759_C_A_b37	AP3S1	+
OTX1	5_115962463_G_A_b37	COMMD10	-
FOXJ1	5_121489122_T_C_b37	SNCAIP	+
RXRA	5_131795227_A_AC_b37	SEPT8	+
RXRB	5_131599370_T_C_b37	SHROOM1	-
GLIS3	5_131824486_A_C_b37	ZCCHC10	-
EGR1	5_133842269_C_CA_b37	TXNDC15	+
NFATC4	5_137802404_C_T_b37	FAM53C	-
ELK1	5_138397100_T_C_b37	SLC23A1	+
ZNF148	5_139167753_GC_G_b37	CYSTM1	+
CTCF	5_148206028_C_T_b37	FBXO38	+
TFAP4	5_148206348_C_T_b37	FBXO38	+
ERF	5_148601243_A_G_b37	IL17B	-
ATF2	5_148601243_A_G_b37	HMGXB3	-
HOXB4	5_150022919_G_A_b37	ANXA6	+
NFATC1	5_153601183_AG_A_b37	FAM114A2	-
NFATC1	5_153601185_GA_G_b37	FAM114A2	-
NFATC2	5_153601183_AG_A_b37	FAM114A2	-
RFX1	5_157346367_A_G_b37	NIPAL4	+
MAX	5_169741920_C_T_b37	LCP2	+
ATF2	5_171864497_A_G_b37	NEURL1B	-
NR3C1	5_172483023_A_C_b37	NEURL1B	+
ELK4	5_171840377_C_T_b37	RPL26L1	+
HIF1A	5_172286379_C_G_b37	ATP6V0E1	-
SOX5	5_172204629_C_T_b37	CREBRF	+
TCF7L1	5_176843441_A_C_b37	UIMC1	+
RXRA	5_176421956_C_CG_b37	MXD3	-
ELK1	5_177660119_G_A_b37	ZNF879	+
PPARA	5_178695148_A_AC_b37	ADAMTS2	+
FOSL1	5_179334052_G_C_b37	CANX	-
BACH1	5_179334052_G_C_b37	MGAT4B	-
NFIB	6_1620147_T_C_b37	FOXQ1	-
STAT5A	6_2842139_C_T_b37	WRNIP1	-
VDR	6_3158460_TG_T_b37	TUBB2B	-
STAT2	6_3208329_TC_T_b37	TUBB2B	-
ARNT	6_3356481_G_A_b37	TUBB2B	+
HMGA1	6_7568354_G_T_b37	SNRNP48	-
FOS	6_11210568_C_G_b37	TMEM14C	-
MECOM	6_12894103_A_G_b37	HIVEP1	+
ELK4	6_13414584_A_C_b37	CD83	+
MZF1	6_17393781_T_TC_b37	CAP2	-
EGR3	6_25050964_C_G_b37	TDP2	-
ARNT	6_26033506_G_A_b37	HIST1H2BD	-
IRF2	6_26033809_T_TAAG_b37	HIST1H2BD	-
NFE2	6_26044812_T_A_b37	BTN2A2	+
PPARG	6_27446289_C_G_b37	BTN2A1	-
ATF5	6_27447296_G_A_b37	BTN2A1	-
XBP1	6_27356527_T_C_b37	HIST1H2BK	-
ETV6	6_26533664_G_C_b37	ZNF391	-
IRF3	6_27356902_A_G_b37	ZNF391	-
RFXAP	6_27155844_C_G_b37	ZNF184	-
IKZF2	6_28180732_G_GA_b37	HIST1H2AI	-
CREB1	6_28226878_G_A_b37	ZSCAN31	+
MAF	6_29716924_AG_A_b37	HLA-E	-
ARNT	6_31238910_T_G_b37	PRR3	+
ESRRA	6_31238910_T_G_b37	PRR3	+
PPARG	6_30070538_G_GT_b37	GNL1	-
PAX8	6_30851305_G_C_b37	DHX16	+
CREB1	6_31239114_G_T_b37	FLOT1	+
RXRB	6_30737486_A_C_b37	HCG27	-
USF1	6_31164901_T_G_b37	HLA-C	-
ATF1	6_31334945_T_C_b37	HLA-C	+
ZNF143	6_30746633_C_A_b37	HLA-B	+
FOSB	6_31334945_T_C_b37	MICB	+
NR1I3	6_31239417_C_T_b37	NFKBIL1	-
FOXJ3	6_31171257_A_C_b37	TNF	+
EOMES	6_31239114_G_T_b37	TNF	+
NFIC	6_31628733_C_T_b37	TNF	-
MAX	6_31239141_C_T_b37	LST1	-
IRF1	6_31239205_C_T_b37	LST1	-
HOXA4	6_31323766_T_C_b37	PRRC2A	+
E2F3	6_31324895_G_C_b37	PRRC2A	+
NFATC1	6_31367707_T_C_b37	APOM	+
MAX	6_31323353_G_A_b37	CSNK2B	+
NR1I3	6_32578143_T_C_b37	CSNK2B	-
FOXJ3	6_31171257_A_C_b37	VWA7	+
MAF	6_31325160_C_A_b37	VARS	+
MAF	6_31325159_G_A_b37	VARS	+
TCF3	6_32578143_T_C_b37	LSM2	+
ARID5B	6_32605173_T_C_b37	LSM2	+
ELK4	6_31324549_T_C_b37	FKBPL	+
SPI1	6_32572229_A_G_b37	PRRT1	-
SPI1	6_32572224_A_G_b37	PRRT1	-
MEIS1	6_32577715_G_T_b37	PRRT1	-
EBF3	6_32164874_C_A_b37	RNF5	+
RFXAP	6_31507883_G_A_b37	HLA-DRB5	+
NR3C1	6_32572229_A_G_b37	HLA-DRB5	+
NR3C1	6_32572224_A_G_b37	HLA-DRB5	+
ETS2	6_32223531_A_C_b37	RING1	+
PBX1	6_33682414_T_C_b37	TAPBP	+
ERF	6_32571897_A_G_b37	ZBTB22	+
SP3	6_33048693_CA_C_b37	PHF1	+
SP3	6_33048688_G_GA_b37	PHF1	+
NR2F2	6_33048693_CA_C_b37	PHF1	+
NR2F2	6_33048688_G_GA_b37	PHF1	+
EGR1	6_33280309_C_T_b37	CUTA	+
USF1	6_33378346_G_GGGGAGGGCGGGGCT_b37	CUTA	-
NR2F1	6_32987155_G_GAC_b37	IP6K3	-
SP1	6_33378346_G_GGGGAGGGCGGGGCT_b37	LEMD2	-
SP3	6_33378346_G_GGGGAGGGCGGGGCT_b37	LEMD2	-
GCM1	6_36702843_G_A_b37	TBC1D22B	-
CREB1	6_36646849_T_C_b37	CCDC167	+
NFYB	6_43754782_GGA_G_b37	MRPL2	+
ATF5	6_42751457_C_T_b37	XPO5	+
MAX	6_74801038_T_C_b37	MB21D1	-
MYC	6_74801038_T_C_b37	MB21D1	-
MEIS1	6_80248295_G_A_b37	IRAK1BP1	+
ETV6	6_85896565_C_A_b37	TBX18	-
ATF5	6_106059644_C_T_b37	HACE1	+
NFYB	6_106898876_C_T_b37	PDSS2	-
MECOM	6_109035790_T_A_b37	AK9	-
GABPA	6_110743194_T_C_b37	KIAA1919	-
USF1	6_116574455_G_A_b37	KPNA5	+
STAT3	6_125424132_C_T_b37	HEY2	-
STAT3	6_137105030_C_CTT_b37	MAP3K5	-
POU3F1	6_143193404_G_A_b37	PEX3	-
VDR	6_144607307_A_G_b37	PLAGL1	-
SP3	6_150868878_CT_C_b37	PPP1R14C	-
VDR	6_153016385_A_G_b37	RGS17	-
GATA2	6_158162915_A_G_b37	ZDHHC14	-
FOS	6_159069879_G_A_b37	SNX9	+
NR2F2	6_159063609_GT_G_b37	SERAC1	-
TFDP1	6_160148410_G_A_b37	SLC22A3	+
ARNT	6_168818393_G_A_b37	MLLT4	+
GLIS3	6_169572602_G_A_b37	THBS2	+
STAT6	6_169590798_C_T_b37	THBS2	+
ELK1	7_419767_A_G_b37	HEATR2	+
OTX1	7_1329907_C_T_b37	PRKAR1B	-
AR	7_1329907_C_T_b37	GPR146	-
MAF	7_2671562_T_C_b37	MAD1L1	+
CEBPG	7_3189689_C_G_b37	NUDT1	-
NFE2L1	7_2103668_A_G_b37	CHST12	+
ATF2	7_5676119_T_C_b37	PMS2	-
ESR2	7_6655932_C_G_b37	CYTH3	-
RXRA	7_7223104_G_A_b37	C1GALT1	+
CEBPA	7_17348119_T_C_b37	ISPD	+
RXRB	7_17445706_G_T_b37	SNX13	+
ESRRA	7_30199627_C_T_b37	SCRN1	+
USF1	7_31028263_G_A_b37	SCRN1	+
PAX8	7_33168887_T_G_b37	BBS9	+
HOXA4	7_37983235_T_A_b37	STARD3NL	+
PPARD	7_47803513_T_C_b37	UPP1	+
ELK1	7_66119420_A_G_b37	TMEM248	-
ELK1	7_66120035_T_C_b37	TMEM248	-
GATA2	7_73265417_A_G_b37	ELN	+
NFIC	7_75369213_A_G_b37	WBSCR16	+
PBX1	7_75536712_A_G_b37	HIP1	+
NR2F1	7_75241325_C_G_b37	POR	+
FOSB	7_75300383_T_C_b37	MDH2	-
ZBTB7B	7_75638594_G_A_b37	MDH2	+
CTCF	7_75638594_G_A_b37	MDH2	+
EBF3	7_75247329_C_T_b37	SRRM3	+
CTCF	7_75677578_G_T_b37	YWHAG	+
RUNX1	7_76751921_A_G_b37	FGL2	-
SP1	7_99699436_G_A_b37	FAM200A	+
NFKB1	7_98717704_G_A_b37	ZKSCAN1	+
NKX2-1	7_100494922_AAGC_A_b37	NYAP1	+
ESR2	7_100290031_C_A_b37	SERPINE1	+
SP3	7_100424586_CG_C_b37	SERPINE1	-
GATA2	7_102082286_A_G_b37	CUX1	+
ARID5B	7_105029522_C_T_b37	NAMPT	+
PPARG	7_112125099_G_A_b37	GPR85	+
MEIS1	7_116177825_G_A_b37	TES	-
NR2F1	7_116179984_G_C_b37	TES	-
ATF5	7_121160264_T_C_b37	TSPAN12	+
STAT6	7_129505141_C_T_b37	KLHDC10	-
AR	7_134833578_C_T_b37	CALD1	+
AR	7_134855906_G_A_b37	CALD1	+
EGR4	7_140772643_C_T_b37	KIAA1147	+
NR3C1	7_148488930_T_C_b37	CUL1	+
PPARA	7_149322876_T_C_b37	CUL1	-
RFX1	7_148071652_G_T_b37	ZNF783	+
HIF1A	7_151000821_T_C_b37	ZBED6CL	-
MTF1	7_151662184_A_G_b37	CDK5	-
CEBPB	8_11660764_G_C_b37	SOX7	+
HIF1A	8_11711157_A_C_b37	FDFT1	-
NR3C1	8_12909388_T_G_b37	DLC1	+
ZNF263	8_17354305_G_T_b37	PDGFRL	+
AR	8_18951877_C_T_b37	CSGALNACT1	-
RBPJ	8_22698090_C_T_b37	HR	+
RBPJ	8_22698134_A_G_b37	HR	-
MYC	8_22132837_C_T_b37	SFTPC	+
ERG	8_22503504_G_T_b37	LGI3	+
NR2F2	8_22926313_G_A_b37	CCAR2	+
KLF4	8_23397082_G_A_b37	CCAR2	+
ZBTB7B	8_22085260_T_C_b37	EGR3	-
ELK4	8_28890787_A_C_b37	FBXO16	+
EGR1	8_29387385_C_T_b37	TMEM66	+
HOXD9	8_30290334_T_TAAAC_b37	TMEM66	-
NR2F2	8_30264760_C_T_b37	LEPROTL1	+
MZF1	8_30601610_TC_T_b37	RBPMS	+
MZF1	8_30601613_CA_C_b37	RBPMS	+
PPARG	8_30601805_C_T_b37	RBPMS	+
NFATC4	8_30601805_C_T_b37	RBPMS	+
MZF1	8_37456438_A_G_b37	PROSC	-
ATF5	8_37337091_C_T_b37	GPR124	+
NHLH1	8_37738616_A_G_b37	GPR124	-
EGR3	8_38362821_G_A_b37	ADAM9	+
EOMES	8_53372996_C_T_b37	PCMTD1	-
SP3	8_71315856_C_CG_b37	SULF1	+
NFATC4	8_95959808_A_G_b37	CCNE2	-
EBF3	8_95960947_A_G_b37	CCNE2	-
TCF3	8_98236950_C_T_b37	MATN2	+
ELK4	8_101225121_AG_A_b37	SPAG1	+
ATF7	8_101315248_A_G_b37	SPAG1	-
RARA	8_103806768_C_T_b37	KB-1507C5.2	-
HOXD3	8_109455234_T_C_b37	ENY2	+
IRF2	8_123982099_G_A_b37	DERL1	-
MZF1	8_125487766_G_C_b37	TRMT12	+
EGR3	8_124890181_A_G_b37	NDUFB9	-
USF1	8_125878998_A_G_b37	NDUFB9	+
NFIX	8_124693410_G_C_b37	TATDN1	+
CTCF	8_144017775_T_C_b37	RHPN1	-
ARNT	8_144699957_C_G_b37	RHPN1	+
PAX8	8_144650510_G_A_b37	GSDMD	+
ATF7	8_145682115_C_T_b37	MAPK15	+
STAT2	8_145747920_T_G_b37	MAPK15	+
MZF1	8_144120788_T_C_b37	PUF60	-
FOSL2	8_145008443_A_T_b37	PLEC	-
USF1	8_144898063_G_A_b37	SHARPIN	-
SP1	8_144682311_G_C_b37	FBXL6	+
FOSL2	8_145057868_A_G_b37	TONSL	+
ELK4	8_145654101_C_G_b37	TONSL	-
E2F3	8_144898063_G_A_b37	MFSD3	+
CNOT3	8_144898063_G_A_b37	MFSD3	+
MAX	8_144898063_G_A_b37	MFSD3	+
MAF	8_146013210_A_G_b37	ZNF34	-
ATF7	8_145682115_C_T_b37	RPL8	+
ATF5	8_145682115_C_T_b37	RPL8	+
CREB1	8_145682115_C_T_b37	RPL8	+
MAF	8_145727705_A_G_b37	RPL8	+
RXRA	9_6932111_G_C_b37	IL33	+
NR2F1	9_32906473_A_G_b37	SMU1	-
SREBF1	9_33289481_TGGGGGGTG_T_b37	NOL6	-
NR1H3	9_35564057_CGAAG_C_b37	FAM166B	+
NR1H3	9_35564062_GAAGC_G_b37	FAM166B	+
MAFB	9_35829390_C_T_b37	NPR2	-
CEBPA	9_35659591_T_C_b37	SPAG8	+
ESRRA	9_35659744_C_G_b37	SPAG8	+
GABPB1	9_74976270_G_GC_b37	ZFAND5	-
EOMES	9_80602944_C_A_b37	PSAT1	+
NFATC4	9_90427638_GCA_G_b37	CTSL	+
GABPA	9_95370321_G_A_b37	ROR2	+
GABPB1	9_95326068_TTCC_T_b37	SUSD3	+
ESR2	9_101558024_G_A_b37	ANP32B	-
CNOT3	9_101558609_G_A_b37	ANP32B	+
RBPJ	9_101642362_TG_T_b37	GALNT12	-
MAFA	9_101721206_T_C_b37	NR4A3	-
NFATC4	9_113739638_A_G_b37	ZNF483	+
STAT3	9_115141778_GCT_G_b37	INIP	+
SOX6	9_124402572_T_C_b37	TRAF1	+
SREBF1	9_124981669_C_T_b37	RAB14	+
NR1I3	9_125024326_T_C_b37	PDCL	+
NFATC1	9_125146369_T_C_b37	ZBTB26	+
NR2F1	9_129784491_G_A_b37	AK1	+
AR	9_130856118_C_T_b37	SLC25A25	+
STAT5B	9_130829687_C_G_b37	WDR34	-
CREB1	9_131641032_C_G_b37	WDR34	+
SOX12	9_132114326_T_C_b37	PKN3	+
EGR2	9_132223180_AC_A_b37	PKN3	+
ELK1	9_132349265_G_A_b37	ENDOG	+
NFIC	9_130981064_C_T_b37	IER5L	+
NFYB	9_133027935_A_G_b37	ASB6	+
PPARG	9_132220858_G_T_b37	NCS1	-
MYC	9_135991519_TCGTGTC_T_b37	NTNG2	-
RXRA	9_136010478_C_T_b37	GBGT1	+
BPTF	9_136996118_T_TA_b37	MED22	+
PPARG	9_136017592_T_G_b37	REXO4	-
SREBF2	9_136549043_C_T_b37	SLC2A6	+
SREBF1	9_137155672_C_T_b37	SLC2A6	-
NR2F2	9_137328286_G_A_b37	SLC2A6	-
CEBPE	9_137328286_G_A_b37	SLC2A6	-
FOXC1	9_136932166_A_G_b37	BRD3	+
ELF2	9_137598804_C_T_b37	RXRA	+
RARA	9_137248674_T_C_b37	COL5A1	+
EGR3	9_137536434_G_GC_b37	COL5A1	+
EGR1	9_137536434_G_GC_b37	COL5A1	+
HIF1A	9_137515158_G_A_b37	FCN2	+
RXRB	9_138391865_C_T_b37	FCN2	+
EGR4	9_140134479_G_C_b37	PMPCA	+
PAX8	9_138818834_G_GC_b37	FAM69B	-
NHLH1	9_139686247_G_A_b37	RABL6	+
EGR1	9_139872992_G_C_b37	RABL6	-
TCF3	9_140285357_T_C_b37	RABL6	-
STAT2	9_138852789_G_A_b37	PHPT1	+
EGR2	9_139221798_T_C_b37	UAP1L1	+
CREB1	9_139620917_C_T_b37	AL807752.1	+
GABPA	9_139622024_G_A_b37	AL807752.1	+
EGR2	9_140285357_T_C_b37	DPP7	-
HIF1A	9_139760830_CG_C_b37	TUBB4B	-
HIF1A	9_139776194_G_C_b37	TUBB4B	-
TCF3	9_139844504_T_C_b37	TUBB4B	-
EGR3	9_139872992_G_C_b37	TUBB4B	-
EGR3	9_139923265_A_G_b37	TUBB4B	-
EGR1	9_139923265_A_G_b37	TUBB4B	-
USF2	9_139694521_T_G_b37	NELFB	+
EGR3	9_140285357_T_C_b37	EHMT1	-

## Sheet: Ovary
TF	SNP	Gene	Strand
TCF3	1_8482032_T_C_b37	VAMP3	-
GLI3	1_8484823_A_G_b37	PARK7	-
ZEB1	1_9526979_A_G_b37	KIF1B	-
ELF1	1_11782814_G_A_b37	PTCHD2	+
NFATC2	1_24621486_C_T_b37	ASAP3	-
USF1	1_26560481_C_A_b37	GPATCH3	+
HMGA2	1_36690870_C_A_b37	NCDN	-
STAT6	1_92330016_G_C_b37	HFM1	+
TAL1	1_110753765_G_C_b37	CYB561D1	-
RXRB	1_153584331_G_GGGTT_b37	RAB13	-
RXRB	1_153584332_G_GGTTGTGAGGTAACCC_b37	RAB13	-
CREB1	1_159891917_C_T_b37	IFI16	+
NR1H4	1_160086326_AG_A_b37	DCAF8	-
ZEB1	1_160800559_A_G_b37	HSPA6	-
E2F1	1_161501904_A_T_b37	HSPA6	-
HOXD9	1_162582378_T_A_b37	OLFML2B	-
PBX1	1_169453994_GA_G_b37	SCYL3	+
CREB1	1_201431247_T_C_b37	LGR6	+
TCF3	1_201677387_T_TC_b37	UBE2T	-
XBP1	1_204159541_CG_C_b37	NFASC	-
PBX1	1_225663077_T_G_b37	H3F3A	-
FLI1	10_13058556_G_A_b37	UPF2	-
POU2F1	10_18629603_G_A_b37	ARL5B	-
TCF3	10_64564892_G_T_b37	RTKN2	-
HMGA2	10_71993778_G_T_b37	TSPAN15	-
TAL1	10_72319002_C_T_b37	PPA1	-
SP1	10_94049693_GGT_G_b37	PPP1R3C	+
MYBL2	10_104573936_T_C_b37	ELOVL3	-
XBP1	10_105357181_G_A_b37	USMG5	-
STAT2	10_115439394_C_T_b37	TCF7L2	-
MECP2	10_115559571_C_T_b37	AFAP1L2	+
ZNF384	10_120031952_A_G_b37	FAM204A	-
RARA	11_805712_A_G_b37	POLR2L	-
SP1	11_2290439_G_C_b37	MRPL23	-
USF1	11_2962008_C_T_b37	PGAP2	-
POU2F1	11_6634189_G_A_b37	NLRP14	-
SOX8	11_45042622_AC_A_b37	SLC35C1	+
RXRB	11_46015138_C_G_b37	LRP4	+
ZNF423	11_47236294_A_G_b37	LRP4	-
TAL1	11_57508678_G_C_b37	TNKS1BP1	+
E2F1	11_63743420_A_G_b37	FKBP2	-
CREM	11_64036688_C_G_b37	MEN1	-
CREB1	11_65337714_G_T_b37	MRPL11	+
ETS1	11_71497649_C_T_b37	DHCR7	+
ETS1	11_71498671_G_C_b37	DHCR7	+
PBX1	11_73694754_C_T_b37	POLD3	-
XBP1	11_75187389_A_G_b37	SPCS2	-
POU2F1	11_85565311_T_TA_b37	SYTL2	-
E2F1	11_95437946_A_G_b37	JRKL	+
IRF7	11_110583847_A_C_b37	SIK2	-
PRDM1	11_120055170_G_A_b37	TBCEL	-
GABPA	12_6602513_T_C_b37	VWF	+
RARA	12_6602513_T_C_b37	TNFRSF1A	-
NFIL3	12_6293155_T_C_b37	PTMS	+
IRF8	12_6435575_C_T_b37	PTPN6	-
ETS1	12_6291665_CG_C_b37	RBP5	+
GLI1	12_50289667_G_A_b37	DHH	-
BCL6	12_50665946_G_T_b37	TFCP2	-
POU2F1	12_54071422_A_G_b37	MAP3K12	+
MECP2	12_56368078_G_A_b37	CD63	-
FLI1	12_56101081_G_C_b37	PMEL	+
HOXD9	12_57080664_CAT_C_b37	ARHGAP9	+
GATA2	12_89783985_C_T_b37	DUSP6	-
IRF8	12_117035544_G_C_b37	FBXO21	+
GLI3	13_36920849_A_AC_b37	MAB21L1	+
TCF7L1	13_80658620_C_T_b37	NDFIP2	-
TCF7L1	13_80658619_TC_T_b37	NDFIP2	-
TCF7L1	13_80658617_ACT_A_b37	NDFIP2	-
TBP	14_23387607_A_AGT_b37	MRPL52	-
XBP1	14_24839165_C_T_b37	ADCY4	+
PBX1	14_55034879_T_C_b37	LGALS3	-
HMGA2	14_56601804_C_A_b37	PELI2	+
YY1	14_75907740_G_C_b37	DLST	+
CREM	14_74969167_C_T_b37	PGF	+
ETS1	14_101869297_G_C_b37	WDR20	-
NFIX	14_103244289_G_A_b37	TNFAIP2	+
E2F1	14_104095769_G_T_b37	TNFAIP2	-
ETS1	15_41577161_CCTTA_C_b37	OIP5	-
EP300	15_41876863_C_A_b37	ZNF106	-
ETS1	15_64230930_G_A_b37	HERC1	+
ETS1	15_68236937_G_T_b37	NOX5	+
LMO2	15_68237070_G_A_b37	NOX5	+
SP1	15_68503216_C_T_b37	NOX5	+
SP1	15_68522090_GGCGGAGCGGA_G_b37	NOX5	+
EPAS1	15_69958302_T_C_b37	RPLP1	+
STAT2	15_74614913_G_C_b37	CSK	-
SOX18	15_75917956_G_A_b37	SCAMP5	-
E2F5	15_90294675_G_C_b37	WDR93	+
ELF2	15_90776732_G_A_b37	SEMA4B	-
ZNF217	15_101783292_C_T_b37	ASB7	-
NFIA	16_449977_G_C_b37	RPUSD1	+
NFIA	16_449979_A_G_b37	RPUSD1	+
ELF2	16_680809_C_G_b37	ITFG3	-
PPARG	16_711326_G_C_b37	TPSG1	-
USF2	16_680695_A_G_b37	TMEM204	-
TCF3	16_4258513_T_C_b37	NUDT16L1	+
ZNF384	16_9186735_C_G_b37	CARHSP1	-
ELK3	16_25042983_A_G_b37	ARHGAP17	+
STAT4	16_29150945_C_T_b37	CCDC101	-
TCF4	16_29278281_G_A_b37	NFATC2IP	-
REST	16_29142681_A_C_b37	MVP	+
GTF2A2	16_29189504_T_C_b37	TAOK2	+
TAL1	16_30798689_G_A_b37	SLC5A2	+
E2F1	16_70696367_C_T_b37	MTSS1L	+
GLI3	16_71879595_T_TG_b37	DHODH	+
GATA2	16_81223296_C_T_b37	CENPN	-
POU2F1	16_84759758_C_T_b37	MBTPS1	-
LHX6	16_85749621_G_C_b37	IRF8	+
CREB1	16_88125235_G_C_b37	CYBA	-
MECP2	16_88258043_T_C_b37	MVD	-
BCL6	16_89894150_G_C_b37	ANKRD11	+
BRCA1	17_2077493_G_C_b37	SLC43A2	-
CREB1	17_990890_A_G_b37	RILP	-
XBP1	17_2952309_A_T_b37	ATP2A3	-
STAT6	17_7145981_T_C_b37	BCL6B	-
REST	17_7259073_C_T_b37	BCL6B	+
MECOM	17_6399786_A_C_b37	CTDNEP1	+
SP1	17_7592168_C_G_b37	CTDNEP1	-
STAT5B	17_8103695_A_G_b37	YBX2	-
MAZ	17_6358989_G_C_b37	CHRNB1	+
ZNF217	17_18585613_T_C_b37	GID4	+
SP1	17_37251622_C_T_b37	THRA	+
SP1	17_37252775_C_T_b37	THRA	+
E2F1	17_39805118_G_A_b37	TMEM99	-
LHX6	17_40835819_A_AT_b37	WNK4	+
BCL6	17_45771037_G_A_b37	PNPO	+
EP300	17_45974285_C_T_b37	COPZ2	+
TAL1	17_46027257_G_A_b37	SNF8	-
ZEB1	17_49029224_A_C_b37	TOB1	+
ETS1	17_55525782_A_G_b37	TRIM25	-
E2F1	17_73087226_C_G_b37	GGA3	-
E2F1	17_74267761_CG_C_b37	METTL23	+
TCF3	17_78726194_A_G_b37	GAA	+
TFAP2A	17_80848609_T_C_b37	RAC3	-
GLI1	18_3262193_T_C_b37	NDC80	+
HOXD1	18_24637896_C_T_b37	AQP4	+
EN2	18_29537141_C_T_b37	RNF138	+
GABPA	18_47901266_C_A_b37	MAPK4	+
NFATC2	18_74241854_T_C_b37	ZNF516	-
PPARG	18_77712571_G_A_b37	ATP9B	-
NFATC1	19_1360575_G_A_b37	TCF3	+
PAX2	19_4247338_G_C_b37	DOHH	-
MYCN	19_4247575_GGC_G_b37	HMG20B	+
STAT2	19_2983175_G_T_b37	TBXA2R	-
ERG	19_3185563_C_T_b37	TBXA2R	+
E2F1	19_3185874_C_G_b37	TBXA2R	+
E2F1	19_4058447_C_CA_b37	CHAF1A	+
E2F1	19_4058446_T_TC_b37	CHAF1A	+
CREB1	19_6273137_G_A_b37	PTPRS	-
EP300	19_6743634_G_C_b37	MCOLN1	+
POU2F1	19_8228991_G_A_b37	ELAVL1	-
MECOM	19_8115720_T_G_b37	MYO1F	+
SP1	19_10403104_A_AG_b37	ZNF561	-
GABPA	19_16439498_C_T_b37	AKAP8	+
MXD4	19_17517174_T_C_b37	EPS15L1	-
TCF3	19_17416357_G_A_b37	COLGALT1	+
YY1	19_17414126_C_T_b37	MAP1S	-
ETS1	19_18377647_G_C_b37	NR2C2AP	+
E2F1	19_21803506_C_G_b37	ZNF98	-
ETS1	19_34288598_CCTTT_C_b37	GPATCH1	-
PAX8	19_33182751_A_G_b37	CHST8	-
BACH2	19_34709263_C_T_b37	GPI	-
MYCN	19_35756722_T_TG_b37	HPN	+
PPARG	19_35418095_G_C_b37	HAMP	-
GLI2	19_39522337_A_C_b37	CAPN12	-
TCF3	19_46974748_C_G_b37	VASP	+
IRF7	19_46910781_GTTTCT_G_b37	MYPOP	+
GABPA	19_49228272_T_C_b37	CA11	-
LMO2	19_49220323_A_G_b37	FTL	+
GABPA	19_51600771_TGA_T_b37	FAM71E1	+
BCL6	19_53239176_G_A_b37	ZNF160	+
CREB1	19_54024252_T_A_b37	ZNF665	-
REST	19_58428286_C_G_b37	ZNF548	-
STAT5B	2_10196079_C_T_b37	IAH1	+
E2F1	2_20682303_T_G_b37	LAPTM4A	-
XBP1	2_26914364_C_T_b37	ASXL2	-
GABPA	2_64881229_G_A_b37	AFTPH	+
IRF7	2_75269032_GA_G_b37	HK2	+
ETS1	2_172917076_C_T_b37	ITGA6	+
TFAP2A	2_201171355_T_C_b37	AOX1	-
HMGA2	2_207741900_T_C_b37	ADAM23	+
TAL1	2_219151926_T_C_b37	RQCD1	-
TAL1	2_218845034_T_C_b37	WNT6	-
MECP2	2_220042675_G_A_b37	ABCB6	+
LMO2	2_224662894_A_T_b37	FAM124B	-
ZNF384	2_232574504_C_T_b37	NMUR1	-
LMO2	2_238383028_T_C_b37	MLPH	-
ELF2	2_238382899_A_G_b37	RAB17	-
CREB1	2_239148996_CCCGT_C_b37	RAMP1	-
KLF12	2_241075809_C_T_b37	NDUFA10	+
RARA	2_241216673_C_T_b37	NDUFA10	-
TBP	2_241095165_T_TTA_b37	SNED1	-
REST	2_241854271_C_T_b37	MTERFD2	-
ELF2	20_3662235_A_C_b37	RNF24	+
SP1	20_5149713_A_G_b37	CHGB	-
ETS1	20_5592155_G_A_b37	CHGB	-
FLI1	20_5592155_G_A_b37	CHGB	-
TCF7L1	20_10447293_A_T_b37	SNAP25	-
TCF7L1	20_19973917_C_T_b37	SLC24A3	-
CREB1	20_23128579_G_A_b37	CD93	-
ETS1	20_29611823_C_T_b37	FOXS1	-
FLI1	20_30311396_A_C_b37	TM9SF4	-
BACH2	20_32244711_G_T_b37	DYNLRB1	+
MECOM	20_44065809_T_C_b37	SNX21	+
MECP2	20_48842627_T_C_b37	FAM65C	-
CREB1	20_62405408_G_A_b37	PRPF6	-
SP1	20_62405405_CCCG_C_b37	PRPF6	-
TCF3	20_62404469_G_C_b37	SAMD10	+
E2F1	20_62892584_A_G_b37	RGS19	-
PPARD	21_33893095_C_T_b37	TIAM1	-
TCF3	21_34662894_A_G_b37	PAXBP1	+
STAT2	21_38226992_G_C_b37	DSCR3	-
ERG	21_43353648_T_C_b37	BACE2	-
ERG	21_43353648_T_C_b37	RSPH1	-
GATA2	21_43353648_T_C_b37	RSPH1	-
FLI1	21_43353648_T_C_b37	RSPH1	-
KLF12	21_44537361_A_G_b37	RSPH1	-
USF2	21_43321528_A_G_b37	WDR4	-
YY1	21_43935157_C_A_b37	WDR4	-
E2F1	21_44859387_T_C_b37	CBS	-
ELK3	21_45724892_T_C_b37	LRRC3	-
GABPA	21_45724892_T_C_b37	FAM207A	-
SP1	21_47402201_CCG_C_b37	COL18A1	-
GLI1	21_47402202_C_A_b37	YBEY	-
ZEB1	22_23875614_AGGGAGGCAGCGGCAGGAAG_A_b37	GGT5	-
YY1	22_37908463_G_C_b37	TST	+
STAT2	22_39626419_C_T_b37	DMC1	-
CREM	22_39518325_T_C_b37	APOBEC3D	-
NR1H4	22_44420015_G_C_b37	BIK	-
SP1	22_42896553_TGGGGC_T_b37	SCUBE1	-
SOX3	22_44759155_G_T_b37	NUP50	-
USF1	22_50354272_A_C_b37	CHKB	-
NR1H4	3_4794128_C_A_b37	EDEM1	-
ZEB1	3_4991139_T_C_b37	EDEM1	+
TRIM28	3_45635413_G_A_b37	LARS2	+
TAL1	3_47484797_C_CCT_b37	ELP6	-
E2F1	3_48470756_T_C_b37	NME6	-
NFKB1	3_49840525_C_CG_b37	UBA7	-
TCF3	3_52566820_C_A_b37	TWF2	+
GATA2	3_57015131_C_T_b37	ARF4	-
PAX2	3_126020362_G_A_b37	CCDC37	-
EP300	3_126675401_A_AGG_b37	CHCHD6	+
PPARD	3_138903844_G_A_b37	CLSTN2	+
PPARD	3_138903844_G_GA_b37	CLSTN2	+
E2F1	3_186545319_C_T_b37	ST6GAL1	+
IRF6	3_194248036_C_A_b37	TMEM44	-
PPARG	3_195338905_A_C_b37	TMEM44	+
NR1H4	3_196439648_C_T_b37	UBXN7	+
NFKB1	4_3389811_A_G_b37	LRPAP1	-
TFAP2A	4_56915247_C_G_b37	THEGL	-
YY1	4_82434740_T_C_b37	ENOPH1	-
USF2	4_83718726_C_A_b37	LIN54	+
GATA2	4_90758437_G_GT_b37	CCSER1	-
PPARG	4_186694729_G_GAC_b37	SNX25	-
NFATC1	5_60704921_TC_T_b37	ERCC8	-
BACH2	5_121948811_C_T_b37	LOX	+
NFKB1	5_133912798_G_A_b37	CDKL3	-
USF1	5_139400532_T_C_b37	CD14	-
RXRB	5_139167753_GC_G_b37	IK	-
RXRB	5_139167764_GC_G_b37	IK	+
E2F1	5_148737644_G_C_b37	AFAP1L1	+
REST	5_150521409_A_G_b37	TCOF1	-
XBP1	5_148932168_G_T_b37	CD74	-
EP300	5_150017462_T_G_b37	GPX3	-
E2F1	5_153569929_G_A_b37	MFAP3	-
FLI1	5_176451597_C_G_b37	HIGD2A	-
PPARD	6_15494289_A_G_b37	JARID2	-
USF1	6_26553943_G_A_b37	HIST1H3D	+
USF1	6_26572165_G_T_b37	HIST1H3D	+
CREB1	6_26198046_T_A_b37	BTN2A1	+
TCF7L1	6_29854982_AC_A_b37	HLA-E	+
IRF6	6_31325116_G_T_b37	IER3	+
TCF3	6_31082910_C_G_b37	HLA-C	+
LHX6	6_31090672_A_G_b37	MICB	+
LMO2	6_31081700_A_G_b37	LSM2	+
TAL1	6_31081700_A_G_b37	LSM2	+
E2F5	6_32861631_G_C_b37	PPT2	-
NFIA	6_33283766_T_C_b37	HMGA1	+
ETS1	6_33710933_G_A_b37	RPS10	-
LMO2	6_36099760_A_C_b37	SCUBE3	-
STAT6	6_35696886_C_T_b37	SRSF3	+
FOXC1	6_36308124_T_TG_b37	TBC1D22B	-
IRF8	6_36649051_T_C_b37	TBC1D22B	+
BCL6	6_42749088_G_C_b37	TRERF1	-
E2F1	6_43868986_A_G_b37	TCTE1	-
NKX6-1	6_129036460_A_AT_b37	LAMA2	-
YY1	6_166510461_T_C_b37	RPS6KA2	-
FOXL1	7_1570093_A_G_b37	CYP2W1	+
LMO2	7_1177827_GCGCCCACCTGCGCCCACGT_G_b37	GPR146	+
TAL1	7_6066783_C_T_b37	CYTH3	-
TRIM28	7_6655626_G_C_b37	CYTH3	-
RXRB	7_5820838_G_A_b37	RAC1	-
REST	7_24944757_T_C_b37	OSBPL3	-
YY1	7_36319710_A_G_b37	SEPT7	-
ETS1	7_55154688_A_C_b37	EGFR	-
NFATC2	7_65615397_G_A_b37	ASL	+
E2F1	7_75369213_A_G_b37	GTF2IRD2B	-
GATA2	7_97916461_C_T_b37	NPTX2	-
TCF3	7_140015330_C_G_b37	PARP12	+
SOX8	7_150924957_C_A_b37	TMEM176B	+
POU2F1	7_151402790_C_A_b37	SMARCD3	-
GTF2A2	8_16858475_G_C_b37	FGF20	+
E2F1	8_17010169_G_T_b37	MTUS1	-
E2F1	8_38126359_G_C_b37	ZNF703	-
USF2	8_38385486_G_A_b37	RAB11FIP1	+
HOXD9	8_81400280_T_TCA_b37	PAG1	-
CREB1	8_121045227_A_C_b37	ENPP2	+
ETS1	8_121047196_T_A_b37	ENPP2	+
YY1	8_121045000_T_C_b37	TAF2	+
GLI2	8_141607565_G_GC_b37	TRAPPC9	+
YY1	8_142015648_T_C_b37	SLC45A4	-
SP1	8_144301057_G_GGGGCTGGGCAGGGAGGGGGC_b37	ARC	+
LMO2	8_144129474_C_T_b37	ZNF623	-
GLI3	8_144120347_TGGAAGCA_T_b37	ZNF707	-
LMO2	8_145756170_G_A_b37	TONSL	-
THRA	9_35686595_C_T_b37	CCL21	+
TBX18	9_73467904_G_T_b37	TRPM3	-
USF1	9_91363604_A_C_b37	SHC3	-
NR1H4	9_95820560_T_G_b37	SPTLC1	+
GLI1	9_98999850_T_C_b37	PTCH1	+
FLI1	9_111034788_G_A_b37	CTNNAL1	+
TRIM28	9_114659263_A_ACCCGCAGCCG_b37	SNX30	-
IRF8	9_127005522_A_G_b37	OLFML2A	+
YY1	9_132085635_C_T_b37	NCS1	+
TAL1	9_134298666_C_A_b37	RAPGEF1	-
REST	9_135993474_G_T_b37	GTF3C4	-
MXD4	9_136020030_C_T_b37	VAV2	-
E2F1	9_139010077_CG_C_b37	KIAA1984	-
SP1	9_139221808_ACCCCCTC_A_b37	KIAA1984	+

## Sheet: Breast - Mammary Tissue
TF	SNP	Gene	Strand
JUNB	1_1821625_G_A_b37	ISG15	+
ETS2	1_1510035_GGC_G_b37	GLTPD1	+
ZNF219	1_1530197_A_C_b37	SLC35E2	-
FOSB	1_1821625_G_A_b37	RER1	+
NFIL3	1_7551631_T_C_b37	PER3	+
HSF1	1_10957719_A_C_b37	DFFA	+
CREB1	1_11713166_A_G_b37	SRM	+
AR	1_11961656_G_A_b37	SRM	-
CEBPA	1_11086332_A_G_b37	UBIAD1	+
STAT3	1_11968360_C_T_b37	CLCN6	+
DMRT3	1_17613809_A_G_b37	SDHB	-
YY1	1_19249145_C_T_b37	PQLC2	-
PRRX1	1_19924662_A_C_b37	MINOS1	-
PRRX1	1_19924662_A_C_b37	TMCO4	-
MEF2D	1_20961004_G_C_b37	TMCO4	-
TP53	1_24194014_A_T_b37	LYPLA2	+
EHF	1_26743903_C_T_b37	SFN	-
CREB1	1_33472924_T_C_b37	A3GALT2	-
NR3C1	1_46754486_G_A_b37	AKR1A1	-
ARID5B	1_45961955_A_G_b37	LRRC41	+
STAT5A	1_46505589_T_TC_b37	TEX38	+
THRA	1_55743352_C_T_b37	PCSK9	-
REL	1_59368947_G_T_b37	DAB1	-
SP3	1_67520140_T_G_b37	GADD45A	-
E2F6	1_94313349_T_TTTC_b37	MTF2	+
HOXD1	1_95349437_C_T_b37	ARHGAP29	+
ELK1	1_95085592_T_A_b37	ALG14	+
REST	1_101701432_T_C_b37	DBT	-
SP3	1_113162037_C_A_b37	CTTNBP2NL	+
ZEB1	1_152486407_A_C_b37	THEM4	-
RXRA	1_155232074_C_T_b37	FAM189B	+
ATF3	1_155843935_C_G_b37	FAM189B	-
NFKB1	1_165600606_C_T_b37	TMCO1	+
KLF15	1_177197808_C_G_b37	BRINP2	-
AR	1_178653859_A_T_b37	RASAL2	-
FOXC1	1_180544726_CACAA_C_b37	XPR1	-
STAT4	1_183671385_G_A_b37	RGL1	-
FOXC1	1_201684188_C_G_b37	LMOD1	-
CREM	1_201161009_G_A_b37	TIMM17A	-
ATF3	1_203371740_T_C_b37	ATP2B4	-
HOXA7	1_204289903_G_A_b37	PPP1R15B	-
POU2F1	1_205418134_A_G_b37	NFASC	+
ARNT	1_206708725_T_C_b37	DYRK3	-
ELK1	1_211812357_T_C_b37	SLC30A1	-
EPAS1	1_224372196_GTGTT_G_b37	CNIH4	-
SRF	1_226675933_C_T_b37	SDE2	-
NFIA	1_234743237_G_A_b37	GGPS1	-
LMO2	1_235190411_A_C_b37	LYST	-
ARNT	1_244377850_T_C_b37	CEP170	-
MITF	1_244377850_T_C_b37	CEP170	-
MEF2A	1_246933015_T_A_b37	AHCTF1	+
NR3C1	1_246666926_T_C_b37	ZNF496	+
SP3	1_246670299_CT_C_b37	ZNF496	+
SRF	10_1643346_T_C_b37	IDI1	-
NR4A1	10_5615958_T_A_b37	ASB13	-
ZNF148	10_12391497_G_T_b37	CCDC3	+
RBPJ	10_24671871_C_G_b37	PRTFDC1	+
FOXF2	10_31391564_C_T_b37	KIF5B	-
YY1	10_50002557_A_G_b37	ARHGAP22	-
TRIM28	10_71906150_T_C_b37	SGPL1	-
SIX4	10_74036429_C_T_b37	NUDT13	-
ETS2	10_75649048_G_A_b37	CHCHD1	-
FOXF2	10_89349772_A_AG_b37	MINPP1	-
MAF	10_91011259_GA_G_b37	IFIT2	-
NFIA	10_91011692_T_G_b37	IFIT2	-
NFIC	10_91011692_T_G_b37	IFIT2	-
NFIA	10_91011692_T_G_b37	IFIT3	-
NR3C1	10_91700286_C_G_b37	IFIT3	+
NR3C1	10_91700286_C_G_b37	IFIT1	+
ELF5	10_90751340_A_G_b37	IFIT5	-
IKZF2	10_91940115_T_G_b37	IFIT5	-
BACH1	10_91871574_A_ACT_b37	LIPA	+
ZNF219	10_93444192_GGT_G_b37	CPEB3	-
ZNF219	10_93444193_GT_G_b37	CPEB3	-
SOX9	10_103140728_G_C_b37	HIF1AN	+
MTF1	10_102988345_G_A_b37	MGEA5	-
TBP	10_103067955_C_T_b37	MGEA5	+
TBP	10_103067951_G_A_b37	MGEA5	+
EGR1	10_104403310_A_G_b37	NFKB2	-
EPAS1	10_111986570_T_A_b37	DUSP5	+
NR2F2	10_116582419_C_A_b37	ABLIM1	-
ZEB1	10_120260837_T_C_b37	PRDX3	+
GLIS1	10_120965993_A_G_b37	RGS10	-
ELF2	10_121414236_T_C_b37	RGS10	-
NFKB1	10_126920171_G_C_b37	LHPP	+
KLF4	10_135192549_C_G_b37	PAOX	+
TCF12	11_394666_G_GC_b37	PDDC1	-
CREM	11_450987_G_C_b37	BET1L	+
HIC1	11_359438_T_C_b37	IFITM1	-
MAZ	11_702923_T_TC_b37	PKP3	-
ZEB1	11_763297_T_C_b37	PKP3	+
THRA	11_844057_C_G_b37	DUSP8	+
ARID5B	11_8829967_T_G_b37	SWAP70	+
TCF4	11_8829967_T_G_b37	SWAP70	+
FOXH1	11_13232025_C_A_b37	FAR1	+
JUND	11_59936979_A_G_b37	PATL1	+
JUNB	11_59936979_A_G_b37	PATL1	+
FOSB	11_59936979_A_G_b37	PATL1	+
FOS	11_59936979_A_G_b37	PATL1	+
FOSL2	11_59936979_A_G_b37	PATL1	+
JUN	11_59936979_A_G_b37	PATL1	+
ERG	11_60829178_A_G_b37	SDHAF2	-
HIF1A	11_60609412_T_C_b37	LRRC10B	-
HIC1	11_61880144_A_C_b37	GANAB	-
NR3C1	11_62380119_C_G_b37	ZBTB3	-
STAT3	11_63640027_C_CTTTCCCTCCTGCCT_b37	ESRRA	-
NFKB1	11_64127230_G_T_b37	ESRRA	+
CREM	11_65770230_G_A_b37	POLA2	-
HES1	11_65641033_G_C_b37	SLC25A45	+
RARA	11_66079786_G_A_b37	YIF1A	+
NR2F2	11_65374495_A_C_b37	RP11-867G23.8	-
RARA	11_65837679_C_G_b37	RHOD	+
ELF2	11_67351774_C_T_b37	NDUFS8	+
MAFF	11_71164121_C_A_b37	DHCR7	-
FOS	11_72222550_G_T_b37	ANAPC15	+
TCF12	11_93862493_A_C_b37	KDM4D	-
FLI1	11_102795639_A_G_b37	MMP10	+
SRF	11_108441983_A_C_b37	SLN	-
EGR1	11_134146010_T_C_b37	NCAPD3	-
ESRRA	12_679366_G_C_b37	KDM5A	-
ELF2	12_4441104_C_T_b37	CCND2	+
MECOM	12_4923049_T_C_b37	NDUFA9	+
ETS1	12_6481976_C_T_b37	ING4	+
FLI1	12_6291665_CG_C_b37	SPSB2	-
FOS	12_6647109_T_C_b37	SPSB2	+
AR	12_8230161_C_T_b37	SLC2A14	-
ERG	12_9484047_C_T_b37	RIMKLB	+
ETS1	12_10870903_CA_C_b37	CD69	-
ETS1	12_10870900_AC_A_b37	CD69	-
ELF1	12_10870903_CA_C_b37	CD69	-
ETS2	12_10870903_CA_C_b37	CD69	-
ETS1	12_12871099_T_G_b37	CDKN1B	+
PKNOX2	12_48592027_C_T_b37	KANSL2	-
NFATC2	12_48995983_G_A_b37	TUBA1A	-
NFIA	12_51612086_G_T_b37	POU6F1	-
HSF1	12_54608556_G_T_b37	ESPL1	+
PPARA	12_56931278_C_T_b37	NDUFA4L2	+
NR2F2	12_57561379_G_T_b37	MBD6	-
ZNF148	12_57581360_T_TC_b37	B4GALNT1	-
MEF2D	12_63360258_T_C_b37	PPM1H	+
JUN	12_94983505_A_G_b37	TMCC3	-
MEF2A	12_94983624_T_C_b37	TMCC3	-
CREM	12_96592088_C_A_b37	VEZT	+
FOXC1	12_96883245_G_C_b37	NEDD1	+
POU2F1	12_104749515_G_GC_b37	ALDH1L2	-
MEF2D	12_120911786_G_A_b37	SRSF9	-
EGR1	12_124985251_C_T_b37	AACS	+
JUNB	13_30578470_A_G_b37	UBL3	+
RARA	13_31318020_G_A_b37	HSPH1	+
MEF2A	13_39495263_C_T_b37	LHFP	+
POU2F1	13_40914540_G_A_b37	LHFP	+
TCF4	13_50762944_T_A_b37	KPNA3	-
ELK1	14_21526079_C_T_b37	ZNF219	-
TCF3	14_23451712_G_A_b37	PRMT5	-
MEF2A	14_22712835_T_C_b37	PSMB5	-
STAT5A	14_24657407_T_G_b37	STXBP6	+
RBPJ	14_65273590_C_CTG_b37	ZBTB25	-
TRIM28	14_65171318_A_G_b37	MAX	-
DLX5	14_74551526_C_A_b37	PTGR2	-
TBX18	14_75038472_T_C_b37	ALDH6A1	-
HIC1	14_75040246_C_G_b37	ALDH6A1	-
GLIS1	14_77519874_T_G_b37	SNW1	-
STAT4	14_77494682_G_A_b37	ADCK1	-
REST	14_92588002_T_G_b37	TRIP11	-
RFX5	14_94587342_C_CCTCTGAGT_b37	OTUB2	-
RFX5	14_94587343_C_CTCTGAGTCTCA_b37	OTUB2	-
REST	14_103243946_C_T_b37	EIF5	+
E2F4	15_34502311_G_T_b37	KATNBL1	-
CREB1	15_41136013_A_G_b37	KNSTRN	+
NR2F2	15_41099899_T_TGGGGC_b37	IVD	-
SP3	15_42120157_G_C_b37	EHD4	+
NR3C1	15_45571398_C_G_b37	CTDSPL2	-
STAT3	15_45076085_T_C_b37	DUOXA2	-
ARNT	15_47981025_A_G_b37	SEMA6D	-
NFE2L2	15_50427140_CACTCTGTG_C_b37	GALK2	+
REST	15_63295972_A_C_b37	C2CD4A	-
SP1	15_69217713_C_T_b37	KIF23	+
CREB1	15_71184495_A_G_b37	UACA	+
IRF1	15_75825337_A_G_b37	COX5A	+
HES1	15_79237402_GGGA_G_b37	RASGRF1	+
RORA	15_82469600_T_G_b37	EFTUD1	+
FOSL2	15_84453883_A_G_b37	ADAMTSL3	-
NFYB	15_90437370_G_A_b37	GDPGP1	+
HES1	15_91382995_C_T_b37	VPS33B	-
FOXF1	15_96725043_G_A_b37	NR2F2	+
ARID5B	15_101142146_G_A_b37	LINS	-
GLI2	15_102264144_AGCAGG_A_b37	LRRK1	-
HIC1	16_377623_A_G_b37	NPRL3	+
FLI1	16_771286_C_T_b37	DECR2	-
NFIA	16_1973773_T_C_b37	TRAF7	-
ETS1	16_2206591_A_G_b37	TRAF7	-
ZBTB7B	16_3285507_G_C_b37	CCNF	+
MAF	16_3174319_G_T_b37	PDPK1	-
EPAS1	16_3451030_G_A_b37	KCTD5	+
ESRRA	16_2206591_A_G_b37	KREMEN2	+
CREB1	16_2478745_TC_T_b37	IL32	-
PPARA	16_2955880_A_C_b37	IL32	-
SP3	16_2955948_C_T_b37	IL32	+
E2F4	16_2961978_T_TCG_b37	ZNF213	-
PKNOX2	16_4666537_A_G_b37	FAM86A	+
ARNT	16_4898517_G_C_b37	FAM86A	-
KLF15	16_4932470_G_A_b37	FAM86A	+
ERG	16_22081873_A_G_b37	POLR3E	+
SREBF1	16_30390168_A_AGAGAGGGGGAGAGAGG_b37	SEPT1	-
PRDM1	16_30390190_A_G_b37	ZNF771	-
ZNF219	16_30969484_C_CT_b37	ZNF785	+
MECOM	16_31129942_C_T_b37	FBRS	-
RORB	16_50730229_G_A_b37	NKD1	-
E2F4	16_49891964_C_T_b37	CYLD	-
ATF1	16_68832750_A_G_b37	PDF	-
REST	16_70516109_G_A_b37	DDX19B	+
ZNF148	16_71501878_GGGT_G_b37	CHST4	+
ZNF423	16_81730962_G_C_b37	PLCG2	+
RARA	16_82672920_G_A_b37	HSD17B2	-
ELK1	16_89753031_G_C_b37	MC1R	+
HIC1	17_1359680_T_G_b37	SMG6	-
ZEB1	17_4807098_T_C_b37	RPAIN	+
IRF3	17_7759477_C_A_b37	MPDU1	-
MAZ	17_7212501_T_TC_b37	KDM6B	-
NR3C1	17_7347042_A_C_b37	PFAS	-
IKZF2	17_7922025_C_T_b37	AC135178.1	-
REL	17_16809196_G_A_b37	FLCN	+
STAT5A	17_17740281_C_T_b37	DRG2	-
JUNB	17_25850858_A_G_b37	TNFAIP1	+
REST	17_30846334_C_G_b37	MYO1D	+
CREB1	17_38182844_T_C_b37	STAC2	-
PITX1	17_39943065_C_T_b37	JUP	-
THRA	17_41837509_TCC_T_b37	G6PC3	-
TCF12	17_42423556_C_T_b37	UBTF	+
LMO2	17_42423665_A_G_b37	UBTF	+
FOXP1	17_42186129_AC_A_b37	NMT1	-
ETS2	17_43782708_T_C_b37	NMT1	+
FLI1	17_43973080_A_G_b37	NMT1	+
ERG	17_43973080_A_G_b37	NMT1	+
ETS2	17_43973080_A_G_b37	NMT1	+
TBP	17_47092076_C_T_b37	SNX11	+
SPI1	17_48597321_T_C_b37	LRRC59	-
MEF2A	17_55125647_A_T_b37	DGKE	+
IKZF2	17_55749233_A_C_b37	MRPS23	-
FOS	17_61959732_T_TCCG_b37	MAP3K3	+
FOS	17_61959727_A_ACTC_b37	MAP3K3	+
SPI1	17_73267461_G_C_b37	KCTD2	+
ATF3	17_72376943_A_G_b37	NT5C	+
CREB1	17_74684452_G_A_b37	SEC14L1	-
TCF12	17_76538131_G_C_b37	CYTH1	+
SREBF2	17_79017940_C_T_b37	NPTX1	+
PKNOX2	17_78083726_A_G_b37	RPTOR	+
POU2F1	17_78725766_A_G_b37	AC127496.1	+
CREB1	17_79317997_CCTG_C_b37	RP11-1055B8.6	-
ESRRA	17_80118168_C_T_b37	ASPSCR1	+
JUND	17_80118223_A_G_b37	ASPSCR1	+
JUN	17_80118223_A_G_b37	ASPSCR1	+
STAT5A	17_80170354_G_A_b37	ASPSCR1	+
GABPA	17_80255858_G_A_b37	CCDC57	-
ATF3	17_80162888_C_A_b37	B3GNTL1	-
ATF5	18_3448979_T_C_b37	METTL4	-
ATF1	18_3448979_T_C_b37	METTL4	-
PARP1	18_20863910_T_TC_b37	ANKRD29	-
FOXJ2	18_54364299_C_CT_b37	NARS	-
FOXN1	18_55712704_G_A_b37	ATP8B1	+
NR2F6	18_59551476_A_AG_b37	RNF152	-
FOXF2	18_60990518_A_G_b37	VPS4B	+
ZNF148	19_1172785_CG_C_b37	TPGS1	-
NR2F2	19_1826164_G_T_b37	POLR2E	-
ERG	19_1848957_A_G_b37	POLR2E	-
FLI1	19_1848957_A_G_b37	POLR2E	-
DDIT3	19_1172776_CG_C_b37	AC027307.3	-
ERF	19_862024_C_G_b37	PCSK4	-
RELA	19_984218_C_T_b37	UQCR11	+
NFE2L2	19_1175396_A_G_b37	SCAMP4	-
SREBF1	19_1275987_C_G_b37	MKNK2	+
RARA	19_1855334_T_C_b37	OAZ1	-
RELA	19_4519732_G_A_b37	DAPK3	+
TFAP2C	19_5261506_G_A_b37	VMAC	+
ELK1	19_5905141_G_A_b37	KHSRP	-
STAT5A	19_6516194_G_A_b37	KHSRP	+
TCF3	19_7243084_T_A_b37	TUBB4A	-
RXRA	19_7702575_G_A_b37	TRIP10	-
RELA	19_10370654_A_G_b37	UBL5	+
IRF2	19_10680241_G_A_b37	MRPL4	+
NFATC4	19_10680241_G_A_b37	MRPL4	-
SP3	19_11849841_C_A_b37	RAB3D	+
HIF1A	19_13274526_G_C_b37	ZNF709	-
NFKB1	19_12552063_G_C_b37	WDR83	+
ETS1	19_12605955_C_T_b37	JUNB	-
SP3	19_12606346_T_TG_b37	PRDX2	-
ELK1	19_12605955_C_T_b37	IER2	-
HES1	19_13803170_G_A_b37	IER2	+
TBX18	19_16069161_A_T_b37	TPM4	+
LMO2	19_17416357_G_A_b37	OCEL1	-
ATF3	19_18016523_C_T_b37	NR2F6	+
FOXI1	19_18117826_GGTGACC_G_b37	B3GNT3	-
ARNT	19_18451330_C_T_b37	RAB3A	+
NR3C1	19_19173418_T_G_b37	GMIP	-
LMO2	19_35130588_A_T_b37	UBA2	-
FLI1	19_35626373_G_A_b37	TMEM147	-
FLI1	19_40324476_T_C_b37	ECH1	+
STAT5A	19_39902795_TG_T_b37	FBXO27	-
ETS1	19_40855255_C_T_b37	RPS16	+
LMO2	19_42377133_T_G_b37	ATP1A3	-
TCF3	19_46409411_T_C_b37	MARK4	-
YY1	19_45848185_C_T_b37	FOSB	+
E2F4	19_45981957_A_C_b37	IGFL4	-
ELF5	19_48707740_G_A_b37	CCDC9	-
IKZF2	19_48606724_T_G_b37	CARD8	-
IRF3	19_49285995_T_C_b37	CARD8	-
NFIC	19_49117104_C_T_b37	TMEM143	-
TFAP4	19_49588746_C_T_b37	GYS1	-
CREM	19_49116438_A_G_b37	FCGRT	-
TCF3	19_49946493_G_A_b37	RCN3	-
STAT5A	19_50528718_G_A_b37	PRRG2	+
HSF2	19_51281225_A_C_b37	VRK3	+
RXRA	19_51600576_A_G_b37	KLK2	-
AIRE	19_52531603_C_CG_b37	ZNF175	-
OTX1	19_51611263_G_A_b37	AC018755.1	-
ETS1	19_52642491_G_C_b37	AC018755.1	+
SP3	19_52205830_CA_C_b37	ZNF616	+
SP3	19_55852713_C_G_b37	HSPBP1	+
JUNB	19_57794929_A_G_b37	ZFP28	+
NR2F2	19_58175936_A_G_b37	ZNF551	-
HIC1	19_58912751_TGC_T_b37	SLC27A5	-
MEF2A	2_13778328_G_A_b37	TRIB2	-
MECOM	2_13778496_C_T_b37	TRIB2	-
JUN	2_24123539_C_T_b37	ITSN2	+
ATF3	2_37916060_G_A_b37	AC007390.5	-
EGR1	2_39102671_C_T_b37	CYP1B1	+
RXRA	2_39102671_C_T_b37	GALM	+
FOXJ3	2_43213996_G_A_b37	KCNG3	+
ATF2	2_46219949_T_G_b37	ATP6V1E2	+
NFYB	2_46220035_C_T_b37	PIGF	-
RXRA	2_67678312_G_A_b37	CNRIP1	+
RBPJ	2_69387256_A_C_b37	GMCL1	+
RBPJ	2_86422945_G_A_b37	ELMOD3	-
ZEB1	2_85928550_C_T_b37	CAPG	-
ESRRA	2_86595367_C_T_b37	TMEM150A	+
ELK1	2_102167302_TC_T_b37	NPAS2	-
JUNB	2_101922360_A_G_b37	CNOT11	-
HOXA6	2_112814045_T_C_b37	BCL2L11	-
PRDM1	2_113463917_T_TCTCTCCA_b37	POLR1B	+
ATF3	2_113992800_TCC_T_b37	CHCHD5	-
KLF15	2_128145771_C_T_b37	UGGT1	+
SP1	2_173173568_G_C_b37	DYNC1I2	-
PRRX1	2_177796683_G_T_b37	HNRNPA3	-
TCF4	2_206949251_A_G_b37	ADAM23	+
JUND	2_216330174_G_C_b37	ATIC	+
NFYB	2_220417228_G_T_b37	SLC23A3	-
ZEB1	2_241295137_C_A_b37	CAPN10	+
ETS1	2_242042107_G_A_b37	PASK	-
EPAS1	20_1784199_C_G_b37	FKBP1A	+
ELF2	20_4026567_C_T_b37	AP5S1	-
NR3C1	20_6500352_A_T_b37	GPCPD1	+
ETS1	20_6572503_C_T_b37	GPCPD1	+
MTF1	20_5495069_A_G_b37	CHGB	+
HIF1A	20_10357175_C_T_b37	SNAP25	+
BHLHE40	20_10357175_C_T_b37	SNAP25	+
EGR1	20_30311396_A_C_b37	POFUT1	-
NFE2L2	20_32988678_C_T_b37	PXMP4	+
RXRA	20_36793529_G_A_b37	VSTM2L	-
PBX3	20_35927179_G_A_b37	TGM2	-
ELK1	20_43733503_G_A_b37	WFDC5	+
SP4	20_44509732_G_A_b37	ZSWIM1	-
REST	20_44509762_T_C_b37	ZSWIM1	+
SOX9	20_55754195_G_A_b37	CSTF1	+
ATF5	20_60663771_C_G_b37	DIDO1	-
ARNT	20_62711050_C_A_b37	SAMD10	+
REST	21_37529112_G_A_b37	HLCS	+
JUNB	21_43353610_T_C_b37	MX1	+
NR2F2	21_43299354_G_C_b37	ZBTB21	+
NR2F2	21_43299584_G_A_b37	ZBTB21	+
MAF	21_44312605_T_TGA_b37	ZBTB21	+
MAF	21_44312602_C_CTG_b37	ZBTB21	+
GABPA	21_45638504_A_G_b37	SIK1	-
ERG	21_45638504_A_G_b37	SIK1	-
EBF1	21_44527669_T_G_b37	PDXK	+
GLI2	21_46185421_C_CCA_b37	POFUT2	-
NR3C1	22_20008711_G_T_b37	TXNRD2	-
RXRA	22_25507595_G_C_b37	LRP5L	+
MEF2A	22_30594803_TC_T_b37	LIF	+
POU2F1	22_36780788_A_G_b37	TXN2	-
STAT5A	22_38003624_C_T_b37	GCAT	-
PKNOX2	22_39617702_C_A_b37	CSNK1E	-
FOXP1	22_39162184_AAAC_A_b37	APOBEC3D	+
HSF2	22_41050608_T_G_b37	POLR3H	-
NR2F2	22_50731903_T_C_b37	MAPK8IP2	+
ATF2	3_29799713_A_G_b37	RBMS3	-
EGR1	3_37254925_G_C_b37	OXSR1	-
NR3C1	3_39959222_C_CCAGATGATG_b37	SLC25A38	-
MEF2A	3_49449638_G_A_b37	KLHDC8B	-
STAT3	3_58193178_CCCCCA_C_b37	PXK	-
STAT3	3_58193179_CCCCA_C_b37	PXK	-
BACH1	3_100692009_T_C_b37	NFKBIZ	-
ATF1	3_112027201_C_T_b37	SLC9C1	-
RELA	3_140730647_T_C_b37	RASA2	-
JUND	3_149104519_C_A_b37	HLTF	+
MAF	3_156715450_G_A_b37	CCNL1	-
ZNF219	3_183903935_C_CG_b37	EIF4G1	+
FOXJ3	3_190094285_C_T_b37	CCDC50	+
HSF1	3_194358054_G_A_b37	ACAP2	+
REST	4_48343693_G_A_b37	CORIN	+
IRF1	4_56264753_C_G_b37	CEP135	+
HES1	4_77228765_T_C_b37	CXCL10	-
NFIC	4_122611422_C_CT_b37	BBS7	+
MECOM	4_139873529_G_A_b37	CCRN4L	-
CEBPA	4_177842009_G_A_b37	NEIL3	+
SP3	5_473160_G_A_b37	PDCD6	+
BHLHE40	5_1881733_T_C_b37	CLPTM1L	-
RORA	5_14190169_C_CT_b37	FAM105B	-
POU2F1	5_14262535_A_G_b37	ANKH	+
ELK3	5_72934638_T_C_b37	TNPO1	-
MITF	5_73536890_T_C_b37	ANKRD31	-
YY1	5_73934253_G_T_b37	ANKRD31	+
E2F5	5_79950497_C_T_b37	SERINC5	-
ZEB1	5_132466580_T_G_b37	KIF3A	-
SRF	5_131436838_C_T_b37	AFF4	+
ZNF148	5_131439629_C_CCT_b37	AFF4	+
MAF	5_131439629_C_CCT_b37	ZCCHC10	-
PKNOX2	5_134773951_C_T_b37	SMAD5	+
ETS1	5_139721351_T_C_b37	ANKHD1	-
SPI1	5_150544620_T_C_b37	DCTN4	+
CREM	5_171864497_A_G_b37	DUSP1	-
ZNF423	5_172571418_T_G_b37	ATP6V0E1	-
STAT4	5_173959898_T_A_b37	CPEB4	+
ARNT	5_176874941_A_C_b37	RMND5B	+
RARA	6_2960634_CA_C_b37	SERPINB1	-
ZNF148	6_2843635_TG_T_b37	NQO2	-
ELF2	6_7505543_A_G_b37	SSR1	-
ELK1	6_10404196_A_G_b37	MAK	-
ERF	6_13398390_C_G_b37	TBC1D7	+
DLX3	6_14734341_C_CAG_b37	JARID2	+
ETS2	6_16763241_G_A_b37	ATXN1	+
ELF2	6_16763241_G_A_b37	ATXN1	+
MEOX1	6_20661034_A_C_b37	CDKAL1	-
PPARA	6_25690290_G_A_b37	BTN3A1	-
SP3	6_26286837_TTTC_T_b37	BTN2A1	+
RORA	6_26521435_C_G_b37	BTN2A1	-
HMGA1	6_26568741_C_T_b37	BTN1A1	+
KLF4	6_27440545_G_A_b37	BTN1A1	+
POU2F1	6_27300740_G_A_b37	ZSCAN9	-
EBF1	6_29470208_T_C_b37	TRIM27	-
TFAP4	6_31238930_A_C_b37	HLA-E	+
TFAP2C	6_29944822_A_G_b37	GNL1	-
TFAP2C	6_29944824_G_A_b37	GNL1	-
NR2F6	6_31461711_A_G_b37	GNL1	-
CEBPD	6_31036253_C_T_b37	ABCF1	-
GTF2I	6_31462844_G_A_b37	MRPS18B	+
JUNB	6_29732744_T_C_b37	ATAT1	-
MECOM	6_31038609_C_T_b37	FLOT1	-
KLF4	6_31239170_C_CA_b37	HLA-B	+
ATF2	6_31054687_T_C_b37	MICB	-
ETS1	6_31239407_G_T_b37	MICB	-
RARA	6_31165438_T_G_b37	NFKBIL1	-
HIF1A	6_32203608_T_C_b37	APOM	+
NFIA	6_32632878_C_CAGCCTGGCCCT_b37	CLIC1	-
HSF2	6_31170608_C_T_b37	VARS	+
TCF12	6_31334852_G_T_b37	VARS	+
FOXJ2	6_32634736_C_T_b37	C2	+
ELF2	6_32633065_A_C_b37	FKBPL	-
PARP1	6_31431082_A_G_b37	PRRT1	+
MAFK	6_32146644_C_T_b37	RNF5	-
ETS1	6_31239821_G_T_b37	AGPAT1	-
ATF1	6_32634373_C_T_b37	HLA-DQA1	+
TCF7L1	6_32591173_C_T_b37	TAP2	+
PPARA	6_33257186_A_G_b37	TAP2	-
STAT5A	6_32653435_G_A_b37	PSMB9	+
PKNOX2	6_32634331_G_C_b37	TAP1	+
HIF1A	6_32632724_C_T_b37	HLA-DMB	+
REL	6_32605043_C_T_b37	HLA-DMA	+
JUND	6_32653721_T_A_b37	HLA-DMA	+
JUNB	6_32653721_T_A_b37	HLA-DMA	+
REST	6_32720632_T_C_b37	HLA-DPB1	-
YY1	6_32590735_C_T_b37	WDR46	-
CEBPA	6_33553580_C_T_b37	WDR46	+
SP3	6_36646810_CG_C_b37	SRSF3	+
CREM	6_42014011_C_T_b37	RPL7L1	+
TCF12	6_44462230_G_A_b37	SLC29A1	+
MEF2A	6_47025959_C_T_b37	RCAN2	-
TP53	6_47276738_G_C_b37	TNFRSF21	-
JUND	6_48000098_G_A_b37	CD2AP	+
LMO2	6_84140772_TGGC_T_b37	RWDD2A	+
HOXA6	6_89743488_T_C_b37	UBE2J1	-
NFIA	6_99395640_GAC_G_b37	FBXL4	+
ARNT	6_106966841_CAT_C_b37	QRSL1	-
NFIL3	6_106252416_G_A_b37	RTN4IP1	+
STAT3	6_130768724_C_T_b37	SAMD3	-
DDIT3	6_134767761_A_G_b37	SGK1	-
RORA	6_153488244_G_A_b37	RGS17	-
REST	6_159159223_G_A_b37	RSPH3	+
GLI2	6_160149000_C_G_b37	TCP1	+
AR	7_766220_A_G_b37	SUN1	+
RBPJ	7_6487293_G_C_b37	ZDHHC4	-
EBF3	7_36659892_C_T_b37	HERPUD2	-
ELF1	7_43821852_A_G_b37	NUDCD3	-
ATF2	7_65235876_C_T_b37	ASL	-
GABPA	7_66147101_G_A_b37	ASL	-
ARNT	7_73184534_T_C_b37	CLIP2	-
ZNF148	7_91509867_T_C_b37	CDK6	-
CEBPA	7_92745581_C_T_b37	TFPI2	-
STAT5A	7_100769538_A_G_b37	TSC22D4	+
ELF2	7_100769538_A_G_b37	UFSP1	-
ATF2	7_148895087_G_A_b37	KRBA1	+
PPARA	7_151101544_T_C_b37	RHEB	-
FOXC1	7_157151234_C_T_b37	LMBR1	+
ARNT2	7_158497277_C_T_b37	WDR60	-
BACH1	8_8116309_C_T_b37	MFHAS1	+
SREBF1	8_22061957_A_C_b37	NUDT18	-
IRF2	8_22457804_C_T_b37	CCAR2	-
MEF2A	8_23104006_ACTT_A_b37	TNFRSF10C	+
PKNOX2	8_22602294_G_A_b37	NKX3-1	+
MEF2A	8_41808096_A_G_b37	PLAT	+
CREM	8_95654575_A_C_b37	GEM	-
TCF3	8_95385545_C_T_b37	CCNE2	-
FLI1	8_102313887_T_G_b37	ZNF706	-
ATF5	8_125869582_A_G_b37	NDUFB9	-
SRF	8_145070403_T_C_b37	TONSL	-
ZNF148	8_145653550_G_A_b37	PPP1R16A	-
ZNF148	8_145653550_G_A_b37	GPT	-
CREM	8_145682115_C_T_b37	GPT	+
ATF2	9_6134750_A_G_b37	CD274	-
PPARA	9_35749845_G_C_b37	PIGO	-
SREBF1	9_35112486_C_T_b37	STOML2	+
FOSL2	9_72252915_T_C_b37	APBA1	-
STAT5A	9_118136224_G_A_b37	PAPPA	+
ATF3	9_126862000_G_C_b37	OLFML2A	-
DDIT3	9_129446591_A_G_b37	PBX3	-
ETS2	9_130282097_G_A_b37	SLC27A4	-
ATF3	9_131903881_C_T_b37	URM1	+
ETS1	9_131903923_G_T_b37	URM1	-
EHF	9_131903923_G_T_b37	URM1	-
ETS1	9_131313160_AGAT_A_b37	WDR34	-
MTF1	9_132245179_A_ACACGGCCTCGGGGC_b37	TBC1D13	+
ELK1	9_132404718_C_T_b37	DOLK	+
STAT5A	9_134236766_G_C_b37	UCK1	+
EBF1	9_137030156_T_G_b37	SURF1	-
EBF2	9_136658360_G_A_b37	REXO4	+
HIC1	9_137030156_T_G_b37	REXO4	-
NFIA	9_140122308_G_A_b37	RNF224	+

## Sheet: Brain - Cortex
TF	SNP	Gene	Strand
ATF7	1_1590575_G_A_b37	TMEM240	+
GLIS3	1_1004389_T_TC_b37	SLC35E2B	-
TFAP2C	1_1004389_T_TC_b37	SLC35E2	+
SREBF1	1_1362883_G_C_b37	GNB1	-
ATF7	1_1590575_G_A_b37	PANK4	+
SP3	1_1590681_G_A_b37	PANK4	+
NFYA	1_4231757_T_C_b37	TPRG1L	-
TP53	1_3369824_A_G_b37	LRRC47	+
EGR2	1_3448385_G_GA_b37	LRRC47	-
LHX6	1_5357171_A_C_b37	KCNAB2	-
MECP2	1_6662913_G_A_b37	ACOT7	+
RFX2	1_7102656_A_G_b37	ACOT7	+
SOX13	1_7269323_T_C_b37	NOL9	-
SOX10	1_7269323_T_C_b37	NOL9	-
MXD4	1_8482032_T_C_b37	SLC45A1	-
IKZF2	1_8482078_C_T_b37	SLC45A1	-
TEAD1	1_8658442_C_T_b37	SLC45A1	-
ELF2	1_10511544_C_T_b37	CLSTN1	+
ELF2	1_9535303_A_G_b37	CORT	-
REST	1_10737932_C_T_b37	DFFA	+
SOX9	1_10459779_G_A_b37	TARDBP	-
FOXO4	1_11477192_C_T_b37	MTOR	-
STAT5B	1_11968078_C_G_b37	UBIAD1	+
ZNF423	1_12040479_T_C_b37	UBIAD1	+
IKZF2	1_11782814_G_A_b37	FBXO44	+
IRF7	1_10847784_T_C_b37	AGTRAP	+
PAX6	1_11400223_T_C_b37	CLCN6	-
ELF2	1_11477294_C_T_b37	CLCN6	-
TFAP2C	1_11724938_A_C_b37	PLOD1	-
MEF2A	1_11968337_G_A_b37	MFN2	-
MEF2A	1_11968380_C_T_b37	MFN2	-
TCF7L2	1_11969991_C_T_b37	MIIP	-
HMGA1	1_14118779_G_T_b37	KAZN	-
NHLH1	1_15697183_A_G_b37	FHAD1	+
TCF12	1_15697183_A_G_b37	FHAD1	+
TCF7L1	1_14852050_A_AT_b37	DNAJC16	-
POU6F1	1_16212739_G_A_b37	DNAJC16	-
SP3	1_16382730_C_T_b37	DNAJC16	+
RARG	1_16532848_A_G_b37	RSG1	-
ELF1	1_16175317_C_T_b37	FBXO42	+
TCF12	1_16256007_T_C_b37	FBXO42	-
RARB	1_16382649_T_C_b37	ATP13A2	+
FOXO1	1_16382718_T_C_b37	ATP13A2	+
SOX9	1_16405687_A_T_b37	ATP13A2	+
HMBOX1	1_19141192_A_C_b37	AKR7A2	-
NR1H3	1_19401814_A_G_b37	CAPZB	+
PPARA	1_19675262_GGC_G_b37	CAPZB	-
ZIC2	1_19675262_GGC_G_b37	CAPZB	-
NR1H3	1_19675262_GGC_G_b37	CAPZB	-
GLIS3	1_20856845_T_C_b37	OTUD3	-
MAZ	1_19983867_G_GGA_b37	CAMK2N1	-
VSX1	1_22832743_A_T_b37	EPHB2	-
RREB1	1_23243002_C_A_b37	TCEB3	-
REST	1_25477602_A_G_b37	MAN1C1	-
HBP1	1_25477754_A_G_b37	MAN1C1	-
NFE2L2	1_26100944_G_C_b37	MAN1C1	-
FOXF1	1_26602556_C_G_b37	PAFAH2	-
GBX2	1_28559694_A_G_b37	GPR3	-
ATF7	1_32136168_G_C_b37	TINAGL1	-
HES1	1_32135495_G_A_b37	MARCKSL1	-
SRF	1_33902826_A_T_b37	YARS	-
FOXO1	1_33134774_A_C_b37	RNF19B	-
RBPJ	1_34890702_G_A_b37	DLGAP3	+
PAX6	1_36607802_CT_C_b37	GRIK3	-
EN2	1_37534255_T_C_b37	MEAF6	+
TFAP2C	1_38397341_G_A_b37	MEAF6	+
TFAP2C	1_38397369_C_T_b37	MEAF6	+
ZNF219	1_39249339_G_GGT_b37	NT5C1A	+
HBP1	1_40562422_T_C_b37	NT5C1A	+
SRF	1_40204424_A_T_b37	EXO5	-
EGR4	1_40157508_A_C_b37	ZNF684	-
EGR3	1_40157508_A_C_b37	ZNF684	-
EGR3	1_41131398_C_A_b37	RIMS3	+
TFAP4	1_41898581_G_T_b37	NFYC	+
TEAD1	1_42929130_A_C_b37	HIVEP3	-
POU3F2	1_42577318_GA_G_b37	ZMYND12	+
SP3	1_42609867_G_A_b37	ZMYND12	+
SREBF1	1_42888556_C_T_b37	SLC2A1	-
EGR1	1_43231685_CCCG_C_b37	TIE1	-
EGR2	1_43231685_CCCG_C_b37	TIE1	-
TBX15	1_45098461_C_T_b37	EIF2B3	+
RELA	1_53818863_CCT_C_b37	ZCCHC11	+
RREB1	1_54705717_TGG_T_b37	DHCR24	+
GLI2	1_56842268_C_A_b37	PRKAA2	+
NFE2L2	1_59629522_G_A_b37	DAB1	-
RREB1	1_59986707_G_GT_b37	MYSM1	+
ELF2	1_61013773_G_A_b37	NFIA	+
EPAS1	1_63988904_G_A_b37	ROR1	-
HSF1	1_74521552_G_T_b37	LRRC53	+
HNF4A	1_76189946_G_T_b37	TYW3	-
RFXANK	1_92506432_C_T_b37	GLMN	+
RFX4	1_92506432_C_T_b37	GLMN	+
MEF2C	1_92506542_C_CT_b37	GLMN	+
SOX9	1_92511648_T_C_b37	GLMN	+
HBP1	1_92511648_T_C_b37	GLMN	+
E2F3	1_100731263_T_G_b37	TRMT13	+
E2F1	1_100731263_T_G_b37	SASS6	+
GABPA	1_110210818_C_T_b37	SARS	+
ATF7	1_109798721_G_A_b37	PSMA5	+
PPARA	1_109806442_C_A_b37	PSMA5	+
RXRA	1_110210818_C_T_b37	SYPL2	-
MAX	1_111037457_G_A_b37	AMIGO1	+
MAX	1_111037457_G_A_b37	GPR61	+
GLI1	1_109796053_C_T_b37	GSTM2	+
NKX2-2	1_110144625_C_T_b37	GSTM2	+
SP1	1_110786336_C_T_b37	GSTM5	+
MECP2	1_110627340_G_C_b37	KCNC4	-
PPARA	1_110693263_C_T_b37	KCNA2	+
TGIF1	1_112991862_G_T_b37	DDX20	+
POU3F2	1_111323464_C_T_b37	FAM212B	-
BCL6	1_117663913_C_T_b37	ATP1A1	-
NFATC4	1_117663913_C_T_b37	ATP1A1	-
ELF2	1_117686492_C_A_b37	ATP1A1	-
EN2	1_118013548_AG_A_b37	IGSF3	-
EN2	1_118013546_GA_G_b37	IGSF3	-
POU6F1	1_118336218_T_G_b37	PTGFRN	+
REST	1_117686492_C_A_b37	TTF2	+
SRF	1_147071282_CG_C_b37	BCL9	-
NFIA	1_150669414_T_G_b37	HIST2H2BF	+
MEF2C	1_150669414_T_G_b37	HIST2H2BF	+
SP1	1_150552263_GGCCGGGGCCGGGGCCTGA_G_b37	HIST2H2AA3	-
SP1	1_150552269_GGCCGGGGCCTGA_G_b37	HIST2H2AA3	-
NFATC1	1_150583973_AG_A_b37	SF3B4	-
NFIA	1_150669414_T_G_b37	SF3B4	+
SREBF1	1_151700523_G_C_b37	PRUNE	+
EGR3	1_150039678_G_A_b37	FAM63A	-
SP1	1_150552273_GGGGCCTGAGCCGGGGCCT_G_b37	GABPB2	+
SP1	1_150552269_GGCCGGGGCCTGA_G_b37	POGZ	+
MAFB	1_154325149_A_C_b37	S100A13	+
HIF1A	1_153854380_C_T_b37	NPR1	+
MYB	1_152965741_G_C_b37	SLC39A1	+
SOX8	1_152970465_A_G_b37	SLC39A1	+
POU3F2	1_153896212_A_G_b37	CHRNB2	+
ELF2	1_154442960_G_A_b37	PBXIP1	+
ZNF217	1_154301246_C_A_b37	ADAM15	-
NFIX	1_154812400_G_C_b37	ADAM15	-
RXRA	1_154753201_A_C_b37	EFNA1	+
THRB	1_154753201_A_C_b37	EFNA1	+
MEF2A	1_154841415_TCTCTCTCTCTCACA_T_b37	SLC50A1	-
TCF3	1_156049538_C_T_b37	SLC50A1	-
NR1H3	1_156252291_A_G_b37	RUSC1	-
HIF1A	1_156076408_ACCCACGCCTCTGTCCCCACCCC_A_b37	MEX3A	+
MYB	1_156645583_A_G_b37	TTC24	+
TCF3	1_156022802_C_T_b37	PRCC	+
MITF	1_159977542_T_C_b37	DUSP23	+
PBX1	1_160056542_GAT_G_b37	NCSTN	+
TCF7L2	1_166007024_C_T_b37	ALDH9A1	-
RXRA	1_167860921_G_C_b37	POU2F1	-
RARB	1_167860921_G_C_b37	POU2F1	-
SOX9	1_169056077_A_G_b37	BLZF1	-
MECP2	1_169076212_G_C_b37	NME7	+
TCF7L2	1_170413419_G_A_b37	PRRX1	+
IRF3	1_171007053_C_T_b37	PRRX1	+
MSX1	1_171220925_G_T_b37	PRRX1	-
PAX6	1_172149226_A_G_b37	FMO4	+
NFATC1	1_171812292_A_G_b37	DNM3	-
PAX6	1_172930064_T_C_b37	ZBTB37	+
MEF2A	1_173171673_C_G_b37	RC3H1	-
EPAS1	1_177159280_G_A_b37	BRINP2	+
TBX15	1_178901190_A_G_b37	RASAL2	+
SREBF1	1_179199076_A_G_b37	RALGPS2	+
TBX15	1_178901190_A_G_b37	FAM20B	+
RXRA	1_178995521_G_C_b37	FAM20B	-
IRF7	1_180152509_A_AC_b37	QSOX1	-
MAX	1_182361506_C_T_b37	GLUL	+
SOX13	1_182225559_T_C_b37	RGS8	-
FOXO1	1_193502759_G_A_b37	TROVE2	-
E2F3	1_193090865_C_A_b37	GLRX2	-
KLF15	1_201643519_T_G_b37	GPR25	-
E2F1	1_200928775_A_T_b37	TNNI1	+
ZNF423	1_202100311_G_A_b37	GPR37L1	-
ELF1	1_202219171_C_T_b37	TMEM183A	+
HNF4A	1_202318316_A_C_b37	TMEM183A	-
STAT3	1_202275630_T_C_b37	PPFIA4	-
HSF1	1_202660953_G_A_b37	BTG2	-
RFX2	1_204160938_G_A_b37	PRELP	+
EN2	1_203241427_C_A_b37	SOX13	-
POU3F3	1_205216573_G_A_b37	MDM4	-
EGR3	1_204665924_ACG_A_b37	MFSD4	-
HNF4A	1_204621056_T_C_b37	ELK4	+
IRF3	1_205199440_C_T_b37	SLC45A3	-
NFYA	1_206807914_G_A_b37	PFKFB2	+
TP53	1_209632204_C_T_b37	SYT14	-
NHLH1	1_209801110_C_T_b37	SYT14	-
BCL6	1_211207698_T_C_b37	HHAT	-
TCF3	1_211816995_G_A_b37	SLC30A1	+
ELF1	1_212615875_T_C_b37	BATF3	+
SP3	1_213705700_G_GT_b37	BATF3	+
SP3	1_213705699_G_GT_b37	BATF3	+
TCF3	1_213224719_T_C_b37	RPS6KC1	+
RFX4	1_213405414_GGCAACTGAGGAT_G_b37	RPS6KC1	+
ZIC1	1_225611118_C_T_b37	ENAH	+
GLI2	1_225650626_G_A_b37	SRP9	-
SOX8	1_226632930_G_C_b37	SRP9	+
RXRA	1_228400653_A_T_b37	TRIM11	-
RXRA	1_228400646_T_C_b37	TRIM11	-
NFIA	1_229339307_G_A_b37	HIST3H2A	-
RELA	1_228782770_AC_A_b37	RNF187	+
POU6F1	1_233386018_A_AT_b37	NTPCR	+
HSF1	1_233749855_A_G_b37	NTPCR	+
ATF1	1_234040742_A_C_b37	NTPCR	+
VSX1	1_233386018_A_AT_b37	MLK4	+
SOX10	1_234667247_A_T_b37	TOMM20	-
SOX8	1_234667247_A_T_b37	TOMM20	-
PAX6	1_236184642_C_T_b37	ACTN2	+
DLX1	1_237335424_T_G_b37	RYR2	+
NR1H3	1_244893492_A_C_b37	HNRNPU	-
NFE2L2	1_246614240_T_C_b37	TFB2M	+
SP3	10_1095410_CCT_C_b37	PRR26	+
NHLH1	10_6390192_G_C_b37	RBM17	+
MECP2	10_10250793_G_A_b37	CELF2	+
FOXJ3	10_12306719_AT_A_b37	PROSER2	+
IRF3	10_11295647_C_T_b37	UPF2	-
STAT5A	10_11295647_C_T_b37	SEC61A2	+
STAT2	10_11295647_C_T_b37	SEC61A2	+
SOX10	10_13858979_G_A_b37	SEPHS1	+
IKZF2	10_24118011_G_A_b37	MSRB2	+
FOXF1	10_24528624_GTT_G_b37	KIAA1217	+
TP73	10_27389548_C_T_b37	MASTL	+
VDR	10_28607596_A_G_b37	ARMC4	-
PPARA	10_32092735_CCG_C_b37	EPC1	-
GLIS3	10_32092725_CCCCG_C_b37	EPC1	-
TFAP2C	10_32092735_CCG_C_b37	EPC1	-
GLIS3	10_32092735_CCG_C_b37	EPC1	-
NFYA	10_32412615_G_A_b37	ITGB1	-
TFAP2C	10_43916029_C_G_b37	HNRNPF	-
MXD4	10_45360594_G_C_b37	ZFAND4	+
TGIF1	10_49864615_G_T_b37	MAPK8	-
POU6F1	10_50616682_C_G_b37	VSTM4	-
STAT5A	10_52086760_C_CAAACTAGAACACAT_b37	ASAH2B	-
TFAP2C	10_69644341_G_C_b37	DNAJC12	-
SP1	10_71168561_G_A_b37	KIAA1279	+
SREBF1	10_71168561_G_A_b37	LRRC20	-
BCL6	10_71906900_A_C_b37	LRRC20	+
EPAS1	10_71169074_A_G_b37	EIF4EBP2	-
HIF1A	10_71577096_C_T_b37	SGPL1	+
REST	10_73074278_G_C_b37	UNC5B	+
EGR2	10_73079147_G_A_b37	UNC5B	+
EGR3	10_73079147_G_A_b37	UNC5B	+
RXRA	10_74069445_C_G_b37	CDH23	+
GTF2A2	10_72902948_G_C_b37	CHST3	+
CBFB	10_72991385_C_T_b37	SPOCK2	+
RXRA	10_74091924_T_C_b37	SPOCK2	-
RXRA	10_73074297_CG_C_b37	ANAPC16	+
PAX6	10_79931975_A_G_b37	POLR3A	+
SOX10	10_80487780_C_CA_b37	SFTPA1	+
AHRR	10_82020569_C_T_b37	SFTPA1	-
SREBF1	10_88699434_C_A_b37	WAPAL	+
RXRA	10_88699431_CA_C_b37	BMPR1A	-
KLF15	10_88699431_CA_C_b37	BMPR1A	-
EGR3	10_88699432_A_C_b37	BMPR1A	-
STAT5A	10_88433895_A_G_b37	GLUD1	-
STAT3	10_89849519_A_G_b37	FAS	-
TFAP2C	10_96122826_C_T_b37	NOC3L	+
TCF3	10_99115683_A_G_b37	TLL2	+
ELF1	10_99491715_G_A_b37	SLIT1	-
BACH1	10_99611713_A_G_b37	ARHGAP19	-
STAT3	10_100154551_G_A_b37	PGAM1	+
EGR4	10_100154551_G_A_b37	PGAM1	+
RARB	10_98939557_T_TC_b37	ZDHHC16	-
TCF3	10_100098716_G_T_b37	ZDHHC16	-
PBX3	10_99677674_C_T_b37	SFRP5	+
TEAD1	10_99677674_C_T_b37	GOLGA7B	-
NR2F1	10_98896779_C_A_b37	CRTAC1	+
STAT5A	10_99258223_T_G_b37	PYROXD2	+
EPAS1	10_102759655_C_T_b37	MRPL43	-
POU3F3	10_103227311_G_A_b37	PDZD7	+
TFAP2C	10_104264107_C_T_b37	WBP1L	+
KLF15	10_104403310_A_G_b37	NT5C2	-
EGR3	10_104403310_A_G_b37	NT5C2	-
NR1H3	10_106014764_CCGG_C_b37	NEURL	+
POU3F3	10_112525587_A_G_b37	SHOC2	-
ELF1	10_119688700_C_T_b37	VAX1	-
IKZF2	10_122582360_A_G_b37	MCMBP	-
STAT3	10_124027745_C_T_b37	HTRA1	+
HNF4A	10_124995856_AAG_A_b37	ACADSB	-
SATB1	10_125262764_A_G_b37	OAT	+
TP53	10_130227644_AAGC_A_b37	PTPRE	-
RFXANK	10_133948634_T_C_b37	STK32C	-
RFXANK	10_133948634_T_C_b37	TTC40	-
HNF4A	11_833327_A_G_b37	AP2A2	-
SP1	11_207693_CG_C_b37	TSPAN4	+
SP1	11_207698_C_T_b37	TSPAN4	+
TCF3	11_805435_A_T_b37	PNPLA2	-
PPARA	11_876624_T_C_b37	TALDO1	-
KLF15	11_207693_CG_C_b37	TMEM80	-
RXRA	11_1411501_C_T_b37	PTDSS2	-
NFKB2	11_842682_A_G_b37	BRSK2	-
ZIC2	11_2021980_C_T_b37	MRPL23	-
RXRA	11_3444356_G_C_b37	NAP1L4	-
RXRA	11_3444608_G_A_b37	NAP1L4	-
HIF1A	11_3444641_G_C_b37	NAP1L4	-
NHLH1	11_2799679_T_C_b37	MRGPRE	-
RELA	11_3013826_C_G_b37	RHOG	+
REST	11_4208686_CGCG_C_b37	TRIM21	+
REST	11_4212308_C_T_b37	TRIM21	+
GLI1	11_5811966_C_T_b37	CNGA4	+
STAT5A	11_6441051_C_T_b37	RRP8	-
PAX6	11_6948376_C_CG_b37	PPFIBP2	+
CBFB	11_8264183_T_C_b37	TUB	-
ZIC1	11_8722900_GGGGGGGA_G_b37	STK33	-
ZNF219	11_8750147_CA_C_b37	STK33	-
STAT5A	11_8932640_A_C_b37	TMEM9B	+
PKNOX2	11_8378655_A_G_b37	DENND5A	+
TBX15	11_8710511_C_T_b37	DENND5A	+
ZIC1	11_8722901_GGGGGGA_G_b37	SWAP70	-
EGR3	11_9594888_G_C_b37	SBF2	-
ELF2	11_9483493_A_G_b37	ADM	-
ZNF384	11_11886617_C_A_b37	USP47	-
ELF1	11_11809187_T_G_b37	DKK3	+
PAX6	11_12084910_T_C_b37	MICAL2	-
MECP2	11_17298814_A_G_b37	KCNJ11	-
TGIF1	11_19953492_C_A_b37	SLC6A5	+
NKX3-1	11_20955935_T_G_b37	SLC6A5	+
VSX1	11_25408133_G_C_b37	LUZP2	-
ELF2	11_27493630_TC_T_b37	CCDC34	-
ELF1	11_27493630_TC_T_b37	CCDC34	-
ATF7	11_33384046_G_A_b37	TCP11L1	+
REST	11_34586560_G_C_b37	LMO2	-
MEIS3	11_35834390_ATCT_A_b37	CD44	+
MAX	11_36254937_G_C_b37	LDLRAD3	+
FOXJ1	11_43963580_TCGTG_T_b37	CD82	-
SRF	11_44898689_A_G_b37	TP53I11	+
MXD4	11_45922690_G_A_b37	CHRM4	-
TFAP2C	11_48102806_C_T_b37	NR1H3	+
SATB1	11_48109948_A_G_b37	NR1H3	+
POU6F1	11_48109948_A_G_b37	NR1H3	+
TP53	11_48182237_G_A_b37	NR1H3	+
SATB1	11_48109948_A_G_b37	ACP2	+
POU6F1	11_48109948_A_G_b37	ACP2	+
HSF1	11_47208982_A_G_b37	PSMC3	+
REST	11_47788663_CGGTGGT_C_b37	PTPMT1	-
POU3F2	11_57195237_A_ATTCG_b37	TIMM10	-
VSX1	11_57195237_A_ATTCG_b37	UBE2L6	+
PPARA	11_57078954_C_T_b37	CTNND1	-
KLF15	11_61602458_CCCA_C_b37	DAK	-
EGR1	11_61739142_G_C_b37	TMEM216	+
ELF2	11_61485967_C_G_b37	INCENP	+
ZIC1	11_61602458_CCCA_C_b37	INCENP	-
SP1	11_61602459_CCA_C_b37	INCENP	-
SP1	11_61602458_CCCA_C_b37	INCENP	-
SP1	11_61602460_CA_C_b37	INCENP	-
ZIC2	11_61602460_CA_C_b37	INCENP	-
ZIC1	11_61602460_CA_C_b37	INCENP	-
ZIC2	11_61602459_CCA_C_b37	INCENP	-
ZIC1	11_61602459_CCA_C_b37	INCENP	-
GLI1	11_61602458_CCCA_C_b37	TUT1	+
GLI1	11_61602460_CA_C_b37	TUT1	+
GLI1	11_61602459_CCA_C_b37	TUT1	+
NFYA	11_61891371_T_C_b37	POLR2G	-
RREB1	11_61602459_CCA_C_b37	TMEM223	+
RREB1	11_61602460_CA_C_b37	TMEM223	+
SP3	11_64140625_G_A_b37	RARRES3	+
KLF15	11_64140625_G_A_b37	RARRES3	+
ATF7	11_64140642_T_G_b37	RARRES3	+
SP3	11_64140625_G_A_b37	ATL3	+
LHX2	11_64210652_G_A_b37	RPS6KA4	-
EN2	11_64210652_G_A_b37	EHD1	-
SOX2	11_64334114_C_T_b37	ZFPL1	+
SOX9	11_64334114_C_T_b37	ZFPL1	+
ASCL1	11_64889416_G_C_b37	CDCA5	+
EPAS1	11_64889416_G_C_b37	FRMD8	-
TP53	11_65640204_C_T_b37	BANF1	+
EGR2	11_65374495_A_C_b37	SF3B2	-
NR2F1	11_66079786_G_A_b37	SF3B2	+
ATF1	11_66080023_A_G_b37	RAB1B	+
GLI1	11_65319265_T_C_b37	CNIH2	-
SREBF1	11_65625191_G_A_b37	YIF1A	-
EGR1	11_66079786_G_A_b37	NPAS4	+
ATF1	11_66080023_A_G_b37	SPTBN2	+
STAT3	11_67593729_G_T_b37	PC	+
PPARA	11_67351531_G_A_b37	ANKRD13D	+
ZIC1	11_67351529_A_AG_b37	ANKRD13D	-
EGR2	11_67351529_A_AG_b37	SSH3	-
GLIS3	11_67351529_A_AG_b37	PPP1CA	-
MECP2	11_67351585_C_G_b37	RPS6KB2	+
RARB	11_66233944_C_G_b37	CORO1B	-
NFIA	11_68960184_T_G_b37	SUV420H1	+
SP1	11_68228962_TG_T_b37	MRGPRF	-
REST	11_69453715_CCGCCGGGCCCCAAATTCCAG_C_b37	PPFIA1	-
EGR2	11_71498461_C_CGCTCTCCTCCT_b37	KRTAP5-10	+
HIF1A	11_72505554_TGGGATTATAG_T_b37	FOLR3	-
AHRR	11_72505554_TGGGATTATAG_T_b37	FOLR1	+
FOXO1	11_71498180_T_C_b37	PDE2A	-
RFXANK	11_71498562_G_C_b37	PDE2A	-
TRIM28	11_71498567_A_C_b37	PDE2A	-
TCF3	11_71498671_G_C_b37	PDE2A	-
SP3	11_73054908_A_T_b37	MRPL48	-
SP3	11_74037083_C_T_b37	CHRDL2	+
TCF3	11_74442350_G_A_b37	XRRA1	+
ATF6	11_75967971_T_C_b37	ARRB1	-
PAX6	11_76454034_T_C_b37	LRRC32	+
TCF12	11_76802437_G_C_b37	PAK1	+
MAX	11_76865705_T_C_b37	AQP11	-
TP53	11_78548134_G_C_b37	TENM4	-
HBP1	11_81792164_T_A_b37	RAB30	+
PAX6	11_82445154_T_C_b37	ANKRD42	-
ARX	11_93932943_CTGAT_C_b37	VSTM5	-
REST	11_101981277_T_C_b37	KIAA1377	+
DMRTA1	11_101368173_T_C_b37	YAP1	+
PKNOX2	11_106892472_T_A_b37	ELMOD1	-
E2F3	11_111807896_G_A_b37	COLCA2	+
RFXANK	11_110915989_A_C_b37	LAYN	+
NKX2-2	11_112271405_C_T_b37	LAYN	-
VSX1	11_112462797_C_G_b37	PPP2R1B	+
MXD4	11_112655450_C_T_b37	TMPRSS5	-
NFIX	11_113513936_A_C_b37	TMPRSS5	+
TRIM28	11_114103759_G_GCC_b37	TMPRSS5	-
EMX2	11_113435819_A_C_b37	REXO2	+
PAX6	11_116512477_G_A_b37	PAFAH1B2	+
MECP2	11_116452142_G_C_b37	BACE1	+
RELA	11_118661509_C_CG_b37	FXYD6	+
FOXF1	11_118560570_G_T_b37	SCN2B	+
ELF1	11_118889132_A_G_b37	MPZL3	-
HIF1A	11_119304053_C_T_b37	TRAPPC4	-
NFE2	11_118480115_G_C_b37	C2CD2L	+
EMX2	11_119384214_G_A_b37	C2CD2L	+
MEF2A	11_119627450_G_A_b37	DPAGT1	-
POU3F2	11_119462854_A_G_b37	ABCG4	+
TFAP2C	11_118955679_C_T_b37	PVRL1	+
SOX2	11_118977911_A_G_b37	PVRL1	+
EGR2	11_119612384_C_G_b37	TMEM136	-
POU3F3	11_121830547_CT_C_b37	TECTA	-
SP3	11_121971366_GGC_G_b37	SORL1	+
NR1H3	11_123447713_G_A_b37	UBASH3B	+
SOX2	11_122586392_G_T_b37	HSPA8	+
REST	11_123396674_G_C_b37	HSPA8	+
PPARA	11_123196941_A_G_b37	CLMP	-
MITF	11_123554586_C_G_b37	AP000783.1	-
NR2F1	11_124790922_C_A_b37	TBRG1	+
IRF2	11_125050552_CT_C_b37	TBRG1	-
EGR4	11_124146508_TCTC_T_b37	ROBO4	+
ELF2	11_126017059_C_T_b37	PKNOX2	+
NKX2-2	11_125495264_C_T_b37	DDX25	-
HNF4A	11_125774160_TCGCCCCGCTCTCTGCCCTC_T_b37	DDX25	-
ZBTB7B	11_125774197_T_C_b37	DDX25	-
ATF7	11_125241046_G_A_b37	CDON	+
NFYA	11_128049402_A_G_b37	FLI1	+
MEF2A	11_131072362_AC_A_b37	ADAMTS8	-
MEF2C	11_131388433_T_A_b37	NTM	-
E2F3	11_132948606_A_G_b37	OPCML	+
HMGA1	11_133128806_G_A_b37	OPCML	+
REST	12_2502512_T_C_b37	ITFG2	-
RARB	12_3229069_G_T_b37	PARP11	+
PAX6	12_3239921_C_T_b37	PARP11	+
PAX6	12_4671490_G_A_b37	CCND2	+
GLI1	12_5905864_C_T_b37	MRPL51	-
TFAP2C	12_7342367_GGGC_G_b37	NOP2	+
PAX6	12_6602513_T_C_b37	CHD4	+
NKX2-2	12_7009208_C_A_b37	CHD4	+
NR2C2	12_7023123_A_G_b37	ING4	-
NHLH1	12_5840799_A_G_b37	PIANP	+
TCF12	12_6716763_G_GC_b37	USP5	+
E2F3	12_8185853_A_C_b37	C1R	-
STAT5A	12_12869936_C_A_b37	GPR19	-
TGIF1	12_15203782_A_C_b37	HIST4H4	-
TCF3	12_15227068_C_G_b37	HIST4H4	-
TFEB	12_15716250_C_CACAT_b37	RERG	+
MSX1	12_22465632_G_T_b37	CMAS	+
STAT3	12_22465638_C_G_b37	CMAS	+
SOX9	12_26676636_A_T_b37	IFLTD1	-
E2F3	12_26398707_C_T_b37	TM7SF3	+
IKZF2	12_27311482_G_A_b37	ARNTL2	-
SRF	12_27745088_C_T_b37	ARNTL2	-
SOX10	12_31004086_G_A_b37	CAPRIN2	+
ZNF217	12_31884717_C_T_b37	CAPRIN2	+
MITF	12_32297526_A_G_b37	DENND5B	+
PAX7	12_33654263_CCTTT_C_b37	DNM1L	-
FOXF1	12_45877619_G_A_b37	SLC38A1	-
NFATC4	12_48558325_A_G_b37	ADCY6	+
ELF1	12_48578631_G_C_b37	ADCY6	+
MAX	12_49525380_A_G_b37	CCDC65	-
NFATC4	12_48558325_A_G_b37	RP11-302B13.5	+
RFX4	12_49525380_A_G_b37	TUBA1C	+
BCL6	12_49582692_T_G_b37	TUBA1C	+
RREB1	12_49736702_C_G_b37	TUBA1A	-
MYB	12_50297670_T_C_b37	SPATS2	-
BCL6	12_49582692_T_G_b37	GPD1	+
ARNT	12_51632507_G_A_b37	LIMA1	-
SREBF1	12_51015509_G_A_b37	SCN8A	+
RARB	12_51632507_G_A_b37	ACVRL1	+
CBFB	12_53297242_T_A_b37	KRT80	-
BRCA1	12_54567106_C_A_b37	MAP3K12	-
ELF1	12_54608556_G_T_b37	ATF7	+
HSF1	12_54608556_G_T_b37	ATF7	+
REST	12_56435929_C_G_b37	CS	+
NFATC4	12_56101812_A_G_b37	STAT2	-
NFATC4	12_58519811_A_G_b37	R3HDM2	-
MEIS3	12_58568377_G_T_b37	PIP4K2C	-
SREBF1	12_58290226_T_C_b37	XRCC6BP1	-
MAX	12_66150255_A_G_b37	IRAK3	+
POU3F2	12_68122177_G_GC_b37	RAP1B	-
E2F3	12_69633379_A_G_b37	RAP1B	-
TCF3	12_71451172_T_TGC_b37	TMEM19	-
RFX4	12_77557081_C_A_b37	ZDHHC17	+
PKNOX2	12_93048790_T_A_b37	BTG1	+
SRF	12_94207802_G_A_b37	PLXNC1	-
STAT5B	12_94496333_T_C_b37	PLXNC1	-
TP53	12_94541859_T_C_b37	PLXNC1	+
RFX2	12_94957375_A_T_b37	NR2C1	+
MYB	12_96336707_A_AC_b37	METAP2	-
IRF2	12_104680368_T_C_b37	NT5DC3	-
IRF3	12_104680368_T_C_b37	NT5DC3	-
PAX6	12_104928750_T_C_b37	NT5DC3	+
HIF1A	12_105089606_G_A_b37	EID3	+
EPAS1	12_105089606_G_A_b37	EID3	+
ATF7	12_105089606_G_A_b37	EID3	+
PBX3	12_106751910_GAGTGA_G_b37	POLR3B	+
CEBPB	12_106980254_A_G_b37	RIC8B	-
SP1	12_106980254_A_G_b37	RIC8B	-
STAT5B	12_107381140_C_G_b37	CRY1	+
HLF	12_109549832_GC_G_b37	SSH1	-
RBPJ	12_109535809_A_G_b37	SVOP	+
ATF1	12_111800258_G_A_b37	PPTC7	+
RXRA	12_120064791_A_G_b37	RAB35	+
MEF2D	12_120278241_T_C_b37	DYNLL1	-
MECP2	12_122459822_TTG_T_b37	MORN3	-
REST	12_122461928_G_A_b37	WDR66	+
TFAP2C	12_123921349_A_G_b37	ZCCHC8	-
MECP2	12_122459822_TTG_T_b37	DENR	+
SP3	12_124196848_CG_C_b37	DENR	+
HSF1	12_124492610_T_G_b37	EIF2B1	-
IRF3	12_125412381_A_AG_b37	CCDC92	-
NFE2L2	12_125140448_A_AG_b37	SCARB1	+
STAT3	12_130078716_G_A_b37	FZD10	-
STAT5A	12_130078716_G_A_b37	FZD10	-
SOX13	12_131157099_T_C_b37	FZD10	+
GLI2	12_132040165_A_G_b37	ULK1	+
NKX2-2	13_21070117_T_A_b37	GJB2	-
STAT5A	13_26320366_A_G_b37	CENPJ	-
TBX15	13_26624697_T_C_b37	ATP8A2	+
ERF	13_25989752_C_T_b37	RNF6	+
TFAP2C	13_32890026_C_T_b37	PDS5B	+
SOX15	13_33553627_T_C_b37	KL	-
NFYA	13_34597095_G_A_b37	NBEA	+
PAX6	13_36203116_C_A_b37	CCNA1	+
TP53	13_36954647_A_T_b37	CCNA1	+
RFXANK	13_37004964_G_A_b37	CCNA1	+
STAT5A	13_36667442_G_T_b37	EXOSC8	+
MAFG	13_37683479_T_C_b37	SUPT20H	-
TBX15	13_45479769_A_G_b37	TPT1	+
HES1	13_50159492_T_A_b37	SPRYD7	-
MEF2D	13_53410042_TAAA_T_b37	NEK3	+
NFIA	13_109439356_C_T_b37	FAM155A	+
MAFB	13_109149249_A_AC_b37	LIG4	-
MITF	13_111713812_A_C_b37	COL4A2	+
ELF4	13_111577798_A_G_b37	RAB20	+
MSX1	13_112144613_T_C_b37	ANKRD10	+
TFEB	13_112182029_G_A_b37	ARHGEF7	-
MXI1	13_112182029_G_A_b37	ARHGEF7	-
REST	13_113324324_T_G_b37	CUL4A	-
PAX6	13_113705260_G_A_b37	CUL4A	+
EMX2	13_114874817_G_A_b37	TMCO3	-
REST	13_114216755_G_C_b37	DCUN1D2	-
ERF	13_114284372_T_C_b37	DCUN1D2	-
TBX15	13_113585898_A_G_b37	TMEM255B	+
E2F3	14_20923007_C_A_b37	NDRG2	+
GLIS3	14_21082325_C_A_b37	RAB2B	+
TCF3	14_23291924_C_T_b37	DAD1	+
ARNT	14_22553002_G_C_b37	ABHD4	-
RARB	14_23452128_C_G_b37	RBM23	-
FOXJ3	14_24353313_A_T_b37	SLC7A8	-
MYB	14_23494277_A_G_b37	JPH4	+
EPAS1	14_24197031_A_G_b37	DCAF11	-
EGR3	14_24838110_AG_A_b37	NFATC4	-
EGR4	14_24838110_AG_A_b37	NFATC4	-
OTX1	14_32187571_C_T_b37	HEATR5A	+
EGR3	14_32420388_G_A_b37	AKAP6	+
SOX9	14_36708225_G_A_b37	INSM2	+
PAX6	14_39191388_T_G_b37	GEMIN2	-
ATF7	14_49405740_G_C_b37	RPS29	+
ETV6	14_51093142_G_A_b37	ATP5S	+
EGR3	14_51804332_G_A_b37	PYGL	+
EGR3	14_52017306_G_GC_b37	PYGL	+
SP3	14_52017306_G_GC_b37	PYGL	+
PAX6	14_52381395_G_A_b37	ERO1L	-
TP53	14_52286274_T_C_b37	PSMC6	-
USF2	14_54003409_C_A_b37	GNPNAT1	+
TCF12	14_54415291_C_T_b37	CDKN3	-
RBPJ	14_55556502_A_G_b37	CDKN3	-
NFE2L2	14_54006454_A_T_b37	CGRRF1	+
NFATC1	14_55556502_A_G_b37	CGRRF1	+
NFYA	14_55981773_G_A_b37	SAMD4A	+
SATB1	14_55905091_A_T_b37	SOCS4	+
STAT5B	14_55981658_C_A_b37	KTN1	+
STAT5A	14_56554718_G_A_b37	KTN1	+
OTX1	14_56586960_C_T_b37	KTN1	+
ZNF263	14_58765908_C_T_b37	ARID4A	+
OTX1	14_59299188_C_T_b37	CCDC175	-
E2F1	14_62062955_C_T_b37	SLC38A6	+
PAX7	14_62041336_CA_C_b37	TRMT5	+
REST	14_68087407_T_C_b37	ARG2	+
SP3	14_69052403_G_C_b37	ACTN1	-
ASCL1	14_71255906_G_T_b37	SMOC1	-
TRIM28	14_73957772_A_G_b37	DNAL1	-
STAT5A	14_73958375_T_C_b37	DNAL1	-
TP53	14_73222722_G_C_b37	PNMA1	+
MYB	14_75390135_T_C_b37	CCDC176	+
NFIA	14_75760855_G_C_b37	RPS6KL1	-
PAX6	14_75760855_G_C_b37	RPS6KL1	-
EN2	14_75030464_G_A_b37	TMED10	-
POU6F1	14_76560356_C_T_b37	TMED10	-
NFKB2	14_76127805_G_C_b37	FLVCR2	+
TGIF1	14_76175594_G_A_b37	FLVCR2	+
NFATC1	14_76925990_T_C_b37	FLVCR2	-
ELF1	14_76925990_T_C_b37	FLVCR2	-
MECP2	14_75909897_A_G_b37	TGFB3	-
MECP2	14_77384540_G_T_b37	TGFB3	+
PPARA	14_76604989_G_T_b37	IRF2BPL	-
RELA	14_78328793_T_A_b37	TMEM63C	+
PBX1	14_78310102_T_C_b37	SAMD15	+
NFATC3	14_81873377_C_G_b37	STON2	-
RXRA	14_88790152_C_A_b37	EML5	+
FOS	14_89629665_A_G_b37	TDP1	-
NFATC1	14_91081000_A_G_b37	TDP1	+
RFXANK	14_90863489_G_A_b37	EFCAB11	+
NR2F1	14_91977066_C_T_b37	TTC7B	+
RXRA	14_92302972_G_A_b37	GPR68	+
STAT3	14_91836725_G_A_b37	ATXN3	+
PBX1	14_92937293_C_T_b37	CHGA	-
MEF2D	14_97080633_A_C_b37	VRK1	-
ZNF263	14_99741074_C_G_b37	CYP46A1	+
HNF4A	14_99666719_C_T_b37	EVL	+
EGR1	14_101701398_C_T_b37	DYNC1H1	-
ELF1	14_103544662_G_A_b37	TRAF3	+
REST	14_103984294_G_T_b37	TRAF3	-
TCF3	14_104013073_GAC_G_b37	TRAF3	+
TCF3	14_104156108_C_G_b37	TRAF3	+
PPARA	14_104009630_A_G_b37	EIF5	-
RXRA	14_104095152_GC_G_b37	MARK3	+
MEF2A	14_104306696_T_C_b37	ZFYVE21	-
ESR1	14_105110268_G_GCA_b37	XRCC3	-
IRF2	14_105487997_T_G_b37	TEX22	-
SOX9	15_22923757_G_A_b37	NIPA2	+
SOX2	15_22923757_G_A_b37	NIPA2	+
TCF3	15_22921132_GT_G_b37	MKRN3	-
GLI1	15_31645861_T_A_b37	MTMR10	-
PPARA	15_35014140_C_CCG_b37	EMC4	+
MYB	15_39607630_A_G_b37	FSIP1	-
MYB	15_39607665_A_G_b37	FSIP1	-
RFXANK	15_39607630_A_G_b37	PAK6	-
ZIC2	15_40379260_C_A_b37	DISP2	-
RARG	15_39873284_G_A_b37	IVD	-
IRF3	15_40269126_T_TTTCC_b37	IVD	-
IRF2	15_40269126_T_TTTCC_b37	IVD	-
MAZ	15_39985085_T_C_b37	CHST14	-
TCF7L1	15_40714431_TGAAAG_T_b37	RPUSD2	+
REST	15_40636844_G_A_b37	VPS18	-
MITF	15_40842299_G_A_b37	DLL4	-
TP53	15_42120437_C_G_b37	CHAC1	+
ZNF423	15_42120437_C_G_b37	CHAC1	+
TRIM28	15_40615929_G_A_b37	CHP1	+
E2F3	15_42349347_A_G_b37	EHD4	+
RFX4	15_41896257_C_T_b37	SNAP23	+
RFXANK	15_41896257_C_T_b37	SNAP23	+
SP1	15_43398108_A_G_b37	MAP1A	-
RFX4	15_43810916_G_C_b37	MAP1A	+
TCF3	15_44038899_C_T_b37	SPG11	+
HSF1	15_45998096_A_G_b37	PATL2	+
DLX2	15_48339506_C_A_b37	SLC12A1	-
ZIC1	15_52434104_C_A_b37	LYSMD2	+
ZIC1	15_52434105_C_G_b37	LYSMD2	+
E2F1	15_53097088_C_G_b37	MYO5A	-
NFATC3	15_55760522_T_C_b37	CCPG1	+
MECP2	15_59063196_G_C_b37	ALDH1A2	+
PBX1	15_63892911_G_A_b37	HERC1	-
LHX6	15_64679594_A_T_b37	PPIB	-
EN2	15_64679594_A_T_b37	PPIB	-
SP1	15_63795628_T_C_b37	TRIP4	-
SP3	15_63795628_T_C_b37	TRIP4	-
TGIF1	15_64279834_C_T_b37	RBPMS2	-
RREB1	15_69022310_G_A_b37	CORO2B	-
RARG	15_73254084_T_C_b37	NPTN	-
LHX6	15_73276606_T_C_b37	NPTN	-
E2F3	15_74216605_C_T_b37	STOML1	+
TRIM28	15_75747203_A_G_b37	CLK3	-
USF2	15_78007432_T_C_b37	IDH3A	+
NHLH1	15_78202948_G_A_b37	IDH3A	+
NHLH1	15_78202945_G_A_b37	IDH3A	+
NR1H3	15_78680264_T_C_b37	PSMA4	-
TBX15	15_78832397_G_A_b37	PSMA4	+
MYB	15_79117856_G_A_b37	ANKRD34C	-
STAT3	15_80189453_G_GC_b37	ANKRD34C	+
FOS	15_82234094_C_T_b37	FAM154B	+
KLF15	15_86780174_GGGGGGGGGC_G_b37	KLHL25	+
NHLH1	15_91072990_A_G_b37	TICRR	+
ASCL1	15_91072990_A_G_b37	PEX11A	+
SOX10	15_89932408_C_T_b37	MESP2	+
TEAD1	15_89658594_TGGAG_T_b37	IDH2	+
MYB	15_91500260_A_G_b37	GDPGP1	-
PAX6	15_91599312_C_T_b37	IQGAP1	+
POU6F1	15_91771597_A_G_b37	CRTC3	+
NFIA	15_91446472_T_C_b37	PRC1	+
MEF2A	15_92327407_T_TTAA_b37	ST8SIA2	-
STAT3	15_100654039_C_T_b37	LINS	+
RARG	16_902889_T_A_b37	STUB1	+
STAT5A	16_1021000_CCGGAGGCCCCGCCCATTCT_C_b37	WDR24	-
STAT3	16_1358561_T_G_b37	FBXL16	-
STAT3	16_1126543_A_C_b37	NARFL	+
STAT3	16_1358561_T_G_b37	RAB11FIP3	-
PPARA	16_285313_C_T_b37	CACNA1H	-
E2F1	16_1041240_CA_C_b37	CRAMP1L	-
EGR2	16_2255804_TG_T_b37	HN1L	-
E2F3	16_1543568_C_G_b37	EME2	+
E2F3	16_1543568_C_G_b37	HAGH	+
MEF2C	16_3202278_A_T_b37	CASKIN1	+
RXRA	16_1392877_T_C_b37	RNPS1	+
GLIS3	16_2175323_G_T_b37	RNPS1	+
SP1	16_2955948_C_T_b37	TBC1D24	+
PAX6	16_3520978_C_CAAG_b37	KCTD5	+
RBPJ	16_4011007_TG_T_b37	ZNF174	+
RFX4	16_2975576_G_T_b37	ZNF597	+
E2F1	16_3285507_G_C_b37	CREBBP	-
TCF3	16_3481898_CAG_C_b37	ADCY9	-
TCF3	16_3481895_CCA_C_b37	ADCY9	-
EGR3	16_5008475_G_GGAGCCC_b37	ANKS3	+
MEF2A	16_4234180_G_T_b37	UBN1	-
PBX1	16_5640276_G_T_b37	GLYR1	-
ZBTB33	16_4920661_T_C_b37	ALG1	-
RXRA	16_5973158_A_G_b37	ALG1	-
IKZF2	16_5414602_C_G_b37	RBFOX1	+
POU6F1	16_6250908_T_A_b37	RBFOX1	+
STAT2	16_9304767_G_T_b37	CARHSP1	+
HNF4A	16_9423939_GCTT_G_b37	GRIN2A	-
RARB	16_11836508_G_A_b37	TVP23A	+
TCF3	16_12680423_A_G_b37	TXNDC11	-
TCF3	16_12745851_A_G_b37	SNX29	+
USF2	16_12745851_A_G_b37	SNX29	+
TCF7L1	16_19365736_A_AG_b37	GDE1	-
MYB	16_20811092_G_T_b37	AC004381.6	-
LHX2	16_20623571_G_A_b37	TMEM159	-
REST	16_20624909_C_T_b37	TMEM159	-
HIF1A	16_23917377_G_A_b37	DCTN5	+
KLF15	16_23521403_T_G_b37	CACNG3	-
MSX1	16_29114514_A_T_b37	APOBR	-
TP53	16_29189394_G_C_b37	SEZ6L2	+
EN2	16_29328430_A_G_b37	TMEM219	+
POU6F1	16_30156963_C_T_b37	TBC1D10B	+
ZIC2	16_30538259_T_C_b37	FBXL19	-
IRF2	16_30640185_G_A_b37	STX1B	-
TFAP2C	16_49315688_G_T_b37	CBLN1	-
DMRT2	16_49676386_C_T_b37	CBLN1	-
E2F3	16_49889064_A_T_b37	CNEP1R1	+
ARNT	16_50686959_C_T_b37	NKD1	+
POU3F3	16_53633195_T_C_b37	RPGRIP1L	-
STAT3	16_56585922_A_G_b37	MT3	-
GLIS3	16_58035652_A_T_b37	SLC38A7	+
MEF2A	16_62581272_G_T_b37	CDH8	-
NR1H3	16_66934153_T_C_b37	FAM96B	+
IRF2	16_68118044_C_T_b37	PLA2G15	-
SP3	16_67927124_C_T_b37	SLC7A6	+
MSX1	16_68480369_ATGAG_A_b37	CIRH1A	+
SP1	16_70835099_G_A_b37	VAC14	+
ZBTB7B	16_70835099_G_A_b37	VAC14	+
POU3F2	16_71069681_G_C_b37	PHLPP2	+
PKNOX2	16_75634604_T_TCA_b37	LDHD	+
STAT5A	16_81730962_G_C_b37	CDYL2	+
STAT5B	16_81400127_C_T_b37	GCSH	-
ELF2	16_81587115_G_GC_b37	GCSH	-
STAT5A	16_84089207_G_T_b37	MBTPS1	+
PPARA	16_85120364_G_GA_b37	DNAAF1	+
IKZF2	16_85236551_G_C_b37	COTL1	+
HSF1	16_83987237_C_A_b37	CRISPLD2	-
GLI2	16_85683241_G_GC_b37	CRISPLD2	-
E2F1	16_86544047_C_A_b37	GSE1	+
HNF4A	16_87669951_G_A_b37	SLC7A5	-
NFIA	16_88608776_T_G_b37	SNAI3	-
REST	16_89894612_C_A_b37	TRAPPC2L	-
PPARA	16_88870099_T_C_b37	SPATA33	-
MEF2A	16_89574595_C_CA_b37	SPATA33	-
PPARA	16_88803925_G_GC_b37	SPATA2L	-
TP73	16_89368030_C_T_b37	SPIRE2	+
EGR1	16_89772619_G_A_b37	TCF25	-
NFIA	16_89574595_C_CA_b37	TUBB3	+
MECP2	17_159404_A_G_b37	TIMM22	-
RFX4	17_1391797_C_T_b37	GLOD4	-
RFXANK	17_1391797_C_T_b37	GLOD4	-
TP53	17_618100_C_G_b37	RNMTL1	+
PKNOX2	17_990890_A_G_b37	RNMTL1	-
ZNF219	17_2262997_A_C_b37	RTN4RL1	-
RFX4	17_1391797_C_T_b37	SGSM2	-
PPARA	17_2116798_A_G_b37	TSR1	-
SP3	17_2207236_C_G_b37	TSR1	-
EGR3	17_2207236_C_G_b37	TSR1	-
SP3	17_2241311_G_A_b37	TSR1	-
TFEB	17_2247982_T_C_b37	TSR1	-
NFE2L1	17_2886122_G_A_b37	TSR1	+
ELF1	17_4316898_C_CCCTT_b37	CTNS	+
CEBPB	17_4108063_G_C_b37	SMTNL2	-
TFAP4	17_5579537_C_T_b37	CHRNE	-
SP1	17_5015665_G_C_b37	SLC25A11	+
BRCA1	17_5801041_G_A_b37	PFN1	+
EGR4	17_5414815_T_C_b37	ZNF232	-
HMBOX1	17_4430958_C_T_b37	RABEP1	-
RARB	17_5764764_C_G_b37	NUP88	+
SP3	17_5414815_T_C_b37	MIS12	-
PBX3	17_5621464_C_T_b37	DERL2	-
FOXO1	17_5733863_G_C_b37	DERL2	+
DEAF1	17_5677151_G_A_b37	KIAA0753	+
REST	17_6347133_G_T_b37	KIAA0753	-
SREBF1	17_6378976_T_C_b37	KIAA0753	-
HSF1	17_6383384_G_T_b37	KIAA0753	-
REST	17_6296680_C_T_b37	MED31	+
RARG	17_6035388_T_C_b37	AC027763.2	-
EGR3	17_7155138_GA_G_b37	ACADVL	-
NFKB2	17_8054860_C_A_b37	ACADVL	-
TP53	17_8066433_C_T_b37	ACADVL	-
RBPJ	17_7358930_G_A_b37	DVL2	+
EGR2	17_7115151_GGGGGGTGA_G_b37	YBX2	+
EGR2	17_7387350_C_CT_b37	YBX2	+
TFAP4	17_7560294_C_T_b37	NEURL4	-
RXRA	17_6358989_G_C_b37	NLGN2	-
PPARA	17_7531252_T_TC_b37	NLGN2	+
ARNT	17_7123240_T_TGGGCGTGCAGGACGC_b37	CHRNB1	-
FOXF1	17_8076655_C_T_b37	ZBTB4	-
TP53	17_7997413_T_C_b37	EFNB3	-
HSF1	17_8280162_G_C_b37	LSMD1	-
NHLH1	17_7835659_G_A_b37	CNTROB	+
ZIC1	17_8649629_G_T_b37	MYH10	+
CBFB	17_9019389_C_T_b37	WDR16	+
NFATC4	17_10119674_G_T_b37	WDR16	+
NR1H2	17_10027566_A_C_b37	ADPRM	-
MAX	17_14484000_A_T_b37	COX10	-
DLX2	17_13435247_C_G_b37	HS3ST3B1	+
E2F3	17_17184080_G_C_b37	RAI1	+
SP3	17_18266610_A_AC_b37	ALKBH5	-
STAT5A	17_17184745_C_G_b37	MIEF2	+
E2F3	17_19265797_C_T_b37	MFAP4	-
EGR2	17_19648218_CT_C_b37	MFAP4	+
STAT5A	17_20206645_T_A_b37	MFAP4	+
STAT5A	17_27546536_C_T_b37	NEK8	+
EGR2	17_27916776_G_C_b37	PHF12	+
SREBF1	17_27037996_T_TGGGAAGGGAGGGAAGGAGTAGGGC_b37	ABHD15	-
RBPJ	17_27037996_T_TGGGAAGGGAGGGAAGGAGTAGGGC_b37	ABHD15	-
RXRA	17_27037996_T_TGGGAAGGGAGGGAAGGAGTAGGGC_b37	ABHD15	-
GABPA	17_30822607_C_T_b37	UTP6	+
GABPA	17_30822620_C_G_b37	UTP6	+
REST	17_30585862_A_C_b37	CDK5R1	+
RFX2	17_32484841_G_A_b37	CCT6B	+
ZNF219	17_34982442_G_GC_b37	RASL10B	+
RARG	17_34982442_G_GC_b37	TADA2A	+
NR2C2	17_36102381_A_G_b37	ACACA	+
TCF3	17_35766475_A_G_b37	MRPL45	+
PPARA	17_37010490_TC_T_b37	MRPL45	-
NFKB2	17_36572291_C_T_b37	GPR179	+
HNF4A	17_36981872_C_T_b37	ARHGAP23	+
PPARA	17_37828496_T_C_b37	LASP1	+
GLI1	17_38183505_T_TG_b37	STARD3	+
NR1H3	17_37213307_C_T_b37	ORMDL3	-
GLI1	17_38183505_T_TG_b37	MSL1	+
EGR3	17_38248571_C_CG_b37	MSL1	+
DEAF1	17_38248571_C_CG_b37	SMARCE1	-
GABPA	17_39156224_C_G_b37	TMEM99	-
ELF2	17_39719037_AC_A_b37	JUP	+
REST	17_39464487_G_C_b37	KLHL10	+
RREB1	17_41173638_G_T_b37	KAT2A	+
EPAS1	17_40264661_C_G_b37	STAT5B	+
ELF2	17_39719037_AC_A_b37	STAT3	+
CEBPB	17_40118807_C_T_b37	ATP6V0A1	-
STAT5A	17_41546123_C_T_b37	PSME3	-
RFX4	17_40215978_C_A_b37	PTGES3L	-
SOX9	17_40215978_C_A_b37	PTGES3L	-
SP3	17_42084097_C_G_b37	NBR1	-
ZNF423	17_43100566_C_G_b37	G6PC3	+
MEF2A	17_43226477_TC_T_b37	EFTUD2	-
MAX	17_43128906_T_A_b37	GFAP	+
STAT3	17_42652859_T_C_b37	FMNL1	-
REST	17_42907296_T_C_b37	CRHR1	+
MECP2	17_47548921_A_G_b37	CALCOCO2	-
RREB1	17_48642746_GGC_G_b37	SLC35B1	-
POU3F2	17_48786216_T_C_b37	KAT7	+
ATF6	17_48585554_T_C_b37	FAM117A	-
TGIF1	17_48643715_G_A_b37	ITGA3	-
SP1	17_48642748_C_G_b37	TMEM92	+
GLI2	17_56001997_C_G_b37	COIL	-
MEIS3	17_55306582_T_C_b37	VEZF1	+
TP73	17_55892166_G_A_b37	VEZF1	+
SATB1	17_56144013_G_A_b37	LPO	-
TP73	17_55892166_G_A_b37	RNF43	+
NR1H3	17_56833997_GCCCACGCCCGCCTCGGCC_G_b37	TEX14	+
MEF2C	17_57572324_G_T_b37	SKA2	+
STAT3	17_57642846_TG_T_b37	SKA2	+
EGR1	17_61851751_T_G_b37	ACE	-
RXRA	17_61460729_C_T_b37	KCNH6	+
ZIC1	17_62347330_C_T_b37	PSMC5	+
SP1	17_62347330_C_T_b37	POLG2	+
EGR3	17_61772050_C_G_b37	DDX5	-
EGR1	17_61772050_C_G_b37	DDX5	-
EGR2	17_61772050_C_G_b37	DDX5	-
SP3	17_62347330_C_T_b37	SMURF2	+
EGR4	17_63300696_CA_C_b37	SMURF2	-
EGR3	17_63300696_CA_C_b37	SMURF2	-
EGR4	17_63096700_A_T_b37	GNA13	-
EGR3	17_71353008_C_T_b37	SLC39A11	+
STAT3	17_71377490_A_G_b37	SLC39A11	-
LHX2	17_72008256_C_T_b37	SLC39A11	-
PAX6	17_72008256_C_T_b37	SLC39A11	-
STAT5B	17_70497449_A_G_b37	SSTR2	+
SP1	17_71280075_T_C_b37	SSTR2	-
MECP2	17_71353229_C_T_b37	CDC42EP4	+
TCF12	17_72357805_C_T_b37	RPL38	-
RXRA	17_72772613_T_A_b37	RPL38	-
RARB	17_72772775_T_TGGGGC_b37	TTYH2	+
MEF2A	17_72023478_A_G_b37	RAB37	+
EGR2	17_73267169_A_C_b37	RAB37	-
EGR3	17_73267169_A_C_b37	RAB37	-
REST	17_73308346_C_T_b37	RAB37	+
ELF1	17_72246807_C_T_b37	ATP5H	+
ELF1	17_72246798_A_G_b37	ATP5H	+
NFIA	17_72772698_G_C_b37	ATP5H	-
MAX	17_72357805_C_T_b37	MIF4GD	+
SP1	17_74134628_C_G_b37	MIF4GD	+
RXRA	17_72772613_T_A_b37	GRB2	-
NFIA	17_72772698_G_C_b37	GRB2	-
RXRA	17_72772775_T_TGGGGC_b37	GRB2	-
NKX2-2	17_72772848_T_C_b37	GRB2	-
RFXANK	17_73267831_G_T_b37	SMIM5	+
NFIA	17_73268904_C_T_b37	SMIM5	+
ATF7	17_73408824_T_G_b37	RNF157	-
NFE2L2	17_73440579_A_G_b37	RNF157	-
HES1	17_74541129_A_G_b37	RNF157	-
DEAF1	17_74237325_C_A_b37	AANAT	-
EGR2	17_75137894_A_C_b37	SEC14L1	-
STAT5A	17_76320835_C_T_b37	TK1	-
NFKB2	17_76125194_AGC_A_b37	DDC8	-
MECP2	17_76918131_T_G_b37	LGALS3BP	-
ZBTB7B	17_78244895_CTGGTGGGAGGGTAGGT_C_b37	ENDOV	+
ARNT	17_78850880_T_C_b37	ENDOV	-
TCF3	17_79005746_T_C_b37	ENDOV	+
TP53	17_78472199_T_G_b37	NPTX1	+
TCF3	17_78467411_G_A_b37	AC127496.1	+
E2F4	17_79479469_A_C_b37	ENTHD2	+
E2F3	17_79377586_C_G_b37	RAC3	+
E2F4	17_79360570_C_G_b37	FASN	+
STAT2	17_79378224_C_T_b37	FASN	+
REST	17_80342256_C_T_b37	NARF	+
REST	17_80342904_A_C_b37	NARF	+
NFE2L2	17_80844264_C_CA_b37	WDR45B	+
RBPJ	17_81004986_C_T_b37	B3GNTL1	-
SREBF1	18_5630676_G_T_b37	TMEM200C	+
NHLH1	18_8662961_G_A_b37	PPP4R1	+
TFAP2C	18_8706186_C_T_b37	PPP4R1	+
SREBF1	18_8800547_G_A_b37	PPP4R1	+
POU3F2	18_8845223_G_T_b37	PPP4R1	+
RFX4	18_9334222_T_TA_b37	RAB31	+
KLF15	18_9656146_GGT_G_b37	APCDD1	+
OTX1	18_10525585_A_G_b37	PIEZO2	-
RFX4	18_12308245_C_T_b37	MPPE1	+
RFX2	18_12308245_C_T_b37	MPPE1	+
E2F1	18_12703067_A_G_b37	SLMO1	-
E2F4	18_12991393_T_C_b37	PSMG2	+
TRIM28	18_14450467_C_G_b37	ZNF519	-
NFE2L2	18_21003267_C_G_b37	TTC39C	+
PAX6	18_21276048_T_C_b37	CABYR	-
CBFB	18_22068951_G_GT_b37	OSBPL1A	-
NKX2-2	18_25223303_C_T_b37	AQP4	+
DLX1	18_30134335_C_T_b37	KLHL14	+
NFIA	18_31384449_G_T_b37	ASXL3	+
POU6F1	18_31384449_G_T_b37	ASXL3	+
REST	18_33161122_G_C_b37	MAPRE2	+
TBX15	18_34125914_A_G_b37	FHOD3	+
IRF3	18_43178914_T_G_b37	HAUS1	+
SP1	18_44337708_C_G_b37	HAUS1	+
SP3	18_44337708_C_G_b37	HAUS1	+
RARB	18_43653660_G_T_b37	ATP5A1	-
RELA	18_43678706_C_T_b37	ATP5A1	-
RBPJ	18_43678706_C_T_b37	ATP5A1	-
TP53	18_44497724_C_G_b37	LOXHD1	-
PBX1	18_47936752_C_A_b37	DYM	-
RXRA	18_47809871_G_T_b37	CCDC11	+
TRIM28	18_48723145_CGCCGCCGCG_C_b37	MBD1	+
PPARA	18_48924788_A_G_b37	MAPK4	+
NFATC1	18_50204061_T_C_b37	DCC	+
CBFB	18_50210880_C_T_b37	DCC	+
LHX6	18_50359002_G_T_b37	DCC	+
MAX	18_56698754_T_C_b37	LMAN1	-
REST	18_72163160_C_T_b37	CNDP2	+
SP1	18_75344790_C_T_b37	ZNF236	-
FOSB	18_77138748_A_G_b37	AC139100.2	+
ELF2	19_862355_G_C_b37	PTBP1	+
ELF2	19_862396_G_T_b37	PTBP1	+
USF2	19_1451274_C_T_b37	PTBP1	+
RARB	19_1026477_G_T_b37	ABCA7	-
EGR4	19_1453705_T_C_b37	SBNO2	-
TCF3	19_1959021_A_G_b37	SBNO2	+
REST	19_892895_C_A_b37	MIDN	+
ZIC2	19_1075033_CCAA_C_b37	NDUFS7	-
MAX	19_1275987_C_G_b37	DAZAP1	+
GLIS3	19_1856953_GT_G_b37	MEX3D	-
PAX6	19_2273836_C_T_b37	JSRP1	+
VDR	19_2152018_T_C_b37	SLC39A3	+
STAT5B	19_1862746_A_G_b37	ZNF554	+
STAT5A	19_2380982_G_T_b37	AES	+
EPAS1	19_2381718_G_A_b37	AES	+
SP1	19_2900916_A_AT_b37	FZR1	+
E2F3	19_2611009_G_GC_b37	HMG20B	-
SP1	19_4304774_G_A_b37	HMG20B	+
SP3	19_4304774_G_A_b37	HMG20B	+
KLF15	19_3285675_T_A_b37	APBA3	-
GLIS3	19_4247338_G_C_b37	APBA3	+
TCF3	19_4338586_CAGAG_C_b37	APBA3	-
MAX	19_4449287_T_C_b37	APBA3	-
MAX	19_4455862_A_G_b37	APBA3	-
TFEB	19_4842723_C_T_b37	ZFR2	+
MITF	19_4842723_C_T_b37	ZFR2	+
EGR2	19_2983624_G_GGAGGGGAGGGCA_b37	ATCAY	+
EGR3	19_2983624_G_GGAGGGGAGGGCA_b37	ATCAY	+
EGR4	19_2983624_G_GGAGGGGAGGGCA_b37	ATCAY	+
EGR4	19_3285675_T_A_b37	EEF2	-
SP1	19_3285675_T_A_b37	EEF2	-
TFAP2C	19_4969102_G_GC_b37	ZBTB7A	+
TGIF1	19_5036755_G_A_b37	ZBTB7A	-
TFEB	19_4296709_GT_G_b37	CHAF1A	+
BCL6	19_5074637_G_A_b37	CHAF1A	+
FOXJ1	19_3881499_TG_T_b37	LRG1	-
TP53	19_5113543_G_A_b37	TNFAIP8L1	+
SP1	19_4247575_GGC_G_b37	PLIN3	+
TCF3	19_5478336_A_AC_b37	PLIN3	+
SREBF1	19_5478336_A_AC_b37	PLIN3	+
TFAP2C	19_5903936_T_C_b37	SAFB2	-
CBFB	19_6717627_T_G_b37	NDUFA11	-
LHX2	19_6071759_TA_T_b37	TUBB4A	-
BRCA1	19_6717627_T_G_b37	MCOLN1	+
EGR3	19_7990155_G_C_b37	MCOLN1	+
RREB1	19_7501654_A_G_b37	FBN3	-
STAT5B	19_7616519_G_A_b37	RAB11B	+
NR2C2	19_8571309_A_C_b37	ZNF266	+
RXRA	19_8571309_A_C_b37	ZNF266	+
LHX6	19_8943342_G_A_b37	ZNF266	-
E2F4	19_10025378_G_A_b37	ICAM5	-
REST	19_9785696_C_CA_b37	RAVER1	+
REST	19_10000199_T_C_b37	CDKN2D	-
ZIC2	19_10024649_G_A_b37	CDKN2D	-
TP53	19_10676537_C_A_b37	CDKN2D	-
SP3	19_10679072_GAA_G_b37	CARM1	-
RARB	19_11909007_TGCCTG_T_b37	CARM1	+
HSF1	19_10362882_G_A_b37	KANK2	+
NR2F1	19_11708464_G_C_b37	SWSAP1	+
E2F3	19_12551789_A_C_b37	ZNF823	-
KLF15	19_12551946_C_G_b37	ZNF44	+
SP3	19_11805943_T_TG_b37	ZNF442	-
KLF15	19_13616693_C_T_b37	MAN2B1	-
TP53	19_11909007_TGCCTG_T_b37	ASNA1	+
GLIS3	19_13024250_A_C_b37	ASNA1	-
RBPJ	19_13030280_G_A_b37	ASNA1	-
NR1H3	19_13113641_T_C_b37	ASNA1	-
SP1	19_13944558_C_G_b37	HOOK2	+
SREBF1	19_13044544_C_A_b37	GCDH	+
STAT5A	19_13048608_A_G_b37	GCDH	+
STAT5A	19_12605955_C_T_b37	SYCE2	-
EGR4	19_13262621_C_CA_b37	FARSA	+
TP53	19_13842458_T_G_b37	FARSA	+
RARB	19_13113641_T_C_b37	RAD23A	-
REST	19_13113641_T_C_b37	RAD23A	-
EGR3	19_13318982_AGGAGGG_A_b37	TRMT1	+
EGR2	19_13262621_C_CA_b37	ZSWIM4	-
EGR4	19_13262621_C_CA_b37	ZSWIM4	-
ERF	19_13885484_A_G_b37	ASF1B	-
SRF	19_14999838_A_G_b37	EPHX3	+
EGR3	19_16187194_C_A_b37	EPHX3	-
GLI2	19_16187194_C_A_b37	EPHX3	-
IKZF2	19_15980060_G_A_b37	TMEM38A	+
NHLH1	19_17416357_G_A_b37	TMEM38A	+
ONECUT2	19_16188555_A_G_b37	MYO9B	+
ONECUT2	19_16188556_A_C_b37	MYO9B	+
PAX6	19_18527257_G_A_b37	MAP1S	-
SP1	19_18544467_T_C_b37	MAP1S	-
EGR4	19_18539744_C_T_b37	RAB3A	+
FOXO4	19_19431423_T_G_b37	PGPEP1	-
IRF3	19_18682342_C_T_b37	TMEM161A	-
NFKB2	19_18391142_A_AG_b37	RFXANK	+
STAT5B	19_19887578_A_C_b37	GATAD2A	-
REST	19_20607434_T_C_b37	TSSK6	+
REST	19_20607852_A_C_b37	TSSK6	+
SOX10	19_32895488_A_G_b37	DPY19L3	+
PAX6	19_32896064_A_G_b37	DPY19L3	+
NFKB2	19_34071615_C_CT_b37	SLC7A10	+
IRF3	19_35524824_T_C_b37	KIAA0355	-
EGR2	19_35615530_CG_C_b37	KIAA0355	-
E2F4	19_35418092_G_A_b37	ZNF30	+
HIF1A	19_36485941_C_T_b37	RBM42	+
CEBPB	19_36265955_A_G_b37	HSPB6	-
EGR2	19_35615530_CG_C_b37	WDR62	-
GABPA	19_37463809_C_G_b37	HKR1	+
SP3	19_38853297_G_A_b37	ZNF573	-
E2F1	19_37463789_G_C_b37	SIPA1L3	-
STAT5A	19_38183232_A_C_b37	SPINT2	+
STAT5A	19_38183232_A_C_b37	PSMD8	+
ELF2	19_39936134_C_T_b37	ECH1	+
RREB1	19_38717143_T_C_b37	PAK4	-
SP1	19_40349492_C_CGGGGA_b37	SAMD4B	-
E2F1	19_39284165_T_C_b37	ZFP36	-
E2F1	19_39284211_G_A_b37	ZFP36	-
GLI2	19_39138608_T_C_b37	PLEKHG2	+
TGIF1	19_39936502_G_A_b37	PLEKHG2	+
EGR2	19_40349252_T_G_b37	RPS16	+
SP1	19_40349492_C_CGGGGA_b37	RPS16	+
TGIF1	19_39260544_T_A_b37	EID2	+
RXRA	19_40854331_A_T_b37	MAP3K10	-
STAT5A	19_41283693_G_A_b37	TTC9B	-
EGR4	19_40772464_C_G_b37	AKT2	-
GABPA	19_41732423_T_C_b37	PLD3	-
SP3	19_41049912_C_G_b37	NUMBL	+
SP1	19_41354712_A_G_b37	NUMBL	-
ZNF219	19_44008368_A_AC_b37	ZNF223	+
SP1	19_45595470_GGA_G_b37	ZNF229	+
E2F3	19_44711623_C_T_b37	APOE	+
E2F3	19_44711623_C_T_b37	CLASRP	+
NKX2-2	19_44906051_G_A_b37	PPP1R37	-
GLIS3	19_45004735_G_C_b37	PPP1R13L	+
EGR3	19_45004645_A_G_b37	RTN2	-
SREBF1	19_46938335_C_T_b37	VASP	+
BACH1	19_46905666_T_C_b37	NOVA2	+
DMRTA1	19_47242992_G_A_b37	HIF3A	+
SP3	19_46464137_A_G_b37	PPP5C	-
TCF3	19_46520026_A_G_b37	PPP5C	-
HLF	19_46981641_A_T_b37	DACT3	-
MAX	19_46481445_C_T_b37	STRN4	-
MSX1	19_46784217_T_C_b37	AP2S1	-
MEF2A	19_46817288_AG_A_b37	AP2S1	+
HES1	19_47778857_C_G_b37	PRR24	-
CBFB	19_47001205_A_G_b37	MEIS3	+
ELF1	19_49228272_T_C_b37	PLA2G4C	-
EN2	19_47931612_G_C_b37	EMP3	-
ARNT	19_48162082_T_A_b37	CYTH2	+
DEAF1	19_49378308_A_G_b37	CA11	-
FOXJ3	19_48836208_G_A_b37	RASIP1	+
REST	19_49954803_C_T_b37	HSD17B14	-
EGR2	19_48759173_T_C_b37	SNRNP70	-
ARNT	19_49375900_T_C_b37	LIN7B	-
EGR3	19_49315781_CT_C_b37	PPFIA3	-
EGR2	19_49315781_CT_C_b37	PPFIA3	-
EGR1	19_49315781_CT_C_b37	PPFIA3	-
GLI1	19_49315781_CT_C_b37	PPFIA3	-
STAT5B	19_49922106_C_T_b37	TRPM4	-
E2F1	19_49378245_T_C_b37	SCAF1	-
HMBOX1	19_49248730_G_A_b37	CPT1C	+
EGR2	19_51163306_G_T_b37	AP2A1	+
EGR1	19_51163306_G_T_b37	AP2A1	+
ZNF219	19_50370851_GT_G_b37	FUZ	-
SP1	19_49866919_T_G_b37	TBC1D17	-
NR2F1	19_51843589_G_T_b37	CD33	+
FOXO1	19_51015284_AAAGG_A_b37	ETFB	+
ZBTB7B	19_53426745_C_T_b37	ZNF613	+
USF2	19_51843589_G_T_b37	ZNF480	+
SP3	19_52205830_CA_C_b37	ZNF83	+
E2F3	19_53141643_C_CTGGGCGGGGCCCGCGAGG_b37	ZNF28	+
TP53	19_53491943_C_A_b37	ZNF816	-
NR1H3	19_54992671_G_A_b37	MYADM	+
STAT5A	19_53757946_G_A_b37	PRKCG	+
HNF4A	19_55574412_G_T_b37	RPS9	+
ERF	19_54481680_C_T_b37	TTYH1	-
RARB	19_54992748_C_T_b37	SYT5	+
MAX	19_55865350_G_A_b37	PPP6R1	+
USF2	19_55865350_G_A_b37	ZNF581	+
RXRA	19_57901548_G_T_b37	SMIM17	+
NFIX	19_57019221_T_TG_b37	ZNF264	-
POU3F2	19_57608596_G_A_b37	ZNF547	-
DEAF1	19_58609443_G_A_b37	ZNF548	-
E2F1	19_58790359_C_A_b37	ZNF551	+
PPARA	19_57918157_C_G_b37	ZSCAN1	+
TFAP2C	19_58545433_G_C_b37	ZNF544	-
STAT3	19_58951811_C_A_b37	ZNF497	-
PPARA	19_57918157_C_G_b37	ZNF584	+
HMBOX1	19_57922379_TA_T_b37	ZNF584	+
ELF2	19_57946540_C_A_b37	ZNF584	+
NHLH1	19_58175936_A_G_b37	ZNF324B	-
FOXJ3	19_58326001_A_G_b37	TRIM28	+
ALX3	2_741946_C_G_b37	ACP1	+
E2F3	2_3287309_AC_A_b37	TSSC1	+
POU6F1	2_3653133_T_G_b37	ADI1	+
NR2F1	2_7751342_A_G_b37	RNF144A	-
STAT3	2_9815893_A_C_b37	CPSF3	+
RARB	2_9331300_A_C_b37	ITGB1BP1	+
TFAP4	2_11536186_T_C_b37	ODC1	-
HMBOX1	2_15953045_C_T_b37	FAM49A	-
GLI1	2_20252007_C_T_b37	LAPTM4A	+
GLI1	2_20252008_C_G_b37	LAPTM4A	+
MSX1	2_23327121_G_A_b37	KLHL29	+
TBX15	2_24061034_T_C_b37	KLHL29	-
REST	2_23760865_A_G_b37	UBXN2A	+
TP53	2_23607927_T_G_b37	PFN4	+
SOX9	2_26835419_G_A_b37	DTNB	-
PKNOX2	2_27173341_G_A_b37	TMEM214	-
POU3F2	2_27156416_T_G_b37	KHK	+
HNF4A	2_26835419_G_A_b37	PREB	-
HSF1	2_27137307_C_T_b37	UCN	-
NKX2-2	2_27072209_C_T_b37	EIF2B4	-
RFX2	2_27309659_A_C_b37	EIF2B4	+
PKNOX2	2_27173341_G_A_b37	GCKR	-
IKZF2	2_27194013_T_C_b37	GCKR	+
OTX1	2_28614794_C_T_b37	CCDC121	-
REST	2_28973883_T_C_b37	BRE	-
POU6F1	2_29613214_C_T_b37	LBH	-
IRF7	2_31364123_AT_A_b37	CAPN14	+
IRF7	2_31364122_AAT_A_b37	CAPN14	+
DLX2	2_37735381_G_A_b37	HEATR5B	+
HNF4A	2_37752249_T_C_b37	QPCT	-
EGR3	2_46926719_G_C_b37	TTC7A	+
MSX1	2_53803155_C_T_b37	GPR75	-
RREB1	2_54684557_A_G_b37	GPR75	-
ZNF384	2_56449648_A_C_b37	PNPT1	-
MYB	2_60780022_CG_C_b37	KIAA1841	-
TGIF1	2_65284231_A_T_b37	SLC1A4	+
TP53	2_64540427_G_T_b37	CEP68	+
SP1	2_65663936_C_T_b37	CEP68	-
STAT5A	2_64702179_A_T_b37	RAB1A	-
ELF1	2_66097998_C_G_b37	ACTR2	+
MSX1	2_66807740_TTAAAA_T_b37	MEIS1	-
ATF7	2_68106897_G_C_b37	PNO1	-
CBFB	2_71205976_A_G_b37	FAM136A	-
MEIS3	2_70956939_T_C_b37	ADD2	+
REST	2_73461483_C_A_b37	TPRKB	+
STAT5A	2_75005320_G_A_b37	MOB1A	-
RBPJ	2_75005320_G_A_b37	WDR54	-
ZNF217	2_75005320_G_A_b37	PCGF1	-
STAT5A	2_75005320_G_A_b37	PCGF1	-
SOX9	2_75043310_A_G_b37	HTRA2	+
NFATC4	2_85992648_C_T_b37	TMSB10	+
SOX21	2_85658862_G_A_b37	TRABD2A	-
USF2	2_84353954_C_T_b37	KCMF1	+
ATF7	2_84353954_C_T_b37	KCMF1	+
ARNT	2_85360388_ATG_A_b37	TMEM150A	+
MEIS3	2_86000500_G_C_b37	IMMT	-
REST	2_99088018_T_C_b37	MGAT4A	-
EMX2	2_105021748_C_T_b37	TGFBRAP1	-
REST	2_107463422_T_G_b37	ST6GAL2	-
HES1	2_109648041_T_A_b37	SOWAHC	-
STAT5A	2_124122257_G_T_b37	CNTNAP5	+
FOXO1	2_127933967_G_C_b37	GYPC	+
NFKB2	2_127963423_TC_T_b37	CYP27C1	-
RELA	2_127963423_TC_T_b37	CYP27C1	-
CBFB	2_128409905_A_G_b37	CYP27C1	-
RELA	2_129057292_A_G_b37	IWS1	+
SREBF1	2_129396457_A_G_b37	POLR2D	-
PPARA	2_132067650_ATCT_A_b37	FAM168B	-
ELF4	2_152118275_A_G_b37	RIF1	-
TCF3	2_152895267_C_T_b37	ARL6IP6	+
PPARA	2_154002152_G_T_b37	ARL6IP6	+
RXRA	2_163625107_A_G_b37	DPP4	-
EGR2	2_165477903_G_C_b37	SCN2A	-
POU6F1	2_168819237_T_G_b37	CERS6	+
SOX21	2_178487259_T_G_b37	NFE2L2	-
TCF12	2_180083781_T_TCAAAGGAGCTCCCA_b37	SESTD1	-
STAT5A	2_180128579_C_T_b37	SESTD1	-
DMRT2	2_185161362_G_A_b37	ZNF804A	+
MEIS3	2_187263960_C_T_b37	ITGAV	-
TRIM28	2_190445495_T_TCCG_b37	COL5A2	-
FOXF1	2_192811426_G_A_b37	TMEFF2	-
SOX9	2_199239509_A_T_b37	SF3B1	-
EMX2	2_199617622_A_G_b37	SATB2	+
MSX1	2_201195602_C_T_b37	NIF3L1	+
NFATC1	2_202987857_G_C_b37	ALS2	+
IKZF2	2_202987857_G_C_b37	ALS2	+
IRF3	2_202888671_A_G_b37	SUMO1	-
RXRA	2_202725173_T_C_b37	FAM117B	+
SP3	2_203103401_G_A_b37	ICA1L	+
USF2	2_206575748_T_A_b37	ADAM23	+
FOXO1	2_206731505_A_C_b37	FASTKD2	-
AHRR	2_208031471_C_T_b37	MDH1B	+
NFATC3	2_217063045_G_GA_b37	MARCH4	-
IRF7	2_216979898_TTG_T_b37	IGFBP5	-
VSX1	2_220311039_C_A_b37	PLCD4	-
RXRA	2_220716387_T_C_b37	ATG9A	-
TCF3	2_220196607_C_T_b37	TUBA4A	+
PPARA	2_220041433_C_A_b37	DES	+
NFATC1	2_225066513_T_G_b37	MRPL44	+
EGR3	2_228337674_G_T_b37	DAW1	+
HES1	2_233367485_T_C_b37	PTMA	-
REST	2_233708806_A_G_b37	NPPC	-
TP53	2_234390469_C_A_b37	EFHD1	+
ELF2	2_234763226_C_T_b37	ARL4C	-
ELF1	2_234763226_C_T_b37	ARL4C	-
EGR3	2_234777040_G_A_b37	ARL4C	-
PKNOX2	2_234788261_C_T_b37	ARL4C	-
TBX15	2_236486619_C_T_b37	ACKR3	+
GLIS3	2_238153766_G_T_b37	RAMP1	+
CBFB	2_239140403_T_C_b37	ILKAP	+
NFIA	2_239148813_A_C_b37	ILKAP	+
SOX2	2_239149645_C_G_b37	ILKAP	+
SOX9	2_239149645_C_G_b37	ILKAP	+
E2F3	2_238535883_G_C_b37	HES6	+
TRIM28	2_239148813_A_C_b37	TRAF3IP1	-
SOX21	2_239149645_C_G_b37	TRAF3IP1	-
USF2	2_240202011_A_T_b37	TWIST2	-
MXI1	2_240202011_A_T_b37	TWIST2	-
RXRA	2_240918749_G_C_b37	AC093802.1	-
KLF15	2_241505977_CGGGCG_C_b37	AC093802.1	-
HBP1	2_240417788_A_G_b37	MYEOV2	+
MAFG	2_241393762_A_G_b37	AC110619.2	+
NHLH1	2_241250620_T_G_b37	DUSP28	-
TFAP2C	2_241630032_G_A_b37	PPP1R7	+
ERF	2_241392077_A_G_b37	PASK	+
SOX4	2_241311699_G_A_b37	ANO7	-
ARNT	2_241717828_A_G_b37	STK25	-
E2F3	2_242295387_A_G_b37	DTYMK	-
HNF4A	2_242640964_C_G_b37	DTYMK	-
SP1	20_633909_G_GT_b37	SLC52A3	-
USF2	20_1306270_T_A_b37	SLC52A3	+
NR1H3	20_652934_T_C_b37	SIRPB1	-
IRF2	20_1180222_A_G_b37	SIRPB1	-
PKNOX2	20_2092845_G_T_b37	SIRPA	+
FOXF1	20_2153047_A_ATTTG_b37	PDYN	-
FOXO4	20_2153047_A_ATTTG_b37	PDYN	-
FOXO1	20_2153047_A_ATTTG_b37	PDYN	-
SATB1	20_2153047_A_ATTTG_b37	PDYN	-
PPARA	20_1306531_C_G_b37	TGM3	-
FOXF1	20_2153047_A_ATTTG_b37	EBF4	+
PPARA	20_3667748_C_CG_b37	UBOX5	+
SRF	20_4668190_TA_T_b37	RASSF2	-
SRF	20_4668192_AG_A_b37	RASSF2	-
USF2	20_4313037_G_A_b37	CDS2	+
MYB	20_4803072_CT_C_b37	PCNA	+
BCL6	20_5173014_C_CA_b37	PROKR2	+
SOX8	20_6593582_C_T_b37	TRMT6	-
IKZF2	20_18219042_G_C_b37	CSRP2BP	-
GLI2	20_24959381_C_CG_b37	ACSS1	-
SP1	20_25371559_C_T_b37	ACSS1	+
FOXO4	20_24726266_A_G_b37	GINS1	-
ERF	20_31408058_T_TGGG_b37	COMMD7	+
STAT5A	20_31408058_T_TGGG_b37	COMMD7	+
GLI1	20_32320123_T_C_b37	MAPRE1	+
TCF3	20_33292777_C_T_b37	MMP24	+
SOX2	20_33357647_TTGA_T_b37	MMP24	+
SOX2	20_33357648_TGAC_T_b37	MMP24	+
RARG	20_34961245_A_C_b37	CPNE1	-
NFIA	20_36043065_T_TC_b37	TGIF2	+
NR2F1	20_35475635_C_T_b37	RBL1	+
EGR3	20_36530906_A_G_b37	NNAT	-
NFATC4	20_37434133_G_A_b37	SLC32A1	+
HMGA1	20_36478285_A_C_b37	ACTR5	-
NFE2L2	20_40585492_C_T_b37	ZHX3	-
EN2	20_45600309_C_T_b37	SLC12A5	-
ARNT	20_45924800_T_C_b37	CDH22	-
POU6F1	20_48782577_G_A_b37	ZNFX1	-
SATB1	20_48795413_A_G_b37	SNAI1	+
RARB	20_48802994_G_A_b37	SNAI1	+
NR1H2	20_48802994_G_A_b37	UBE2V1	+
SOX9	20_47940490_T_G_b37	TMEM189	+
TCF3	20_50327430_G_A_b37	NFATC2	-
SOX8	20_51293993_C_A_b37	ATP9A	+
EGR4	20_55925912_G_A_b37	RTFDC1	+
MEF2A	20_56203123_T_C_b37	BMP7	+
PKNOX2	20_55377911_C_T_b37	RAE1	-
EGR3	20_59916898_C_T_b37	TAF4	+
TCF3	20_60533975_G_A_b37	RPS21	+
REST	20_61992699_G_A_b37	SLCO4A1	-
STAT5A	20_60351966_A_C_b37	NTSR1	+
TGIF1	20_61870075_C_T_b37	TCFL5	+
EGR2	20_62273130_C_T_b37	CHRNA4	+
E2F1	20_62289614_G_C_b37	ARFRP1	-
HES1	20_62792359_T_TGCGC_b37	SLC2A4RG	-
MAX	20_62711050_C_A_b37	TPD52L2	+
POU6F1	21_28736797_T_C_b37	ADAMTS1	-
BCL6	21_30312630_C_A_b37	N6AMT1	-
SREBF1	21_34602934_T_C_b37	TMEM50B	-
PPARA	21_34525104_T_G_b37	DNAJC28	+
SOX9	21_34548573_T_C_b37	DNAJC28	+
TCF3	21_34602934_T_C_b37	DNAJC28	+
TCF12	21_34602934_T_C_b37	DNAJC28	+
GLI2	21_34602934_T_C_b37	DNAJC28	+
ZIC2	21_34602934_T_C_b37	DNAJC28	+
ELF1	21_35576123_A_C_b37	GART	+
ZIC2	21_34499575_C_T_b37	DONSON	-
IRF2	21_35321305_TC_T_b37	DONSON	+
STAT3	21_35964887_C_T_b37	KCNE2	+
STAT5A	21_37514155_G_A_b37	SIM2	+
ATF7	21_38446581_T_C_b37	TTC3	+
USF2	21_41324022_T_G_b37	PSMG1	-
SOX8	21_41324103_T_G_b37	PSMG1	-
SOX9	21_41324103_T_G_b37	PSMG1	-
SOX13	21_41324103_T_G_b37	PSMG1	-
TGIF1	21_41757510_A_T_b37	SH3BGR	-
HMGA1	21_44463742_G_A_b37	PKNOX1	-
MECP2	21_44598951_T_C_b37	PKNOX1	-
TBX15	21_44743706_C_T_b37	CBS	-
RXRA	21_44281927_G_A_b37	U2AF1	+
HIF1A	21_44775278_G_C_b37	CSTB	+
SRF	21_46557203_T_C_b37	PTTG1IP	-
EN2	21_46859419_A_C_b37	ADARB1	+
EGR2	22_18051188_T_G_b37	AC006946.15	-
ZNF423	22_18426372_C_A_b37	TUBA8	+
STAT5B	22_19426032_G_A_b37	SLC25A1	+
TFAP2C	22_20255981_G_A_b37	COMT	+
STAT5A	22_22005629_C_T_b37	SDF2L1	-
NFATC4	22_22151821_G_A_b37	MAPK1	-
THRB	22_23298380_C_T_b37	GNAZ	+
NHLH1	22_25212973_T_C_b37	CABIN1	-
HSF1	22_24360336_C_T_b37	GUCD1	-
GABPA	22_27482638_G_T_b37	SEZ6L	+
DEAF1	22_27592742_G_T_b37	TFIP11	-
OTX1	22_28835458_G_A_b37	PITPNB	-
EGR2	22_29075918_C_A_b37	EMID1	+
EMX2	22_30086144_C_T_b37	EWSR1	+
LHX2	22_30086144_C_T_b37	EWSR1	+
ZNF423	22_29225500_G_A_b37	NIPSNAP1	+
RBPJ	22_31024547_T_A_b37	LIF	-
TFAP2C	22_31030592_G_A_b37	LIF	-
REST	22_31031418_G_T_b37	LIF	-
TP53	22_31031418_G_T_b37	RNF185	+
NFIA	22_31031643_T_C_b37	RNF185	+
EGR3	22_31031694_G_T_b37	RNF185	+
GLIS3	22_32340837_CG_C_b37	PIK3IP1	+
ZIC1	22_32340837_CG_C_b37	PISD	+
EGR2	22_33915214_G_A_b37	LARGE	+
STAT3	22_35331792_G_A_b37	TOM1	+
ZNF423	22_36630990_C_T_b37	MYH9	+
E2F3	22_37099538_G_C_b37	MPST	+
NFYA	22_38060850_G_A_b37	MPST	+
NFIA	22_38054403_A_G_b37	TST	+
USF2	22_38054403_A_G_b37	TST	+
GLIS3	22_37739752_AC_A_b37	KCTD17	+
RXRA	22_38214018_CT_C_b37	KCTD17	+
PPARA	22_36597877_G_A_b37	C1QTNF6	+
TGIF1	22_37570845_C_T_b37	MFNG	+
GLIS3	22_37739752_AC_A_b37	CDC42EP1	-
GLI2	22_37812911_A_G_b37	TRIOBP	+
SP3	22_37815947_C_G_b37	TRIOBP	+
ZNF423	22_38396220_C_T_b37	MAFF	-
NR1H3	22_39746186_ACCGACC_A_b37	TOMM22	-
TFAP2C	22_38794660_G_A_b37	GTPBP1	+
NFYA	22_38568833_C_G_b37	CBX7	+
ALX3	22_40574170_T_A_b37	MIEF1	-
PAX7	22_40631110_G_C_b37	MIEF1	+
SP1	22_41090554_C_T_b37	ADSL	+
E2F3	22_41090554_C_T_b37	ADSL	+
NKX2-2	22_41107688_C_T_b37	ADSL	-
RXRA	22_41215418_G_GGGGT_b37	SLC25A17	+
EGR3	22_41488232_C_T_b37	RBX1	+
ZNF219	22_41090554_C_T_b37	TOB2	+
RFXANK	22_42696005_G_A_b37	SMDT1	+
ZNF263	22_42765367_GC_G_b37	TCF20	-
SP3	22_42896553_TGGGGC_T_b37	NFAM1	-
SRF	22_42678905_A_AGCG_b37	POLDIP3	+
EGR1	22_42740173_C_G_b37	POLDIP3	+
MECP2	22_42765368_C_G_b37	POLDIP3	-
EGR2	22_43410745_C_T_b37	CYB5R3	+
PKNOX2	22_46346121_G_A_b37	FBLN1	+
TCF3	22_45898592_G_C_b37	ATXN10	-
NFATC4	22_45902119_T_C_b37	ATXN10	-
EGR1	22_46881378_G_A_b37	WNT7B	-
CBFB	22_46508010_G_A_b37	PPARA	+
TFEB	22_46160624_G_A_b37	TTC38	-
EGR4	22_47486698_G_A_b37	CERK	+
MITF	22_50058346_G_C_b37	MLC1	-
RFX4	22_50699331_C_G_b37	TRABD	-
STAT5A	22_49808567_A_G_b37	PLXNB2	+
RBPJ	22_49809465_T_G_b37	PLXNB2	+
RXRA	22_50497603_C_T_b37	PLXNB2	+
EGR2	22_50497603_C_T_b37	PLXNB2	+
HIF1A	22_50710633_C_G_b37	PLXNB2	-
E2F1	22_50639367_A_C_b37	SBF1	-
HIF1A	22_50710633_C_G_b37	SCO2	-
NFATC3	22_50058715_T_C_b37	SYCE3	+
MSX1	3_10534475_C_G_b37	LHFPL4	+
ZBTB7B	3_10050893_T_C_b37	CRELD1	-
GLI2	3_9773314_G_A_b37	SEC13	+
HSF1	3_11102709_G_A_b37	ATG7	-
POU3F2	3_11632089_C_T_b37	ATG7	+
NHLH1	3_11812150_C_T_b37	ATG7	+
KLF15	3_11033828_A_C_b37	TAMM41	-
ARNT	3_13104491_C_T_b37	RPL32	+
SP3	3_13082721_CG_C_b37	IQSEC1	-
RXRA	3_13082721_CG_C_b37	IQSEC1	-
EGR2	3_13082721_CG_C_b37	IQSEC1	-
KLF15	3_13082721_CG_C_b37	IQSEC1	-
RREB1	3_13082721_CG_C_b37	IQSEC1	-
IRF2	3_13089039_G_A_b37	IQSEC1	+
PBX1	3_15580816_A_T_b37	GALNT15	+
RXRA	3_22961830_G_A_b37	UBE2E2	+
NFATC1	3_32402053_T_C_b37	TMPPE	+
MEF2C	3_33978644_A_C_b37	CLASP2	-
EGR1	3_42306446_C_T_b37	SEC22C	+
TFAP2C	3_45077458_G_A_b37	FYCO1	+
MAX	3_49978069_C_T_b37	NICN1	-
NR1H3	3_50192760_C_T_b37	APEH	-
HSF1	3_50192826_C_T_b37	APEH	-
SP3	3_50176259_A_AG_b37	MST1	+
E2F3	3_50192826_C_T_b37	CAMKV	+
RXRA	3_52719816_C_T_b37	PARP3	+
TGIF1	3_52568805_G_T_b37	TMEM110	+
SP1	3_53915937_T_A_b37	SELK	-
PBX3	3_54633739_A_G_b37	CACNA2D3	+
FOXO1	3_56820192_A_G_b37	IL17RD	+
HSF1	3_56859896_G_A_b37	IL17RD	+
MEF2A	3_63399699_T_G_b37	CADPS	-
DLX1	3_62681794_A_G_b37	SYNPR	-
FOXO1	3_64701387_G_A_b37	THOC7	+
IKZF2	3_64941064_T_G_b37	PRICKLE2	+
GABPA	3_67641052_G_C_b37	KBTBD8	-
GABPA	3_67734008_G_C_b37	SUCLG2	-
MEF2A	3_69720668_T_C_b37	UBA3	+
NFATC3	3_69054611_A_G_b37	ARL6IP5	+
TCF7L2	3_69402923_T_G_b37	FRMD4B	-
POU3F2	3_71434913_C_T_b37	EIF4E3	-
SATB1	3_73373361_C_T_b37	PDZRN3	+
LHX2	3_89150823_A_C_b37	EPHA3	-
SATB1	3_100746902_T_C_b37	LNP1	+
ONECUT2	3_111720329_C_G_b37	PVRL3	-
LHX6	3_115533897_G_A_b37	GAP43	+
RFX4	3_120132180_C_T_b37	FSTL1	+
NFIA	3_120067797_G_A_b37	GTF2E1	+
SATB1	3_120140042_C_A_b37	GTF2E1	+
ZNF217	3_120143502_C_A_b37	GTF2E1	-
GABPA	3_120143902_AG_A_b37	GTF2E1	+
RXRA	3_122691776_T_C_b37	ADCY5	-
NFE2L2	3_124258080_G_A_b37	MYLK	+
HNF4A	3_124604858_A_G_b37	KALRN	-
HES1	3_125647796_T_C_b37	HEG1	-
GABPA	3_126288409_T_C_b37	CHST13	-
PAX6	3_128598478_GTC_G_b37	SEC61A1	+
USF2	3_129830921_G_GT_b37	HMCES	+
EGR1	3_134091994_GC_G_b37	TF	-
TP53	3_134205227_C_T_b37	KY	-
PAX6	3_137068013_C_T_b37	NME9	+
TCF3	3_138403390_C_T_b37	FAIM	+
MSX1	3_139175464_C_T_b37	PIK3CB	+
RARB	3_141457998_A_G_b37	TRPC1	-
NFIA	3_149374381_T_C_b37	AGTR1	-
IRF2	3_156009614_A_G_b37	PLCH1	-
NFKB2	3_156009614_A_G_b37	PLCH1	-
EPAS1	3_156009925_C_T_b37	GMPS	+
DLX2	3_179661318_G_A_b37	GNB4	+
MYB	3_183294399_C_A_b37	DVL3	-
TCF3	3_183533623_C_G_b37	VWA5B2	+
PAX6	3_183544102_T_C_b37	VWA5B2	+
FOXO1	3_183544102_T_C_b37	VWA5B2	+
RXRA	3_183903935_C_CG_b37	CAMK2N2	-
EGR4	3_184301611_G_C_b37	PSMD2	-
E2F4	3_183165599_G_A_b37	FAM131A	-
EGR2	3_183903935_C_CG_b37	FAM131A	-
EGR4	3_183903935_C_CG_b37	FAM131A	-
NFIA	3_184016712_C_G_b37	FAM131A	+
TP53	3_183604723_A_G_b37	CLCN2	+
POU3F2	3_184146786_G_A_b37	MAGEF1	-
FOXO1	3_193944402_A_G_b37	HES1	-
E2F3	3_195946167_C_T_b37	RNF168	-
EGR1	3_195809080_G_C_b37	PIGX	-
MECP2	3_196158468_TCC_T_b37	PIGX	-
ZNF217	4_1006333_G_A_b37	UVSSA	-
REST	4_1243617_T_C_b37	SLBP	+
REST	4_1243617_T_C_b37	TMEM129	+
RFX4	4_1714684_C_A_b37	TMEM129	+
PPARA	4_1748200_A_G_b37	TMEM129	+
MAX	4_1340811_C_A_b37	WHSC1	+
TCF3	4_2538601_C_T_b37	POLN	-
MYB	4_4952982_T_G_b37	MSX1	-
RELA	4_5972799_A_G_b37	EVC	+
NFATC1	4_5887415_T_C_b37	WFS1	-
SP1	4_7864140_GGC_G_b37	TBC1D14	+
CBFB	4_6919832_C_G_b37	GRPEL1	+
ESR1	4_10020564_G_A_b37	WDR1	-
REST	4_10021290_G_C_b37	ZNF518B	+
EGR1	4_16227823_G_A_b37	FBXL5	-
RFX4	4_15780539_C_T_b37	BST1	+
EGR2	4_17578812_T_C_b37	LAP3	+
DLX1	4_24247481_TTGC_T_b37	LGI2	+
TP53	4_25114664_C_T_b37	LGI2	-
MAFB	4_38181559_A_C_b37	KIAA1239	-
DMRTA1	4_37910996_T_G_b37	KLF3	-
TCF3	4_38010293_A_G_b37	KLF3	-
LHX6	4_54506995_T_A_b37	SCFD2	-
RREB1	4_53911081_C_CT_b37	LNX1	-
RFX4	4_56412169_C_T_b37	SRD5A3	-
MITF	4_57276619_G_C_b37	ARL9	+
ELF1	4_57396608_G_A_b37	ARL9	+
FOXF1	4_66875123_C_T_b37	EPHA5	-
RXRA	4_76861859_C_T_b37	SDAD1	+
BCL6	4_78115909_G_A_b37	FRAS1	+
SP3	4_78983343_T_A_b37	PAQR3	+
HIF1A	4_80544474_T_C_b37	PAQR3	-
SREBF1	4_80544474_T_C_b37	PAQR3	-
NHLH1	4_80544474_T_C_b37	PAQR3	-
TCF12	4_80544474_T_C_b37	PAQR3	-
IRF7	4_81147550_ATTTTCT_A_b37	PRDM8	+
STAT2	4_89731032_TC_T_b37	NAP1L5	+
EN2	4_90674431_G_A_b37	CCSER1	+
ESR1	4_98642418_G_T_b37	RAP1GDS1	+
SOX21	4_98924247_C_A_b37	RAP1GDS1	-
TCF3	4_101014809_A_G_b37	MTTP	-
RFXANK	4_101014809_A_G_b37	MTTP	-
RFX2	4_101014809_A_G_b37	MTTP	-
SP1	4_99916724_C_G_b37	DNAJB14	-
ZNF217	4_100222067_C_T_b37	DNAJB14	-
CBFB	4_104020781_C_G_b37	NFKB1	+
EGR3	4_109434456_G_A_b37	LEF1	+
BRCA1	4_113740351_T_C_b37	AP1AR	-
NKX3-1	4_114120626_A_T_b37	ALPK1	+
TGIF1	4_114107158_C_A_b37	ANK2	-
PAX6	4_139624155_T_C_b37	SLC7A11	+
NKX2-2	4_140705510_G_A_b37	MGST2	+
IKZF2	4_143883013_A_G_b37	FREM3	+
ZIC2	4_147820990_T_C_b37	ZNF827	-
GLI1	4_147820990_T_C_b37	ZNF827	-
USF2	4_152913308_G_A_b37	FBXW7	+
GLI2	4_152913308_G_A_b37	FBXW7	+
MAFB	4_153511640_T_G_b37	ARFIP1	-
MEIS3	4_165312167_T_C_b37	TRIM61	-
GTF2A2	4_166339174_T_G_b37	TRIM61	-
NKX2-2	4_165877990_G_T_b37	TLL1	-
PKNOX2	4_165926586_C_T_b37	TLL1	-
RFXANK	4_184669229_T_C_b37	IRF2	+
MEF2C	4_184581080_G_GT_b37	PRIMPOL	-
HMGA1	4_186017343_A_T_b37	SNX25	+
TCF3	4_186918928_G_C_b37	LRP2BP	+
MEF2C	4_186321067_C_T_b37	AC110771.1	-
TCF7L2	4_187573213_C_T_b37	FAT1	+
TFAP2C	5_443059_G_T_b37	TPPP	+
SREBF1	5_1462720_G_A_b37	CTD-2228K2.5	+
ATF7	5_1282414_G_A_b37	CLPTM1L	+
ZIC2	5_4230573_C_A_b37	ADAMTS16	+
SOX9	5_8797180_T_C_b37	FASTKD3	-
SOX8	5_8797180_T_C_b37	FASTKD3	-
SOX13	5_8797180_T_C_b37	FASTKD3	-
HSF1	5_10233731_A_G_b37	ANKRD33B	+
MEF2A	5_10690749_T_G_b37	ANKRD33B	+
IRF3	5_31571629_G_A_b37	SUB1	-
USF2	5_53539601_T_C_b37	ARL15	-
MXD4	5_53539601_T_C_b37	SNX18	-
ZIC2	5_55745334_C_G_b37	ANKRD55	+
HNF4A	5_58187554_T_G_b37	PLK2	+
SREBF1	5_58653150_G_C_b37	PLK2	+
NFIA	5_70946113_G_C_b37	MCCC2	+
MAX	5_73663211_G_A_b37	ARHGEF28	-
TP53	5_73795693_A_G_b37	FAM169A	-
EPAS1	5_76734084_C_T_b37	F2R	+
PBX1	5_76735198_T_G_b37	F2R	+
NFIA	5_75722669_T_C_b37	ZBED3	+
ERF	5_79366080_T_C_b37	RASGRF2	+
DLX1	5_81221223_G_T_b37	SSBP2	-
POU6F1	5_81221223_G_T_b37	SSBP2	-
PBX1	5_81953807_T_A_b37	SSBP2	-
PPARA	5_81953487_C_G_b37	RPS23	+
HNF4A	5_96519851_G_A_b37	PCSK1	-
ARNT	5_107293031_T_C_b37	EFNA5	-
SOX8	5_109697053_C_T_b37	SLC25A46	+
RARB	5_112312736_G_C_b37	DCP2	-
ZIC1	5_131832514_G_A_b37	IRF1	+
MAX	5_132388068_T_G_b37	RAD50	-
USF2	5_131562900_C_T_b37	IL13	+
ATF7	5_133240927_A_G_b37	TCF7	+
ELF2	5_133021447_G_C_b37	PHF15	+
NFE2L2	5_138055308_C_T_b37	FAM53C	-
STAT5A	5_138055308_C_T_b37	FAM53C	-
EGR3	5_138089086_G_A_b37	EGR1	+
STAT5A	5_139168126_C_T_b37	CYSTM1	-
REST	5_140261677_A_C_b37	ANKHD1	-
ELF1	5_140868499_A_G_b37	PCDHA1	+
RELA	5_140868499_A_G_b37	PCDHA1	+
TCF3	5_140227876_G_A_b37	PCDHA4	+
MXI1	5_140227876_G_A_b37	PCDHA4	+
MITF	5_140227876_G_A_b37	PCDHA5	+
RARB	5_140227876_G_A_b37	PCDHA6	+
TFEB	5_140227876_G_A_b37	PCDHA6	+
CBFB	5_140893490_C_G_b37	PCDHA8	+
TCF3	5_140187322_C_T_b37	PCDHAC1	+
RELA	5_141196332_G_C_b37	PCDHAC2	+
E2F4	5_139781095_A_C_b37	PCDHB14	+
EPAS1	5_141348289_G_A_b37	PCDHB14	+
TRIM28	5_141488364_G_C_b37	PCDHGB3	+
TFAP2C	5_141293859_C_G_b37	PCDHGA11	-
TGIF1	5_141349196_A_G_b37	DIAPH1	+
TCF3	5_141663364_A_C_b37	ARHGAP26	-
SP1	5_142895661_G_A_b37	KCTD16	+
EMX2	5_145510261_A_G_b37	PPP2R2B	+
SOX9	5_145510277_T_C_b37	PPP2R2B	+
MITF	5_149652339_A_G_b37	ARHGEF37	-
EGR3	5_149157575_C_T_b37	RPS14	+
ATF7	5_151522383_C_T_b37	ANXA6	+
FOXP1	5_151987763_AAAAC_A_b37	ATOX1	-
STAT5A	5_159592744_G_A_b37	TTC1	-
STAT5B	5_160327999_G_A_b37	TTC1	-
MEF2A	5_159826674_T_C_b37	CCNJL	+
EMX2	5_160444941_A_G_b37	CCNJL	-
HSF1	5_159305328_G_C_b37	PTTG1	+
NKX2-2	5_171096729_C_G_b37	SH3PXD2B	-
ARNT	5_173390382_C_T_b37	BOD1	+
RXRA	5_174633842_G_C_b37	HRH2	+
FOXJ1	5_174893557_T_C_b37	ARL10	+
IRF3	5_175063501_A_G_b37	ARL10	+
TCF3	5_174905676_TG_T_b37	HIGD2A	-
PAX6	5_176901005_T_A_b37	RNF44	+
LHX2	5_175205726_C_T_b37	GPRIN1	+
EGR4	5_176129823_C_G_b37	GPRIN1	-
IRF3	5_175321955_C_T_b37	EIF4E1B	-
HIF1A	5_176085207_T_C_b37	SNCB	-
SP3	5_176561113_T_C_b37	TSPAN17	-
ELF2	5_175317351_T_C_b37	UNC5A	-
SP3	5_175321273_GT_G_b37	UNC5A	-
POU3F2	5_177382215_A_G_b37	ZNF346	+
ATF1	5_176041364_G_C_b37	UIMC1	+
NR1H3	5_175990569_C_T_b37	FAM193B	+
RARG	5_175990569_C_T_b37	FAM193B	+
PPARA	5_177034786_T_C_b37	RMND5B	-
E2F1	5_177540517_C_G_b37	RMND5B	+
STAT3	5_178986632_C_A_b37	ZNF454	+
STAT5B	5_178986632_C_A_b37	ZNF454	+
NFIA	5_177659778_G_A_b37	ZNF354C	-
REST	5_178605341_TGTGTG_T_b37	ZNF354C	-
HSF1	5_178698344_A_G_b37	CANX	+
NFIX	5_179285198_AG_A_b37	SQSTM1	-
MYB	5_180541589_G_A_b37	MAPK9	+
E2F3	6_1678577_A_G_b37	FOXC1	-
EGR4	6_3368956_G_T_b37	SERPINB1	+
EGR3	6_3368956_G_T_b37	SERPINB1	+
RARG	6_3726212_GCAGT_G_b37	RIPK1	+
TCF12	6_3940564_G_A_b37	PRPF4B	+
E2F3	6_5746943_T_C_b37	LYRM4	+
MECP2	6_7543468_A_G_b37	EEF1E1	-
GABPA	6_10887251_T_C_b37	PAK1IP1	-
ATF7	6_10991667_C_CT_b37	TMEM170B	+
USF2	6_14211277_C_G_b37	RNF182	+
MECP2	6_20404345_A_AG_b37	E2F3	+
FOXO1	6_23656381_A_G_b37	DCDC2	-
REST	6_25327391_C_CA_b37	DCDC2	+
PAX6	6_24377345_C_G_b37	KIAA0319	-
REST	6_24105447_G_A_b37	GMNN	+
GABPA	6_24105447_G_A_b37	GMNN	+
EGR4	6_26521353_A_G_b37	HIST1H1C	-
PAX6	6_25685492_G_C_b37	HIST1H2BE	-
MEF2D	6_26027135_G_A_b37	HIST1H2BE	-
MEF2C	6_26027135_G_A_b37	HIST1H2BE	-
IRF7	6_26383523_CAG_C_b37	HIST1H2BE	-
RBPJ	6_25602775_T_C_b37	HIST1H2BF	-
TCF3	6_26189615_A_G_b37	HIST1H4E	-
MAFB	6_26044812_T_A_b37	BTN2A1	+
TFAP2C	6_28367355_G_A_b37	ZKSCAN8	+
SREBF1	6_29944558_C_T_b37	PPP1R11	+
SP1	6_29944558_C_T_b37	PPP1R11	+
ERF	6_30227246_T_A_b37	PPP1R11	+
FOXO4	6_29905224_A_T_b37	TRIM26	-
TFEB	6_31126252_C_A_b37	TRIM26	+
ZNF263	6_29910358_C_G_b37	PRR3	+
STAT5A	6_30069835_C_G_b37	GNL1	+
FOXF1	6_31105265_A_G_b37	GNL1	+
E2F3	6_29944979_G_C_b37	DDR1	+
E2F3	6_30313340_G_C_b37	TCF19	+
HSF1	6_31324911_C_G_b37	TCF19	-
TCF7L2	6_31459768_A_G_b37	HLA-B	-
MAFB	6_31459972_C_T_b37	DDX39B	-
REST	6_31239821_G_T_b37	VARS	+
STAT5A	6_32552081_A_G_b37	VARS	-
RELA	6_31240041_C_T_b37	AGPAT1	+
STAT5A	6_32489766_A_G_b37	PBX2	+
ELF1	6_32489766_A_G_b37	PBX2	+
SREBF1	6_33806268_G_A_b37	PSMB8	+
ELF1	6_32551970_T_G_b37	HLA-DMB	+
NFATC4	6_32777150_A_G_b37	ZBTB22	+
NFATC4	6_32777198_C_A_b37	ZBTB22	+
SP3	6_33806268_G_A_b37	PACSIN1	+
EMX2	6_33842632_A_C_b37	UHRF1BP1	+
USF2	6_35502578_G_C_b37	FKBP5	+
GTF2A2	6_35791302_G_C_b37	LHFPL5	+
TFAP2C	6_35888620_G_C_b37	LHFPL5	+
ZIC1	6_35464598_C_CT_b37	MAPK14	+
GLI2	6_35464598_C_CT_b37	MAPK14	+
RELA	6_35725322_G_A_b37	MAPK14	-
IRF7	6_36842183_C_T_b37	STK38	-
REST	6_37751463_T_C_b37	MTCH1	+
SP3	6_37751463_T_C_b37	MTCH1	+
HNF4A	6_37496222_A_T_b37	ZFAND3	-
REST	6_42134430_C_T_b37	CCND3	-
NFIA	6_42134430_C_T_b37	MEA1	+
TCF3	6_42515315_G_A_b37	TTBK1	+
TCF12	6_42515315_G_A_b37	TTBK1	+
TCF3	6_43738350_C_G_b37	TTBK1	+
USF2	6_43740678_T_C_b37	TTBK1	-
USF2	6_43742626_T_C_b37	TTBK1	-
EGR4	6_44214691_T_TC_b37	LRRC73	-
PAX6	6_43868986_A_G_b37	YIPF3	-
SOX15	6_44214693_T_C_b37	MAD2L1BP	+
SOX15	6_44214691_T_TC_b37	MAD2L1BP	+
SOX9	6_44214691_T_TC_b37	SLC29A1	+
TGIF1	6_45754149_C_A_b37	SLC25A27	+
SP1	6_46621097_T_A_b37	TNFRSF21	+
LHX2	6_47060117_A_G_b37	TNFRSF21	-
TCF12	6_51664816_T_G_b37	TFAP2D	-
FOXF1	6_52454903_AAAT_A_b37	TMEM14A	+
FOXF1	6_52454899_AAAT_A_b37	TMEM14A	+
EN2	6_53720713_A_G_b37	MLIP	+
POU6F1	6_70930894_A_C_b37	FAM135A	-
TCF3	6_70990383_A_T_b37	FAM135A	-
MEF2A	6_73121906_A_G_b37	RIMS1	+
SP3	6_73943891_C_T_b37	SLC17A5	+
STAT5A	6_85557205_GT_G_b37	MRAP2	+
NFIX	6_88032402_C_A_b37	C6ORF165	+
TCF3	6_109644719_T_C_b37	CDC40	+
RARG	6_110662937_T_C_b37	WASF1	-
ATF7	6_111587266_T_C_b37	GTF3C6	-
TCF7L1	6_116244114_T_C_b37	FAM162B	-
BACH1	6_132444234_A_G_b37	SLC18B1	-
NFIA	6_136105881_T_C_b37	MYB	-
SREBF1	6_137113679_CCGCCG_C_b37	IFNGR1	-
ZNF217	6_138861255_G_A_b37	PERP	+
NFYA	6_140049600_C_A_b37	ABRACL	-
NFYA	6_140050645_T_C_b37	ABRACL	-
RARB	6_145712540_C_G_b37	FBXO30	+
MECP2	6_146136125_G_T_b37	FBXO30	+
NFIA	6_150698465_C_A_b37	PPIL4	+
MEF2C	6_149576004_G_A_b37	GINM1	-
NR1H2	6_150184882_G_C_b37	KATNA1	-
IRF3	6_149403469_A_C_b37	ULBP2	+
BDP1	6_149638396_C_T_b37	ULBP3	-
IRF2	6_150921729_T_C_b37	ULBP3	+
ARNT	6_150390663_C_G_b37	PPP1R14C	-
REST	6_151577182_T_C_b37	PLEKHG1	-
POU3F2	6_155432408_G_C_b37	CNKSR3	-
NKX2-2	6_155443341_A_T_b37	TIAM2	+
RXRA	6_155757781_T_A_b37	TIAM2	+
USF2	6_158070812_T_G_b37	SERAC1	-
LHX2	6_158704735_C_T_b37	TMEM181	-
CBFB	6_158402708_T_C_b37	EZR	+
FOXO4	6_159233043_C_T_b37	EZR	+
STAT3	6_159730274_C_T_b37	EZR	-
MEF2A	6_159233190_G_A_b37	RSPH3	-
NKX2-2	6_166937100_A_G_b37	PRR18	-
TFEB	6_166422386_CTCA_C_b37	FGFR1OP	+
VSX1	6_167217119_C_A_b37	FGFR1OP	-
REST	6_167764791_C_G_b37	CCR6	+
NHLH1	6_169039594_T_C_b37	MLLT4	+
HMGA1	6_170598352_C_T_b37	PHF10	+
USF2	6_170540274_A_G_b37	DLL1	+
PBX3	6_170894018_G_T_b37	DLL1	-
MXD4	7_1177827_GCGCCCACCTGCGCCCACGT_G_b37	HEATR2	+
IRF3	7_1270699_G_A_b37	PRKAR1B	-
RARB	7_2678872_C_T_b37	NUDT1	+
USF2	7_1609688_G_A_b37	FTSJ2	+
ZIC2	7_1993078_G_A_b37	BRAT1	+
PAX6	7_2140330_A_G_b37	BRAT1	-
EGR2	7_3638501_G_GAC_b37	GNA12	+
EGR2	7_3638503_C_CAT_b37	GNA12	+
IRF2	7_6556220_C_T_b37	ACTB	-
ELF2	7_10186070_G_C_b37	NDUFA4	+
SOX9	7_15891058_A_C_b37	ISPD	-
ARNT	7_16438434_A_C_b37	ANKMY2	-
SREBF1	7_16438434_A_C_b37	ANKMY2	-
ARNT	7_16439040_CAT_C_b37	ANKMY2	-
ARNT	7_16439134_T_TGG_b37	ANKMY2	-
DMRT2	7_16795370_C_A_b37	TSPAN13	-
DMRT2	7_20487641_T_G_b37	ITGB8	+
RBPJ	7_22059791_T_C_b37	TOMM7	-
HLF	7_24026625_A_G_b37	FAM126A	-
NR1H3	7_24539772_G_A_b37	MPP6	-
IRF2	7_24796229_T_C_b37	MPP6	-
SOX9	7_25199873_AAGTGAT_A_b37	MPP6	+
RXRA	7_26695880_C_G_b37	KIAA0087	-
NFIA	7_30518602_G_A_b37	NOD1	+
HBP1	7_30223658_C_T_b37	ADCYAP1R1	-
REST	7_35734529_C_G_b37	DPY19L1	+
TGIF1	7_36223100_T_C_b37	HERPUD2	+
GLIS3	7_35226198_AC_A_b37	SEPT7	+
REST	7_42951515_G_A_b37	GLI3	-
NHLH1	7_47676122_T_C_b37	TNS3	+
MEF2A	7_55139068_A_G_b37	SEC61G	+
RARB	7_55394300_A_C_b37	MRPS17	-
TCF7L2	7_55201776_G_A_b37	PHKG1	-
TCF7L2	7_55393605_A_G_b37	PHKG1	+
ATF4	7_63768425_G_C_b37	ZNF727	-
RFX2	7_65235796_C_G_b37	ERV3-1	-
USF2	7_65565074_C_T_b37	VKORC1L1	-
ELF2	7_73256900_C_T_b37	FZD9	-
ATF7	7_73269937_C_T_b37	FZD9	-
SOX9	7_73300867_A_G_b37	TBL2	+
SP1	7_73893547_T_C_b37	STX1A	-
RELA	7_73858342_G_C_b37	EIF4H	+
TFAP2C	7_73868693_CG_C_b37	EIF4H	-
ZIC2	7_75921276_GC_G_b37	MDH2	-
OTX1	7_86377842_AC_A_b37	RUNDC3B	+
IRF3	7_86378966_G_A_b37	RUNDC3B	+
IRF2	7_86378966_G_A_b37	RUNDC3B	+
IRF3	7_87142559_C_CCTTTT_b37	RUNDC3B	+
POU6F1	7_96208095_G_A_b37	DLX6	+
POU6F1	7_96208095_G_A_b37	DLX5	+
TCF3	7_98735185_A_T_b37	NPTX2	-
TCF3	7_98384975_T_G_b37	PDAP1	+
RARG	7_99699626_T_C_b37	PTCD1	+
ZNF217	7_99510850_T_A_b37	MEPCE	+
NFIA	7_99746444_CG_C_b37	PPP1R35	-
SOX9	7_100081944_G_A_b37	PPP1R35	-
RFXANK	7_99595480_T_C_b37	POP7	+
TFAP2C	7_101006223_C_T_b37	RABL5	+
TFAP2C	7_101006233_C_T_b37	RABL5	+
EGR1	7_101377379_CCG_C_b37	RABL5	-
PPARA	7_101377380_CG_C_b37	LRWD1	+
PPARA	7_101377379_CCG_C_b37	LRWD1	+
KLF15	7_101377380_CG_C_b37	LRWD1	+
KLF15	7_101377379_CCG_C_b37	LRWD1	+
TFAP2C	7_101377380_CG_C_b37	LRWD1	+
EGR4	7_101377379_CCG_C_b37	POLR2J	+
BCL6	7_103164831_TGATATAAAAGC_T_b37	ORC5	+
SOX2	7_103164986_ATGCC_A_b37	ORC5	-
POU3F3	7_110162299_G_A_b37	LRRN3	-
IRF2	7_110238652_C_T_b37	LRRN3	+
PBX1	7_117652319_A_G_b37	ANKRD7	-
STAT2	7_127658196_T_C_b37	CCDC136	-
RFX4	7_129142295_T_G_b37	SMO	-
MITF	7_129251065_T_C_b37	STRIP2	-
NFYA	7_129964574_T_G_b37	STRIP2	+
LHX6	7_139359432_T_C_b37	KIAA1549	-
E2F3	7_139478175_T_G_b37	ZC3HAV1	+
POU3F2	7_139359432_T_C_b37	PARP12	-
PBX1	7_139359432_T_C_b37	PARP12	-
IRF2	7_139359432_T_C_b37	PARP12	-
RARB	7_139931458_G_C_b37	SLC37A3	+
GLI2	7_150653336_T_C_b37	CRYGN	+
PPARA	7_151505684_G_A_b37	CRYGN	+
PPARA	7_151505676_GT_G_b37	CRYGN	+
KLF15	7_154419590_C_G_b37	PAXIP1-AS2	-
RREB1	7_154419590_C_G_b37	PAXIP1-AS2	-
E2F3	7_155089344_T_C_b37	EN2	-
TP53	7_155654437_A_C_b37	EN2	+
MAX	8_1311604_A_G_b37	FBXO25	-
EPAS1	8_755868_T_A_b37	DLGAP2	+
EPAS1	8_755867_G_A_b37	DLGAP2	+
NHLH1	8_2122780_G_A_b37	DLGAP2	-
MEF2C	8_1244551_TC_T_b37	KBTBD11	-
MEF2D	8_1244551_TC_T_b37	KBTBD11	-
STAT5A	8_2899328_C_G_b37	KBTBD11	-
SOX15	8_11096553_G_A_b37	NEIL2	-
PBX1	8_17756229_C_T_b37	PCM1	+
TEAD1	8_19553868_G_A_b37	LZTS1	-
RREB1	8_21455993_C_T_b37	XPO7	-
POU3F2	8_21308657_G_C_b37	HR	-
MAX	8_22456517_C_G_b37	REEP4	-
HSF1	8_22059606_G_A_b37	PHYHIP	+
REST	8_22457388_G_A_b37	POLR3D	+
EGR3	8_21967304_C_T_b37	SLC39A14	+
ARNT	8_22088975_C_T_b37	BIN3	-
ASCL1	8_22456517_C_G_b37	EGR3	+
RXRA	8_24799431_CA_C_b37	DOCK5	+
RXRA	8_24800104_C_T_b37	DOCK5	+
SP1	8_24800104_C_T_b37	DOCK5	+
RXRA	8_24814205_G_T_b37	DOCK5	+
RXRA	8_24814403_T_C_b37	DOCK5	+
SOX9	8_27244300_A_G_b37	STMN4	+
RELA	8_27468862_C_G_b37	PTK2B	+
EGR4	8_28166420_TGCAC_T_b37	PTK2B	-
NKX2-2	8_26981566_A_G_b37	TRIM35	+
ZNF423	8_27468503_C_A_b37	SCARA3	-
NFATC4	8_27812407_T_C_b37	SCARA3	+
SOX21	8_28535241_T_C_b37	PNOC	+
SP3	8_27560630_A_G_b37	FBXO16	+
BCL6	8_29306171_A_C_b37	HMBOX1	+
EMX2	8_36872513_A_AG_b37	BRF2	+
EGR4	8_38324423_CA_C_b37	EIF4EBP1	-
PKNOX2	8_37338063_C_CT_b37	WHSC1L1	-
PPARA	8_38324423_CA_C_b37	TM2D2	+
EPAS1	8_41400313_G_A_b37	AP3M2	+
MECP2	8_42123384_C_CT_b37	IKBKB	+
STAT2	8_57364588_G_GA_b37	PENK	-
STAT2	8_57364590_T_A_b37	PENK	-
HIF1A	8_57444444_T_C_b37	PENK	-
BDP1	8_57966350_T_C_b37	FAM110B	-
POU3F3	8_59892097_C_T_b37	FAM110B	+
TFAP2C	8_65519166_A_G_b37	BHLHE22	-
SP3	8_71581559_G_T_b37	LACTB2	+
MEIS3	8_82263832_A_G_b37	PMP2	-
HNF4A	8_91013366_T_C_b37	NECAB1	-
HSF1	8_96179145_C_T_b37	GEM	+
NKX2-2	8_96179145_C_T_b37	GEM	+
NKX2-2	8_96180214_C_CGCTT_b37	GEM	+
NFATC3	8_95237636_C_T_b37	TP53INP1	-
RBPJ	8_95239500_G_C_b37	TP53INP1	-
STAT5A	8_98769010_T_G_b37	HRSP12	+
HMGA1	8_102307870_C_A_b37	ANKRD46	-
NFATC1	8_109440751_G_A_b37	TMEM74	-
NFE2L1	8_118532964_A_G_b37	AARD	-
PAX6	8_118236975_A_T_b37	MED30	+
NHLH1	8_120119935_C_G_b37	SAMD12	-
MYB	8_123525792_C_A_b37	ZHX2	+
HIF1A	8_125271970_G_A_b37	TATDN1	+
HNF4A	8_133499372_C_A_b37	LRRC6	+
NHLH1	8_134465528_G_C_b37	LRRC6	+
REST	8_135652477_G_C_b37	ZFAT	+
SP3	8_135725058_C_T_b37	KHDRBS3	+
IRF3	8_140919775_A_G_b37	CHRAC1	+
TFAP2C	8_141645267_C_A_b37	SLC45A4	+
TFAP2C	8_142011053_C_G_b37	SLC45A4	+
ZBTB7B	8_142986450_G_A_b37	PTP4A3	+
MYB	8_143751698_T_C_b37	LYNX1	-
TFAP2C	8_145051414_G_A_b37	LY6E	+
RXRA	8_144056237_C_T_b37	GLI4	-
USF2	8_144101037_C_T_b37	GLI4	+
PAX6	8_144301346_G_A_b37	PYCRL	+
ELF2	8_144228311_A_C_b37	ZNF707	-
TFAP2C	8_144349680_G_T_b37	PLEC	+
TFAP2C	8_144373492_G_A_b37	PLEC	+
SREBF1	8_145682514_T_C_b37	BOP1	+
GLIS3	8_145051484_C_T_b37	VPS28	+
ATF7	8_146024446_T_G_b37	VPS28	+
ZBTB7B	8_145562032_G_A_b37	KIFC2	+
SP3	8_145537458_T_C_b37	ZNF517	-
ERF	8_146013799_C_T_b37	ZNF250	+
MEIS3	9_4036449_A_G_b37	SLC1A1	-
PBX1	9_4855912_C_T_b37	SLC1A1	+
NHLH1	9_6681554_A_G_b37	RANBP6	-
FOXO4	9_17825216_C_A_b37	ADAMTSL1	+
FOXO4	9_18527144_G_C_b37	ADAMTSL1	-
RXRA	9_19230399_T_C_b37	RRAGA	-
[truncated: 81 more rows]

## Sheet: Adrenal Gland
TF	SNP	Gene	Strand
ATF7	1_178833510_C_G_b37	RASAL2	+
ARNT	1_212459015_G_T_b37	RPS6KC1	-
FOXJ2	10_97288957_T_A_b37	HELLS	+
GLIS3	11_119932050_C_T_b37	TMEM136	+
IKZF1	17_42978044_C_A_b37	CRHR1	+
RUNX3	19_18682495_A_C_b37	LRRC25	-
AHR	19_36912860_G_A_b37	ZNF829	-
AHR	20_2237825_T_C_b37	TGM3	-
ARNT	3_150060687_A_G_b37	COMMD2	-
GLIS3	4_186633040_G_C_b37	ACSL1	-
ARNT	5_95997566_G_GCA_b37	RIOK2	-
AHR	6_43021273_T_TG_b37	RSPH9	-
GATA6	6_113172601_G_A_b37	LAMA4	+
AHR	7_92077387_C_G_b37	SAMD9L	+
GTF2A1	8_143680772_C_T_b37	ZC3H3	-

[truncated: 15 more sheets: Lung, Esophagus - Muscularis, Esophagus - Mucosa, Esophagus - Gastroesophageal Ju, Stomach, Colon - Sigmoid, Colon - Transverse, Heart - Left Ventricle, Brain - Cerebellum, Artery - Aorta, Brain - Hippocampus, Brain - Frontal Cortex (BA9), Brain - Cerebellar Hemisphere, Brain - Caudate (basal ganglia), Brain - Hypothalamus]
