# Supplementary material for: A transcription-centric model of SNP-age interaction
Source: PLoS Genet. 2021 Mar 26;17(3):e1009427. doi: 10.1371/journal.pgen.1009427 (PMC7997000; doi:10.1371/journal.pgen.1009427)
Supplement: S4 Table — (XLSX) [file pgen.1009427.s012.xlsx]

## Sheet: Alzheimer's.iSNP
iSNP	distance to the nearest trait (log10 (x + 1))	The nearest GWAS signal
1_1004389_T_TC_b37	5.97584752112955	1_1950293
1_1362883_G_C_b37	5.7689420749661	1_1950293
1_1590575_G_A_b37	5.55596337742716	1_1950293
1_1590681_G_A_b37	5.55583538307847	1_1950293
1_3369824_A_G_b37	6.15214518711674	1_1950293
1_3448385_G_GA_b37	6.17553877473403	1_1950293
1_4231757_T_C_b37	6.35821381063949	1_1950293
1_5357171_A_C_b37	6.5323567092751	1_1950293
1_6662913_G_A_b37	6.42073990768328	1_9297665
1_7102656_A_G_b37	6.34143650313619	1_9297665
1_7269323_T_C_b37	6.30714139760977	1_9297665
1_8482032_T_C_b37	5.91149532120691	1_9297665
1_8482078_C_T_b37	5.91147082724328	1_9297665
1_8658442_C_T_b37	5.80565307242592	1_9297665
1_9535303_A_G_b37	5.37591771616974	1_9297665
1_10459779_G_A_b37	6.06524910687891	1_9297665
1_10511544_C_T_b37	6.08417575600306	1_9297665
1_10737932_C_T_b37	6.15844331160335	1_9297665
1_10847784_T_C_b37	6.19036531966743	1_9297665
1_11400223_T_C_b37	6.32274819139738	1_9297665
1_11477192_C_T_b37	6.3383624526918	1_9297665
1_11477294_C_T_b37	6.33838277681731	1_9297665
1_11724938_A_C_b37	6.38511880392624	1_9297665
1_11782814_G_A_b37	6.39535260723685	1_9297665
1_11968078_C_G_b37	6.36375521704576	1_14278839
1_11968337_G_A_b37	6.36370653675111	1_14278839
1_11968380_C_T_b37	6.36369845416628	1_14278839
1_11969991_C_T_b37	6.36339553074691	1_14278839
1_12040479_T_C_b37	6.34993013029985	1_14278839
1_14118779_G_T_b37	5.20428552587248	1_14278839
1_14852050_A_AT_b37	5.75831527362906	1_14278839
1_15697183_A_G_b37	6.15178188202629	1_14278839
1_16175317_C_T_b37	6.27794803805668	1_14278839
1_16212739_G_A_b37	6.28643423797129	1_14278839
1_16256007_T_C_b37	6.29604379254613	1_14278839
1_16382649_T_C_b37	6.32300672153496	1_14278839
1_16382718_T_C_b37	6.32302096512806	1_14278839
1_16382730_C_T_b37	6.323023442227	1_14278839
1_16405687_A_T_b37	6.32773665737116	1_14278839
1_16532848_A_G_b37	6.35295583847814	1_14278839
1_19141192_A_C_b37	5.0055537080398	1_19242478
1_19401814_A_G_b37	5.05454028307096	1_19288434
1_19675262_GGC_G_b37	4.24971186687466	1_19693032
1_19983867_G_GGA_b37	5.46364816296305	1_19693032
1_20856845_T_C_b37	4.92697490319717	1_20772323
1_22832743_A_T_b37	5.96450240885971	1_21911229
1_23243002_C_A_b37	6.1244305319811	1_21911229
1_25477602_A_G_b37	5.67768449838303	1_25001518
1_25477754_A_G_b37	5.67782313376436	1_25001518
1_26100944_G_C_b37	5.28639358905492	1_26294315
1_26602556_C_G_b37	5.48889181389408	1_26294315
1_28559694_A_G_b37	6.05098224563404	1_29684252
1_32135495_G_A_b37	5.96855859326256	1_33065656
1_32136168_G_C_b37	5.96824425449784	1_33065656
1_33134774_A_C_b37	4.83959744622976	1_33065656
1_33902826_A_T_b37	5.0804966120114	1_33782463
1_34890702_G_A_b37	6.0446338212126	1_33782463
1_36607802_CT_C_b37	5.83206481121139	1_37287106
1_37534255_T_C_b37	5.3929606147968	1_37287106
1_38397341_G_A_b37	6.04541530545654	1_37287106
1_38397369_C_T_b37	6.04542625816583	1_37287106
1_39249339_G_GGT_b37	6.20320455722755	1_40845969
1_40157508_A_C_b37	5.83787997415612	1_40845969
1_40204424_A_T_b37	5.80722780152145	1_40845969
1_40562422_T_C_b37	5.4526265883456	1_40845969
1_41131398_C_A_b37	5.45549961751632	1_40845969
1_41898581_G_T_b37	5.29162189313514	1_41702868
1_42577318_GA_G_b37	5.94173547873656	1_41702868
1_42609867_G_A_b37	5.92631620291973	1_43453815
1_42888556_C_T_b37	5.75224825417777	1_43453815
1_42929130_A_C_b37	5.71989947623596	1_43453815
1_43231685_CCCG_C_b37	5.34660917173828	1_43453815
1_45098461_C_T_b37	6.14565843362889	1_43699975
1_53818863_CCT_C_b37	5.50012390604234	1_53502546
1_54705717_TGG_T_b37	6.08032771654296	1_53502546
1_56842268_C_A_b37	5.66015846310534	1_56385014
1_59629522_G_A_b37	6.32810772749104	1_57500856
1_59986707_G_GT_b37	6.39547526851453	1_57500856
1_61013773_G_A_b37	6.32377376538064	1_63121302
1_63988904_G_A_b37	5.93832104504939	1_63121302
1_74521552_G_T_b37	5.7791547580083	1_73920165
1_76189946_G_T_b37	5.87029034174044	1_75448141
1_92506432_C_T_b37	5.73965460738011	1_93055535
1_92506542_C_CT_b37	5.73956759803638	1_93055535
1_92511648_T_C_b37	5.73550947692277	1_93055535
1_100731263_T_G_b37	6.17291394745034	1_99242198
1_109796053_C_T_b37	5.2992675316086	1_109995242
1_109798721_G_A_b37	5.29341117529051	1_109995242
1_109806442_C_A_b37	5.27600429024453	1_109995242
1_110144625_C_T_b37	5.17430408420078	1_109995242
1_110210818_C_T_b37	5.33360242392695	1_109995242
1_110627340_G_C_b37	5.80078510326112	1_109995242
1_110693263_C_T_b37	5.81757925089672	1_111350283
1_110786336_C_T_b37	5.75123906080214	1_111350283
1_111037457_G_A_b37	5.49530422982568	1_111350283
1_111323464_C_T_b37	4.42845877351558	1_111350283
1_112991862_G_T_b37	5.4590228786217	1_112704108
1_117663913_C_T_b37	6.61641522311796	1_113529488
1_117686492_C_A_b37	6.61878054687117	1_113529488
1_118013546_GA_G_b37	6.65167131828642	1_113529488
1_118013548_AG_A_b37	6.65167151199234	1_113529488
1_118336218_T_G_b37	6.68184981830411	1_113529488
1_147071282_CG_C_b37	5.61514170137819	1_147483513
1_150039678_G_A_b37	5.73230447900307	1_150579566
1_150552263_GGCCGGGGCCGGGGCCTGA_G_b37	4.43622627527058	1_150579566
1_150552269_GGCCGGGGCCTGA_G_b37	4.4361308294297	1_150579566
1_150552273_GGGGCCTGAGCCGGGGCCT_G_b37	4.4360671872136	1_150579566
1_150583973_AG_A_b37	3.64424158584373	1_150579566
1_150669414_T_G_b37	4.95351324786793	1_150579566
1_151700523_G_C_b37	5.88713210473775	1_150929386
1_152965741_G_C_b37	5.73382457206937	1_153507522
1_152970465_A_G_b37	5.7300211902056	1_153507522
1_153854380_C_T_b37	4.34519723192998	1_153876520
1_153896212_A_G_b37	4.29431188090201	1_153876520
1_154301246_C_A_b37	5.16544020426826	1_154447611
1_154325149_A_C_b37	5.08800489422667	1_154447611
1_154442960_G_A_b37	3.66763970605641	1_154447611
1_154753201_A_C_b37	4.603544908457	1_154713065
1_154812400_G_C_b37	4.99710666811237	1_154713065
1_154841415_TCTCTCTCTCTCACA_T_b37	5.10839925666769	1_154713065
1_156022802_C_T_b37	5.95248925100862	1_155126429
1_156049538_C_T_b37	5.96525345568091	1_155126429
1_156076408_ACCCACGCCTCTGTCCCCACCCC_A_b37	5.97771446215088	1_155126429
1_156252291_A_G_b37	6.05148554685291	1_155126429
1_156645583_A_G_b37	6.18160208736539	1_155126429
1_159977542_T_C_b37	5.27304064631182	1_159790026
1_160056542_GAT_G_b37	5.42572491606699	1_159790026
1_166007024_C_T_b37	5.53244860957228	1_166347783
1_167860921_G_C_b37	5.04789762351441	1_167749262
1_169056077_A_G_b37	5.2584073857765	1_168874774
1_169076212_G_C_b37	5.30414355680886	1_168874774
1_170413419_G_A_b37	5.85084036858633	1_171122735
1_171007053_C_T_b37	5.06326954262812	1_171122735
1_171220925_G_T_b37	4.99207168300628	1_171122735
1_171812292_A_G_b37	4.53436883485091	1_171778066
1_172149226_A_G_b37	5.56956233614967	1_171778066
1_172930064_T_C_b37	6.06145210209529	1_171778066
1_173171673_C_G_b37	6.14414063073612	1_171778066
1_177159280_G_A_b37	6.4070128782984	1_174606504
1_178901190_A_G_b37	6.63293151761401	1_174606504
1_178995521_G_C_b37	6.64236736195334	1_174606504
1_179199076_A_G_b37	6.662056068243	1_174606504
1_180152509_A_AC_b37	6.74398033508776	1_174606504
1_182225559_T_C_b37	6.55086208273575	1_185780742
1_182361506_C_T_b37	6.53392920440144	1_185780742
1_193090865_C_A_b37	5.75223211938399	1_193656103
1_193502759_G_A_b37	5.18566961985022	1_193656103
1_200928775_A_T_b37	5.63427871895025	1_201359577
1_201643519_T_G_b37	5.45323116656114	1_201359577
1_202100311_G_A_b37	5.86966286570972	1_201359577
1_202219171_C_T_b37	5.93429388066919	1_201359577
1_202275630_T_C_b37	5.96192107542635	1_201359577
1_202318316_A_C_b37	5.98170084713438	1_201359577
1_202660953_G_A_b37	6.11440312692423	1_201359577
1_203241427_C_A_b37	6.27458523416057	1_201359577
1_204160938_G_A_b37	6.02133197239037	1_205211282
1_204621056_T_C_b37	5.77101907246791	1_205211282
1_204665924_ACG_A_b37	5.73668248464509	1_205211282
1_205199440_C_T_b37	4.07346172927983	1_205211282
1_205216573_G_A_b37	3.72361983551546	1_205211282
1_206807914_G_A_b37	4.45715494248658	1_206836565
1_209632204_C_T_b37	5.21764710300343	1_209797265
1_209801110_C_T_b37	3.58500927990246	1_209797265
1_211207698_T_C_b37	6.13612292196312	1_212575813
1_211816995_G_A_b37	5.88013819661284	1_212575813
1_212615875_T_C_b37	4.60274346704101	1_212575813
1_213224719_T_C_b37	5.81218245907935	1_212575813
1_213405414_GGCAACTGAGGAT_G_b37	5.73185779938504	1_213944747
1_213705699_G_GT_b37	5.37848693127636	1_213944747
1_213705700_G_GT_b37	5.37848511451331	1_213944747
1_225611118_C_T_b37	6.63433234680327	1_221302557
1_225650626_G_A_b37	6.63829652721946	1_221302557
1_226632930_G_C_b37	6.54561386005495	1_230145409
1_228400646_T_C_b37	6.24173669179426	1_230145409
1_228400653_A_T_b37	6.2417349493996	1_230145409
1_228782770_AC_A_b37	6.13438113341029	1_230145409
1_229339307_G_A_b37	5.90639053742999	1_230145409
1_233386018_A_AT_b37	5.00503028586362	1_233487182
1_233749855_A_G_b37	5.41941708757348	1_233487182
1_234040742_A_C_b37	5.74316548520335	1_233487182
1_234667247_A_T_b37	5.98533619252719	1_235634045
1_236184642_C_T_b37	5.74083462952273	1_235634045
1_237335424_T_G_b37	5.95938582780588	1_238246145
1_244893492_A_C_b37	5.1458425483483	1_244753585
1_246614240_T_C_b37	6.2696660877405	1_244753585
2_741946_C_G_b37	6.0681097607467	2_1911740
2_3287309_AC_A_b37	5.05943466287661	2_3172644
2_3653133_T_G_b37	5.25643630123397	2_3472651
2_7751342_A_G_b37	5.8860996841439	2_8520648
2_9331300_A_C_b37	5.90883499424294	2_8520648
2_9815893_A_C_b37	6.11235225976587	2_8520648
2_11536186_T_C_b37	4.91444894069855	2_11618305
2_15953045_C_T_b37	5.89412657146229	2_16736702
2_20252007_C_T_b37	6.17119151806777	2_18768836
2_20252008_C_G_b37	6.17119181088231	2_18768836
2_23327121_G_A_b37	5.49283160189725	2_23016071
2_23607927_T_G_b37	5.77221678845794	2_23016071
2_23760865_A_G_b37	5.69312960317753	2_24254185
2_24061034_T_C_b37	5.28589920942346	2_24254185
2_26835419_G_A_b37	5.56066687187504	2_26471784
2_27072209_C_T_b37	5.77845949005366	2_26471784
2_27137307_C_T_b37	5.73822544814251	2_27684606
2_27156416_T_G_b37	5.72279099686402	2_27684606
2_27173341_G_A_b37	5.70864691241487	2_27684606
2_27194013_T_C_b37	5.69072223245001	2_27684606
2_27309659_A_C_b37	5.57397104138377	2_27684606
2_28614794_C_T_b37	5.96857119943313	2_27684606
2_28973883_T_C_b37	6.11034657200696	2_27684606
2_29613214_C_T_b37	6.28524418909824	2_27684606
2_31364122_AAT_A_b37	6.10596399820558	2_32640454
2_31364123_AT_A_b37	6.10596365793807	2_32640454
2_37735381_G_A_b37	4.34208695990458	2_37713399
2_37752249_T_C_b37	4.58940220174421	2_37713399
2_46926719_G_C_b37	5.40280112006286	2_46673906
2_53803155_C_T_b37	5.43859771978026	2_53528621
2_54684557_A_G_b37	6.06293416514166	2_53528621
2_56449648_A_C_b37	6.46553571999553	2_53528621
2_60780022_CG_C_b37	4.72334893248698	2_60832908
2_64540427_G_T_b37	5.39191205275576	2_64786980
2_64702179_A_T_b37	4.92840609493031	2_64786980
2_65284231_A_T_b37	4.99353762752364	2_65382753
2_65663936_C_T_b37	5.44899060472117	2_65382753
2_66097998_C_G_b37	5.05751396010659	2_66212157
2_66807740_TTAAAA_T_b37	5.77494302218114	2_66212157
2_68106897_G_C_b37	6.27754985284853	2_66212157
2_70956939_T_C_b37	5.9917743586036	2_71938176
2_71205976_A_G_b37	5.86463031768152	2_71938176
2_73461483_C_A_b37	6.18278772288737	2_71938176
2_75005320_G_A_b37	5.27246589139978	2_75192588
2_75043310_A_G_b37	5.17399871713168	2_75192588
2_84353954_C_T_b37	5.3872100196849	2_84597852
2_85360388_ATG_A_b37	5.0501476580203	2_85472627
2_85658862_G_A_b37	5.270063635239	2_85472627
2_85992648_C_T_b37	5.71602171724344	2_85472627
2_86000500_G_C_b37	5.72253027170998	2_85472627
2_99088018_T_C_b37	6.13334598768387	2_97728623
2_105021748_C_T_b37	6.00188551631815	2_106026098
2_107463422_T_G_b37	5.60356763049786	2_107062032
2_109648041_T_A_b37	5.79881701257433	2_109018801
2_124122257_G_T_b37	5.10270462640657	2_123995579
2_127933967_G_C_b37	5.47037520495358	2_127638592
2_127963423_TC_T_b37	5.5116588060952	2_127638592
2_128409905_A_G_b37	5.8872312142454	2_127638592
2_129057292_A_G_b37	6.15189087485642	2_127638592
2_129396457_A_G_b37	6.24498576625618	2_127638592
2_132067650_ATCT_A_b37	5.38509303828934	2_131824938
2_152118275_A_G_b37	6.51949315620365	2_148810827
2_152895267_C_T_b37	6.61113262703061	2_148810827
2_154002152_G_T_b37	6.61480560396721	2_158121282
2_163625107_A_G_b37	6.61509018121513	2_167746937
2_165477903_G_C_b37	6.35584119495485	2_167746937
2_168819237_T_G_b37	6.0303167110005	2_167746937
2_178487259_T_G_b37	5.02938783649318	2_178380259
2_180083781_T_TCAAAGGAGCTCCCA_b37	5.91026465583149	2_179270456
2_180128579_C_T_b37	5.93355004848354	2_179270456
2_185161362_G_A_b37	5.81277502852674	2_184511570
2_187263960_C_T_b37	4.71368370657302	2_187315682
2_190445495_T_TCCG_b37	6.4955185288647	2_187315682
2_192811426_G_A_b37	6.73571232835098	2_198252846
2_199239509_A_T_b37	5.99416928256882	2_198252846
2_199617622_A_G_b37	6.01523397624671	2_200653321
2_201195602_C_T_b37	5.73422518911107	2_200653321
2_202725173_T_C_b37	6.18699191339996	2_204263298
2_202888671_A_G_b37	6.13818518587134	2_204263298
2_202987857_G_C_b37	6.10566071410012	2_204263298
2_203103401_G_A_b37	6.0644197995848	2_204263298
2_206575748_T_A_b37	5.03758982569979	2_206684788
2_206731505_A_C_b37	4.66948424233303	2_206684788
2_208031471_C_T_b37	6.12926570028394	2_206684788
2_216979898_TTG_T_b37	6.08979776034953	2_215750203
2_217063045_G_GA_b37	6.11821279287509	2_215750203
2_220041433_C_A_b37	3.77995705124691	2_220047457
2_220196607_C_T_b37	5.17362616948505	2_220047457
2_220311039_C_A_b37	5.42091739664931	2_220047457
2_220716387_T_C_b37	5.14295855703917	2_220855368
2_225066513_T_G_b37	6.02148575895065	2_224015797
2_228337674_G_T_b37	5.85471706034153	2_227621998
2_233367485_T_C_b37	5.31734448410588	2_233159830
2_233708806_A_G_b37	4.75832133479249	2_233651485
2_234390469_C_A_b37	5.86863562312643	2_233651485
2_234763226_C_T_b37	6.0460040129864	2_233651485
2_234777040_G_A_b37	6.05136710740936	2_233651485
2_234788261_C_T_b37	6.05567527808432	2_233651485
2_236486619_C_T_b37	6.45257374342616	2_233651485
2_238153766_G_T_b37	6.09882882385499	2_239409300
2_238535883_G_C_b37	5.9412221379175	2_239409300
2_239140403_T_C_b37	5.42958757205523	2_239409300
2_239148813_A_C_b37	5.4157877212869	2_239409300
2_239149645_C_G_b37	5.41439836250506	2_239409300
2_240202011_A_T_b37	5.89911543255235	2_239409300
2_240417788_A_G_b37	6.00367116554794	2_239409300
2_240918749_G_C_b37	5.80942031403606	2_241563541
2_241250620_T_G_b37	5.49543609731919	2_241563541
2_241311699_G_A_b37	5.40112988410529	2_241563541
2_241392077_A_G_b37	5.23417548380661	2_241563541
2_241393762_A_G_b37	5.22988652924589	2_241563541
2_241505977_CGGGCG_C_b37	4.76015850899809	2_241563541
2_241630032_G_A_b37	4.82276939620753	2_241563541
2_241717828_A_G_b37	5.18833214941736	2_241563541
2_242295387_A_G_b37	5.86442029690407	2_241563541
2_242640964_C_G_b37	6.0323866453806	2_241563541
3_9773314_G_A_b37	5.50593642456655	3_10093893
3_10050893_T_C_b37	4.63347855533382	3_10093893
3_10534475_C_G_b37	4.42199856068336	3_10508052
3_11033828_A_C_b37	5.72080158406863	3_10508052
3_11102709_G_A_b37	5.77426726587044	3_10508052
3_11632089_C_T_b37	6.05078099353851	3_10508052
3_11812150_C_T_b37	6.11531056188799	3_10508052
3_13082721_CG_C_b37	6.41072157265362	3_10508052
3_13089039_G_A_b37	6.41178598534747	3_10508052
3_13104491_C_T_b37	6.41437829112519	3_10508052
3_15580816_A_T_b37	6.70524474373526	3_10508052
3_22961830_G_A_b37	4.44926235530889	3_22933695
3_32402053_T_C_b37	6.2489886220391	3_30627911
3_33978644_A_C_b37	6.05013837151014	3_35101019
3_42306446_C_T_b37	4.88794346124853	3_42229189
3_45077458_G_A_b37	4.79425794208512	3_45139724
3_49978069_C_T_b37	6.116327420707	3_48670914
3_50176259_A_AG_b37	6.17763633290016	3_48670914
3_50192760_C_T_b37	6.18237099251618	3_48670914
3_50192826_C_T_b37	6.18238982674477	3_48670914
3_52568805_G_T_b37	6.24313953765167	3_54319213
3_52719816_C_T_b37	6.20395654860915	3_54319213
3_53915937_T_A_b37	5.60560345370134	3_54319213
3_54633739_A_G_b37	4.77102127989003	3_54574717
3_56820192_A_G_b37	6.00433169352891	3_57830215
3_56859896_G_A_b37	5.98691498304528	3_57830215
3_62681794_A_G_b37	5.35153155386568	3_62457132
3_63399699_T_G_b37	5.97431269146083	3_62457132
3_64701387_G_A_b37	5.38014609265302	3_64941350
3_64941064_T_G_b37	2.45788189673399	3_64941350
3_67641052_G_C_b37	5.37003912255051	3_67406609
3_67734008_G_C_b37	5.51507867507592	3_67406609
3_69054611_A_G_b37	4.84269658891117	3_69124224
3_69402923_T_G_b37	5.23328808161411	3_69574037
3_69720668_T_C_b37	5.16622875821009	3_69574037
3_71434913_C_T_b37	5.69637910776992	3_71931938
3_73373361_C_T_b37	5.7383769843661	3_72825871
3_89150823_A_C_b37	6.22389163577018	3_87476299
3_100746902_T_C_b37	6.84996565461501	3_107825799
3_111720329_C_G_b37	5.85177063628182	3_112431166
3_115533897_G_A_b37	6.38568186642894	3_113103475
3_120067797_G_A_b37	6.18753002704708	3_121607829
3_120132180_C_T_b37	6.16898336216618	3_121607829
3_120140042_C_A_b37	6.16666333277423	3_121607829
3_120143502_C_A_b37	6.16563836677367	3_121607829
3_120143902_AG_A_b37	6.16551971745213	3_121607829
3_122691776_T_C_b37	5.77281734114386	3_123284451
3_124258080_G_A_b37	5.98839394713833	3_123284451
3_124604858_A_G_b37	6.12070814694071	3_123284451
3_125647796_T_C_b37	6.21124365403788	3_127274256
3_126288409_T_C_b37	5.99380995971811	3_127274256
3_128598478_GTC_G_b37	2.63548374681491	3_128598047
3_129830921_G_GT_b37	6.09091904613167	3_128598047
3_134091994_GC_G_b37	5.57971959060839	3_133712051
3_134205227_C_T_b37	5.4716627569147	3_134501479
3_137068013_C_T_b37	5.93645442506145	3_137931894
3_138403390_C_T_b37	4.98604132658106	3_138306554
3_139175464_C_T_b37	5.93897529521928	3_138306554
3_141457998_A_G_b37	6.26202132906934	3_143286187
3_149374381_T_C_b37	5.8386885609377	3_150064125
3_156009614_A_G_b37	6.7741876529878	3_150064125
3_156009925_C_T_b37	6.77421036971114	3_150064125
3_179661318_G_A_b37	6.04981670356287	3_178539774
3_183165599_G_A_b37	5.98215766828128	3_184125347
3_183294399_C_A_b37	5.91957436951423	3_184125347
3_183533623_C_G_b37	5.77211991832668	3_184125347
3_183544102_T_C_b37	5.76435997719452	3_184125347
3_183604723_A_G_b37	5.71652501875086	3_184125347
3_183903935_C_CG_b37	5.34520311637341	3_184125347
3_184016712_C_G_b37	5.03597376641812	3_184125347
3_184146786_G_A_b37	4.33122478102073	3_184125347
3_184301611_G_C_b37	5.24616608532321	3_184125347
3_193944402_A_G_b37	6.42510754161237	3_191283019
3_195809080_G_C_b37	6.00771236747858	3_196826996
3_195946167_C_T_b37	5.94489209775818	3_196826996
3_196158468_TCC_T_b37	5.82512025118933	3_196826996
4_1006333_G_A_b37	6.03942879371893	4_2101369
4_1243617_T_C_b37	5.93336224568032	4_2101369
4_1340811_C_A_b37	5.88113290988217	4_2101369
4_1714684_C_A_b37	5.5873584486885	4_2101369
4_1748200_A_G_b37	5.54798380535908	4_2101369
4_2538601_C_T_b37	5.64071293273112	4_2101369
4_4952982_T_G_b37	5.45093389101559	4_5235426
4_5887415_T_C_b37	5.81424093472253	4_5235426
4_5972799_A_G_b37	5.8676878202031	4_5235426
4_6919832_C_G_b37	5.73103809501096	4_7458148
4_7864140_GGC_G_b37	5.60851854567675	4_7458148
4_10020564_G_A_b37	4.44644396083186	4_10048517
4_10021290_G_C_b37	4.43501574193256	4_10048517
4_15780539_C_T_b37	6.61826937354314	4_11628425
4_16227823_G_A_b37	6.66270108645637	4_11628425
4_17578812_T_C_b37	6.77454528518486	4_11628425
4_24247481_TTGC_T_b37	5.60046864731279	4_23848945
4_25114664_C_T_b37	6.1023376425658	4_23848945
4_37910996_T_G_b37	6.27245916597406	4_39783656
4_38010293_A_G_b37	6.24879788786615	4_39783656
4_38181559_A_C_b37	6.2046890782635	4_39783656
4_53911081_C_CT_b37	5.37181199323615	4_53675679
4_54506995_T_A_b37	5.91976666168883	4_53675679
4_56412169_C_T_b37	5.75037646654434	4_55849341
4_57276619_G_C_b37	6.09940782678998	4_58533828
4_57396608_G_A_b37	6.05584487080377	4_58533828
4_66875123_C_T_b37	6.77796989457679	4_60877629
4_76861859_C_T_b37	6.55079244704281	4_80416472
4_78115909_G_A_b37	6.36183431952223	4_80416472
4_78983343_T_A_b37	6.15628558727235	4_80416472
4_80544474_T_C_b37	5.0052191338135	4_80443266
4_81147550_ATTTTCT_A_b37	5.84774843880181	4_80443266
4_89731032_TC_T_b37	6.43469358613138	4_87010252
4_90674431_G_A_b37	6.56397679989937	4_87010252
4_98642418_G_T_b37	5.51707311650188	4_98971324
4_98924247_C_A_b37	4.67281800456618	4_98971324
4_99916724_C_G_b37	5.75268059700939	4_99350902
4_100222067_C_T_b37	5.94010091736695	4_99350902
4_101014809_A_G_b37	6.0485365766199	4_102133052
4_104020781_C_G_b37	6.27593987772928	4_102133052
4_109434456_G_A_b37	4.7863751544973	4_109373310
4_113740351_T_C_b37	6.49836859371333	4_110589931
4_114107158_C_A_b37	6.54620052183767	4_110589931
4_114120626_A_T_b37	6.54786032554776	4_110589931
4_139624155_T_C_b37	4.39413635264189	4_139599374
4_140705510_G_A_b37	5.10023265196451	4_140579551
4_143883013_A_G_b37	6.1921750730945	4_145439605
4_147820990_T_C_b37	5.52808972599223	4_148158346
4_152913308_G_A_b37	5.93930404882328	4_152043740
4_153511640_T_G_b37	5.96123214673635	4_154426241
4_165312167_T_C_b37	5.55021000219633	4_164957183
4_165877990_G_T_b37	4.68168435352379	4_165829942
4_165926586_C_T_b37	4.98517939040203	4_165829942
4_166339174_T_G_b37	5.70691653962718	4_165829942
4_184581080_G_GT_b37	6.3504133677431	4_186821932
4_184669229_T_C_b37	6.3329843177918	4_186821932
4_186017343_A_T_b37	5.90557463055713	4_186821932
4_186321067_C_T_b37	5.69972155172635	4_186821932
4_186918928_G_C_b37	4.98675830227043	4_186821932
4_187573213_C_T_b37	5.87580298368293	4_186821932
5_443059_G_T_b37	6.18773471324446	5_1983817
5_1282414_G_A_b37	5.84596823826772	5_1983817
5_1462720_G_A_b37	5.71691940632617	5_1983817
5_4230573_C_A_b37	5.45497741388263	5_4515659
5_8797180_T_C_b37	6.06820516329422	5_7627129
5_10233731_A_G_b37	6.05583876050454	5_11370935
5_10690749_T_G_b37	5.83262832727001	5_11370935
5_31571629_G_A_b37	6.14386505960182	5_30178906
5_53539601_T_C_b37	6.01270818212658	5_52509908
5_55745334_C_G_b37	5.67163189652688	5_56214829
5_58187554_T_G_b37	5.53892921715277	5_57841672
5_58653150_G_C_b37	5.90927728534262	5_57841672
5_70946113_G_C_b37	6.49595041417248	5_67813186
5_73663211_G_A_b37	6.46301530543092	5_76567335
5_73795693_A_G_b37	6.44273729047269	5_76567335
5_75722669_T_C_b37	5.92668552721466	5_76567335
5_76734084_C_T_b37	4.77159482928748	5_76793184
5_76735198_T_G_b37	4.76333064078567	5_76793184
5_79366080_T_C_b37	5.60424333809301	5_78964065
5_81221223_G_T_b37	5.97093932576299	5_80285949
5_81953487_C_G_b37	6.22207599988198	5_80285949
5_81953807_T_A_b37	6.22215933280634	5_80285949
5_96519851_G_A_b37	6.85623844670132	5_89337967
5_107293031_T_C_b37	5.54879342502321	5_107646859
5_109697053_C_T_b37	5.27478804284315	5_109885325
5_112312736_G_C_b37	5.96813163504632	5_111383489
5_131562900_C_T_b37	4.00732095292274	5_131552731
5_131832514_G_A_b37	4.7683642688411	5_131773852
5_132388068_T_G_b37	5.62546370729377	5_131965922
5_133021447_G_C_b37	4.43117070148326	5_132994460
5_133240927_A_G_b37	5.39176054095376	5_132994460
5_138055308_C_T_b37	6.35651287390922	5_140327854
5_138089086_G_A_b37	6.3500092846461	5_140327854
5_139168126_C_T_b37	6.0643565171971	5_140327854
5_139781095_A_C_b37	5.73779673483744	5_140327854
5_140187322_C_T_b37	5.14777831737335	5_140327854
5_140227876_G_A_b37	4.99990878858127	5_140327854
5_140261677_A_C_b37	4.82071363798115	5_140327854
5_140868499_A_G_b37	5.73291299418599	5_140327854
5_140893490_C_G_b37	5.75253781021293	5_140327854
5_141196332_G_C_b37	5.81261258710776	5_141845881
5_141293859_C_G_b37	5.74195717295563	5_141845881
5_141348289_G_A_b37	5.69687426219169	5_141845881
5_141349196_A_G_b37	5.69608191878637	5_141845881
5_141488364_G_C_b37	5.55329791216194	5_141845881
5_141663364_A_C_b37	5.26130570120449	5_141845881
5_142895661_G_A_b37	5.6136875195425	5_142484808
5_145510261_A_G_b37	5.8120385420226	5_146158952
5_145510277_T_C_b37	5.81202783000918	5_146158952
5_149157575_C_T_b37	5.99228216470297	5_150139960
5_149652339_A_G_b37	5.6880832914153	5_150139960
5_151522383_C_T_b37	5.44629323508469	5_151801825
5_151987763_AAAAC_A_b37	5.26937049094663	5_151801825
5_159305328_G_C_b37	5.54715296107831	5_158952834
5_159592744_G_A_b37	5.80611957570783	5_158952834
5_159826674_T_C_b37	5.94143241764069	5_158952834
5_160327999_G_A_b37	6.13835512618996	5_158952834
5_160444941_A_G_b37	6.17380025886489	5_158952834
5_171096729_C_G_b37	6.54287308474149	5_174587111
5_173390382_C_T_b37	6.07799617819517	5_174587111
5_174633842_G_C_b37	4.66961436802147	5_174587111
5_174893557_T_C_b37	5.27371177538865	5_174705751
5_174905676_TG_T_b37	5.30086927697088	5_174705751
5_175063501_A_G_b37	5.55358085639093	5_174705751
5_175205726_C_T_b37	5.69894915770056	5_174705751
5_175317351_T_C_b37	5.78646818683532	5_174705751
5_175321273_GT_G_b37	5.7892442856775	5_174705751
5_175321955_C_T_b37	5.78972521794003	5_174705751
5_175990569_C_T_b37	6.10884195036155	5_174705751
5_176041364_G_C_b37	6.10253111942591	5_177307647
5_176085207_T_C_b37	6.08722790747438	5_177307647
5_176129823_C_G_b37	6.07108076822683	5_177307647
5_176561113_T_C_b37	5.87305017368267	5_177307647
5_176901005_T_A_b37	5.60921330070468	5_177307647
5_177034786_T_C_b37	5.4359430580612	5_177307647
5_177382215_A_G_b37	4.87255831906767	5_177307647
5_177540517_C_G_b37	4.20265175975734	5_177556462
5_177659778_G_A_b37	5.01417178714161	5_177556462
5_178605341_TGTGTG_T_b37	6.02072580438144	5_177556462
5_178698344_A_G_b37	6.04646316661733	5_179811261
5_178986632_C_A_b37	5.91625913036524	5_179811261
5_179285198_AG_A_b37	5.72103858285343	5_179811261
5_180541589_G_A_b37	5.86351854600626	5_179811261
6_1678577_A_G_b37	5.74571716583883	6_2235399
6_3368956_G_T_b37	5.72504789939746	6_2838014
6_3726212_GCAGT_G_b37	5.94851027987715	6_2838014
6_3940564_G_A_b37	6.042398687488	6_2838014
6_5746943_T_C_b37	5.72956244077891	6_6283433
6_7543468_A_G_b37	6.08898222676875	6_6316080
6_10887251_T_C_b37	5.89501790013082	6_10101984
6_10991667_C_CT_b37	5.94923578032415	6_10101984
6_14211277_C_G_b37	6.59795919180469	6_18173684
6_20404345_A_AG_b37	5.27510164451302	6_20592753
6_23656381_A_G_b37	5.5285992152149	6_23318629
6_24105447_G_A_b37	5.895874838659	6_23318629
6_24377345_C_G_b37	6.02477988667642	6_23318629
6_25327391_C_CA_b37	6.30292870037999	6_23318629
6_25602775_T_C_b37	6.35872405020187	6_23318629
6_25685492_G_C_b37	6.37417330408607	6_23318629
6_26027135_G_A_b37	6.4327299623369	6_23318629
6_26044812_T_A_b37	6.43555516459033	6_23318629
6_26189615_A_G_b37	6.4580312259897	6_23318629
6_26383523_CAG_C_b37	6.48641560064833	6_23318629
6_26521353_A_G_b37	6.50551964983778	6_23318629
6_28367355_G_A_b37	6.61400937861192	6_32478940
6_29905224_A_T_b37	6.41056079117158	6_32478940
6_29910358_C_G_b37	6.4096936038776	6_32478940
6_29944558_C_T_b37	6.40387224678166	6_32478940
6_29944979_G_C_b37	6.40380009779523	6_32478940
6_30069835_C_G_b37	6.38185590925625	6_32478940
6_30227246_T_A_b37	6.35250956344945	6_32478940
6_30313340_G_C_b37	6.33557844330474	6_32478940
6_31105265_A_G_b37	6.13788431059458	6_32478940
6_31126252_C_A_b37	6.13119795837936	6_32478940
6_31239821_G_T_b37	6.09311336675883	6_32478940
6_31240041_C_T_b37	6.09303625294516	6_32478940
6_31324911_C_G_b37	6.06221709882414	6_32478940
6_31459768_A_G_b37	6.00824790978491	6_32478940
6_31459972_C_T_b37	6.0081609717064	6_32478940
6_32489766_A_G_b37	4.03450813677917	6_32478940
6_32551970_T_G_b37	4.54640692524233	6_32587158
6_32552081_A_G_b37	4.54503482375543	6_32587158
6_32777150_A_G_b37	5.22114810203774	6_32610753
6_32777198_C_A_b37	5.22127336273209	6_32610753
6_33806268_G_A_b37	4.71023586985355	6_33857581
6_33842632_A_C_b37	4.17464119266045	6_33857581
6_35464598_C_CT_b37	6.2060207412667	6_33857581
6_35502578_G_C_b37	6.21616537426806	6_33857581
6_35725322_G_A_b37	6.2713168848947	6_33857581
6_35791302_G_C_b37	6.28639403823501	6_33857581
6_35888620_G_C_b37	6.30771847663386	6_33857581
6_36842183_C_T_b37	6.47488657118539	6_33857581
6_37496222_A_T_b37	6.56093932816858	6_33857581
6_37751463_T_C_b37	6.53275527050518	6_41161469
6_42134430_C_T_b37	5.64129758052691	6_41696609
6_42515315_G_A_b37	5.65238947016222	6_42964462
6_43738350_C_G_b37	5.85655610466408	6_44457063
6_43740678_T_C_b37	5.85514709004389	6_44457063
6_43742626_T_C_b37	5.85396454603644	6_44457063
6_43868986_A_G_b37	5.76943493274787	6_44457063
6_44214691_T_TC_b37	5.38448423841457	6_44457063
6_44214693_T_C_b37	5.38448065471281	6_44457063
6_45754149_C_A_b37	6.11296910665676	6_44457063
6_46621097_T_A_b37	5.93678810578193	6_47485642
6_47060117_A_G_b37	5.62892610099301	6_47485642
6_51664816_T_G_b37	6.20102057257347	6_53253437
6_52454899_AAAT_A_b37	5.90229613158431	6_53253437
6_52454903_AAAT_A_b37	5.90229395613354	6_53253437
6_53720713_A_G_b37	5.66957440499412	6_53253437
6_70930894_A_C_b37	5.69807965721011	6_71429869
6_70990383_A_T_b37	5.64294603319417	6_71429869
6_73121906_A_G_b37	6.22841011225206	6_71429869
6_73943891_C_T_b37	6.09227910976426	6_75180632
6_85557205_GT_G_b37	5.6304624544736	6_85984238
6_88032402_C_A_b37	4.9669625947016	6_87939728
6_109644719_T_C_b37	6.29123361194353	6_107689329
6_110662937_T_C_b37	6.39362345553139	6_113138211
6_111587266_T_C_b37	6.19059667704617	6_113138211
6_116244114_T_C_b37	6.20135724387663	6_114654261
6_132444234_A_G_b37	5.97256290347603	6_133383011
6_136105881_T_C_b37	4.77096241146019	6_136046867
6_137113679_CCGCCG_C_b37	5.57614777531333	6_137490510
6_138861255_G_A_b37	5.88663114315287	6_139631503
6_140049600_C_A_b37	5.24218102307602	6_139874946
6_140050645_T_C_b37	5.2447717614953	6_139874946
6_145712540_C_G_b37	5.81122769953424	6_146360021
6_146136125_G_T_b37	5.35004827449831	6_146360021
6_149403469_A_C_b37	6.11435573621329	6_148102235
6_149576004_G_A_b37	6.08123601908958	6_150781694
6_149638396_C_T_b37	6.05815982363119	6_150781694
6_150184882_G_C_b37	5.77583827452958	6_150781694
6_150390663_C_G_b37	5.5922122992239	6_150781694
6_150698465_C_A_b37	4.92027989463295	6_150781694
6_150921729_T_C_b37	4.55373742867126	6_150885942
6_151577182_T_C_b37	5.83962948980891	6_150885942
6_155432408_G_C_b37	5.41299615488798	6_155173590
6_155443341_A_T_b37	5.43096467332063	6_155173590
6_155757781_T_A_b37	5.76655560539405	6_155173590
6_158070812_T_G_b37	5.35422180211364	6_157844754
6_158402708_T_C_b37	5.02621038569579	6_158508928
6_158704735_C_T_b37	5.29183043151655	6_158508928
6_159233043_C_T_b37	5.85980814371719	6_158508928
6_159233190_G_A_b37	5.85989629921939	6_158508928
6_159730274_C_T_b37	6.08683906998525	6_158508928
6_166422386_CTCA_C_b37	6.39788667403485	6_163922694
6_166937100_A_G_b37	6.47920188962454	6_163922694
6_167217119_C_A_b37	6.51777975679095	6_163922694
6_167764791_C_G_b37	6.5845684381718	6_163922694
6_169039594_T_C_b37	6.70900701447659	6_163922694
6_170540274_A_G_b37	6.82069926582344	6_163922694
6_170598352_C_T_b37	6.82449414433425	6_163922694
6_170894018_G_T_b37	6.84331532981964	6_163922694
7_1177827_GCGCCCACCTGCGCCCACGT_G_b37	5.59122047963429	7_787688
7_1270699_G_A_b37	5.68395792054249	7_787688
7_1609688_G_A_b37	5.91487234587852	7_787688
7_1993078_G_A_b37	6.08112794450295	7_787688
7_2140330_A_G_b37	6.13118318936308	7_787688
7_2678872_C_T_b37	6.25311668171852	7_4469958
7_3638501_G_GAC_b37	5.91984031629886	7_4469958
7_3638503_C_CAT_b37	5.91983927163995	7_4469958
7_6556220_C_T_b37	5.24504357393061	7_6732029
7_10186070_G_C_b37	5.70069074002439	7_9684086
7_15891058_A_C_b37	5.89052105710101	7_16668236
7_16438434_A_C_b37	5.36135569395601	7_16668236
7_16439040_CAT_C_b37	5.3602089287754	7_16668236
7_16439134_T_TGG_b37	5.36003077611613	7_16668236
7_16795370_C_A_b37	5.10426512737831	7_16668236
7_20487641_T_G_b37	6.08483213247105	7_21703356
7_22059791_T_C_b37	4.61509745130176	7_22018573
7_24026625_A_G_b37	4.97639583661188	7_23931916
7_24539772_G_A_b37	5.76508115245984	7_25121983
7_24796229_T_C_b37	5.51289109040379	7_25121983
7_25199873_AAGTGAT_A_b37	4.89148727954493	7_25121983
7_26695880_C_G_b37	6.06731119590201	7_25528235
7_30223658_C_T_b37	6.00561244639766	7_29210652
7_30518602_G_A_b37	5.87167565972524	7_31262777
7_35226198_AC_A_b37	6.06885868234399	7_34054385
7_35734529_C_G_b37	6.20168764934351	7_37325592
7_36223100_T_C_b37	6.04237584070584	7_37325592
7_42951515_G_A_b37	5.58677065974472	7_43337677
7_47676122_T_C_b37	5.71405551430232	7_48193794
7_55139068_A_G_b37	6.55975633074974	7_51510325
7_55201776_G_A_b37	6.56719722565821	7_51510325
7_55393605_A_G_b37	6.58919881787902	7_51510325
7_55394300_A_C_b37	6.58927653763664	7_51510325
7_63768425_G_C_b37	6.07127872886478	7_64946786
7_65235796_C_G_b37	5.46091437268176	7_64946786
7_65565074_C_T_b37	5.79119152002015	7_64946786
7_73256900_C_T_b37	6.72343605034785	7_78546660
7_73269937_C_T_b37	6.72236437892002	7_78546660
7_73300867_A_G_b37	6.71981123203781	7_78546660
7_73858342_G_C_b37	6.67101715403955	7_78546660
7_73868693_CG_C_b37	6.67005724665848	7_78546660
7_73893547_T_C_b37	6.66774369275773	7_78546660
7_75921276_GC_G_b37	6.41919299959537	7_78546660
7_86377842_AC_A_b37	6.34968423301197	7_88614935
7_86378966_G_A_b37	6.34946597232625	7_88614935
7_87142559_C_CCTTTT_b37	6.16801902471384	7_88614935
7_96208095_G_A_b37	5.37714226665908	7_96446404
7_98384975_T_G_b37	4.95295702737662	7_98295242
7_98735185_A_T_b37	5.64339739912531	7_98295242
7_99510850_T_A_b37	5.95229540718404	7_100406823
7_99595480_T_C_b37	5.90920502884245	7_100406823
7_99699626_T_C_b37	5.8495410237949	7_100406823
7_99746444_CG_C_b37	5.81979391192394	7_100406823
7_100081944_G_A_b37	5.51172297648198	7_100406823
7_101006223_C_T_b37	5.77771746315771	7_100406823
7_101006233_C_T_b37	5.77772470857203	7_100406823
7_101377379_CCG_C_b37	5.98702104622468	7_100406823
7_101377380_CG_C_b37	5.98702149369377	7_100406823
7_103164831_TGATATAAAAGC_T_b37	5.91413151263089	7_103985430
7_103164986_ATGCC_A_b37	5.91404947265649	7_103985430
7_110162299_G_A_b37	4.29635800474139	7_110142514
7_110238652_C_T_b37	4.98289960045603	7_110142514
7_117652319_A_G_b37	6.5666398015455	7_121339035
7_127658196_T_C_b37	6.45273225889791	7_124822027
7_129142295_T_G_b37	6.39110049590411	7_131603231
7_129251065_T_C_b37	6.37146815269482	7_131603231
7_129964574_T_G_b37	6.21448832256913	7_131603231
7_139359432_T_C_b37	5.76553295624132	7_139942249
7_139478175_T_G_b37	5.66658817334364	7_139942249
7_139931458_G_C_b37	4.03310193666385	7_139942249
7_150653336_T_C_b37	5.86237947671019	7_149924921
7_151505676_GT_G_b37	6.19886483891919	7_149924921
7_151505684_G_A_b37	6.19886703682138	7_149924921
7_154419590_C_G_b37	5.94957881050289	7_155309976
7_155089344_T_C_b37	5.34367047023497	7_155309976
7_155654437_A_C_b37	5.34716993122092	7_155432020
8_755867_G_A_b37	6.09595978019532	8_2003134
8_755868_T_A_b37	6.09595943199857	8_2003134
8_1244551_TC_T_b37	5.88000367835492	8_2003134
8_1311604_A_G_b37	5.8398116534651	8_2003134
8_2122780_G_A_b37	5.07790181369096	8_2003134
8_2899328_C_G_b37	5.52025289585796	8_3230651
8_11096553_G_A_b37	5.79188915831164	8_10477271
8_17756229_C_T_b37	6.07589279942898	8_18947176
8_19553868_G_A_b37	5.02020378090127	8_19449107
8_21308657_G_C_b37	5.69572414824881	8_21804933
8_21455993_C_T_b37	5.54275200134156	8_21804933
8_21967304_C_T_b37	5.21051114009043	8_21804933
8_22059606_G_A_b37	5.40598460953802	8_21804933
8_22088975_C_T_b37	5.4533840909242	8_21804933
8_22456517_C_G_b37	5.81397107795045	8_21804933
8_22457388_G_A_b37	5.8145512292647	8_21804933
8_24799431_CA_C_b37	5.09255222644961	8_24675680
8_24800104_C_T_b37	5.09490764941606	8_24675680
8_24814205_G_T_b37	5.14153129395495	8_24675680
8_24814403_T_C_b37	5.14215160286053	8_24675680
8_26981566_A_G_b37	5.55149757257149	8_27337604
8_27244300_A_G_b37	4.96990491721088	8_27337604
8_27468503_C_A_b37	3.99581063167604	8_27458600
8_27468862_C_G_b37	4.01127432890473	8_27458600
8_27560630_A_G_b37	4.58100475998367	8_27598736
8_27812407_T_C_b37	5.05460922478267	8_27699009
8_28166420_TGCAC_T_b37	5.66969985796396	8_27699009
8_28535241_T_C_b37	5.92232730197918	8_27699009
8_29306171_A_C_b37	6.20605992555652	8_27699009
8_36872513_A_AG_b37	5.60655225431313	8_37276671
8_37338063_C_CT_b37	4.78811885591837	8_37276671
8_38324423_CA_C_b37	6.02025891301013	8_37276671
8_41400313_G_A_b37	6.26100054710874	8_39576416
8_42123384_C_CT_b37	6.40602365905436	8_39576416
8_57364588_G_GA_b37	6.61618995148865	8_61496869
8_57364590_T_A_b37	6.61618974129265	8_61496869
8_57444444_T_C_b37	6.60771509308623	8_61496869
8_57966350_T_C_b37	6.54783867606732	8_61496869
8_59892097_C_T_b37	6.20541360881589	8_61496869
8_65519166_A_G_b37	6.10286298530738	8_66786417
8_71581559_G_T_b37	6.22614991318554	8_73264813
8_82263832_A_G_b37	6.00151218343542	8_83267319
8_91013366_T_C_b37	5.57229990820938	8_90639859
8_95237636_C_T_b37	5.2919568368886	8_95041772
8_95239500_G_C_b37	5.29607036995271	8_95041772
8_96179145_C_T_b37	6.05590329619891	8_95041772
8_96180214_C_CGCTT_b37	6.0563112910731	8_95041772
8_98769010_T_G_b37	6.02281794785969	8_99822954
8_102307870_C_A_b37	5.43343218470833	8_102036582
8_109440751_G_A_b37	5.85783104563388	8_110161577
8_118236975_A_T_b37	5.71347458226844	8_118753955
8_118532964_A_G_b37	5.34437655233334	8_118753955
8_120119935_C_G_b37	5.52621258968977	8_120455836
8_123525792_C_A_b37	6.03325080751149	8_122446223
8_125271970_G_A_b37	5.47269064213747	8_125568924
8_133499372_C_A_b37	6.17946101643027	8_131987689
8_134465528_G_C_b37	6.39407325952167	8_131987689
8_135652477_G_C_b37	6.51865591780306	8_138953555
8_135725058_C_T_b37	6.50900052170384	8_138953555
8_140919775_A_G_b37	6.13222381711891	8_142275662
8_141645267_C_A_b37	5.79961344879711	8_142275662
8_142011053_C_G_b37	5.42260625278706	8_142275662
8_142986450_G_A_b37	5.77595177923909	8_142389482
8_143751698_T_C_b37	6.13424629582629	8_142389482
8_144056237_C_T_b37	6.22187202717675	8_142389482
8_144101037_C_T_b37	6.23339111328582	8_142389482
8_144228311_A_C_b37	6.26454158052975	8_142389482
8_144301346_G_A_b37	6.28145722275965	8_142389482
8_144349680_G_T_b37	6.29230016330281	8_142389482
8_144373492_G_A_b37	6.2975440756942	8_142389482
8_145051414_G_A_b37	6.42519712022338	8_142389482
8_145051484_C_T_b37	6.42520854057619	8_142389482
8_145537458_T_C_b37	6.49803155062172	8_142389482
8_145562032_G_A_b37	6.50140861227677	8_142389482
8_145682514_T_C_b37	6.51759608286681	8_142389482
8_146013799_C_T_b37	6.55922629595465	8_142389482
8_146024446_T_G_b37	6.56050023352242	8_142389482
9_4036449_A_G_b37	5.02948929436622	9_3929424
9_4855912_C_T_b37	4.51228406328185	9_4888441
9_6681554_A_G_b37	6.05810246086104	9_5538407
9_17825216_C_A_b37	6.34011241725646	9_20013543
9_18527144_G_C_b37	6.17213569664957	9_20013543
9_19230399_T_C_b37	5.89384217951617	9_20013543
9_19664081_G_T_b37	5.54340120083574	9_20013543
9_22446683_G_T_b37	5.7646654657106	9_23028337
9_22652041_G_A_b37	5.57553075595303	9_23028337
9_34590463_C_T_b37	6.48344322137319	9_31546474
9_35658020_C_T_b37	6.3771470048551	9_38041145
9_35757362_T_A_b37	6.35865502599933	9_38041145
9_35791470_C_A_b37	6.35211997520277	9_38041145
9_38017681_A_G_b37	4.37042055854851	9_38041145
9_72157997_A_G_b37	6.54453472213268	9_75661759
9_76903371_T_A_b37	5.04196084431145	9_76793228
9_79433348_A_G_b37	6.16730344892031	9_80903300
9_80297463_T_C_b37	5.78235651012054	9_80903300
9_90184141_A_G_b37	4.77227035129858	9_90124949
9_90721586_G_A_b37	5.77571091021403	9_90124949
9_95820836_A_C_b37	4.62207925675411	9_95778950
9_96108724_A_G_b37	5.10399517867694	9_96235779
9_100271397_G_A_b37	5.52463624847009	9_100606081
9_100354298_A_T_b37	5.40102812874051	9_100606081
9_100955008_T_C_b37	5.54273582114652	9_100606081
9_104434447_CCTTGAACAATTTA_C_b37	5.57125450618701	9_104807056
9_108643745_G_A_b37	5.95099636165036	9_109537042
9_112203107_A_G_b37	6.0228443192576	9_111149099
9_112685289_T_C_b37	6.18644521640453	9_111149099
9_114883213_T_C_b37	5.03774512926959	9_114992292
9_116103180_C_G_b37	6.04567066641538	9_114992292
9_116752898_C_G_b37	6.04275265900555	9_117856347
9_116870327_T_C_b37	5.99388616452235	9_117856347
9_117160854_C_CG_b37	5.84229338770243	9_117856347
9_124344317_T_C_b37	6.46641560036134	9_127271268
9_126330793_G_T_b37	5.97334771727017	9_127271268
9_126767427_T_C_b37	5.70229436722713	9_127271268
9_127177736_G_C_b37	4.97096486423477	9_127271268
9_127191582_GCA_G_b37	4.90138747712052	9_127271268
9_127952430_A_ACTCT_b37	5.83325104954857	9_127271268
9_129676615_CCCCG_C_b37	5.69975016466034	9_130177513
9_129676617_CCG_C_b37	5.69974843059679	9_130177513
9_129678135_GA_G_b37	5.69843027534837	9_130177513
9_129895756_T_C_b37	5.44987625588596	9_130177513
9_129948771_C_T_b37	5.35934781264935	9_130177513
9_130555897_T_C_b37	5.57793391169818	9_130177513
9_130981145_T_A_b37	5.90505776210265	9_130177513
9_131337843_A_G_b37	6.06458189523385	9_130177513
9_132227517_T_C_b37	6.3117549203093	9_130177513
9_132244445_C_T_b37	6.31532639912275	9_130177513
9_132245179_A_ACACGGCCTCGGGGC_b37	6.31548059645892	9_130177513
9_132258867_G_T_b37	6.31834616064996	9_130177513
9_133746117_T_C_b37	6.41913394019174	9_136371144
9_133872387_G_A_b37	6.39772419756151	9_136371144
9_134497858_G_A_b37	6.27260431926941	9_136371144
9_134649400_T_TGGGCAGCC_b37	6.23596883045477	9_136371144
9_135526701_G_C_b37	5.92657085426536	9_136371144
9_136325160_G_A_b37	4.66261619082086	9_136371144
9_136713682_A_G_b37	5.53471002552346	9_136371144
9_137123347_G_T_b37	5.60073445808564	9_137522127
9_138192682_T_G_b37	5.82643505284447	9_137522127
9_138799698_A_G_b37	6.10638538498801	9_137522127
9_138853225_G_C_b37	6.12421035716874	9_137522127
9_139011300_GC_G_b37	6.17294544511612	9_137522127
9_139305024_G_A_b37	6.25112649779999	9_137522127
9_139410589_A_G_b37	6.27610848026588	9_137522127
9_139526159_G_A_b37	6.30190486869217	9_137522127
9_139614929_C_G_b37	6.32072834919889	9_137522127
9_139661102_T_G_b37	6.33020591167483	9_137522127
9_139685608_T_C_b37	6.33515328625386	9_137522127
10_1095410_CCT_C_b37	5.67061132324153	10_1563803
10_6390192_G_C_b37	5.51307103425634	10_6064303
10_10250793_G_A_b37	5.84977800401401	10_10958376
10_11295647_C_T_b37	5.52798028797175	10_10958376
10_12306719_AT_A_b37	5.79769469862778	10_11679103
10_13858979_G_A_b37	6.08919553751592	10_15086970
10_24118011_G_A_b37	6.51351830481753	10_27380268
10_24528624_GTT_G_b37	6.45509545942063	10_27380268
10_27389548_C_T_b37	3.96759477267189	10_27380268
10_28607596_A_G_b37	4.64839904693277	10_28563093
10_32092725_CCCCG_C_b37	5.00587945570495	10_31991363
10_32092735_CCG_C_b37	5.00592229905613	10_31991363
10_32412615_G_A_b37	5.62454300676677	10_31991363
10_43916029_C_G_b37	5.15261547121739	10_44058135
10_45360594_G_C_b37	6.1147643945082	10_44058135
10_49864615_G_T_b37	5.73950351637354	10_49315703
10_50616682_C_G_b37	6.11427062019233	10_49315703
10_52086760_C_CAAACTAGAACACAT_b37	6.44264561593609	10_49315703
10_69644341_G_C_b37	4.98587984379846	10_69741141
10_71168561_G_A_b37	5.91059239183107	10_70354622
10_71169074_A_G_b37	5.91086602734361	10_70354622
10_71577096_C_T_b37	6.0872399864271	10_70354622
10_71906900_A_C_b37	6.19096978217389	10_70354622
10_72902948_G_C_b37	6.40625515568199	10_70354622
10_72991385_C_T_b37	6.42107126059193	10_70354622
10_73074278_G_C_b37	6.43451413476934	10_70354622
10_73074297_CG_C_b37	6.43451716881603	10_70354622
10_73079147_G_A_b37	6.43529095670798	10_70354622
10_74069445_C_G_b37	6.56993824268893	10_70354622
10_74091924_T_C_b37	6.57255830948826	10_70354622
10_79931975_A_G_b37	5.84339039153707	10_80629227
10_80487780_C_CA_b37	5.15059681114186	10_80629227
10_82020569_C_T_b37	6.06802659123475	10_83190139
10_88433895_A_G_b37	5.61950133396871	10_88850285
10_88699431_CA_C_b37	5.17855970918401	10_88850285
10_88699432_A_C_b37	5.17855683028758	10_88850285
10_88699434_C_A_b37	5.17855107243746	10_88850285
10_89849519_A_G_b37	5.7953244600905	10_90473719
10_96122826_C_T_b37	6.38373603718159	10_93703269
10_98896779_C_A_b37	6.26600484445108	10_100741814
10_98939557_T_TC_b37	6.25581696197928	10_100741814
10_99115683_A_G_b37	6.21115579620566	10_100741814
10_99258223_T_G_b37	6.17131448280889	10_100741814
10_99491715_G_A_b37	6.09694475517694	10_100741814
10_99611713_A_G_b37	6.05311764351703	10_100741814
10_99677674_C_T_b37	6.02699917632828	10_100741814
10_100098716_G_T_b37	5.80827783426817	10_100741814
10_100154551_G_A_b37	5.7688333788771	10_100741814
10_102759655_C_T_b37	6.30488715733472	10_100741814
10_103227311_G_A_b37	6.26091696127612	10_105050857
10_104264107_C_T_b37	5.89583730359569	10_105050857
10_104403310_A_G_b37	5.81127196636332	10_105050857
10_106014764_CCGG_C_b37	5.98403558473372	10_105050857
10_112525587_A_G_b37	6.47553405162783	10_109536532
10_119688700_C_T_b37	5.3375830425359	10_119906261
10_122582360_A_G_b37	5.71445634065329	10_123100510
10_124027745_C_T_b37	5.96719028479531	10_123100510
10_124995856_AAG_A_b37	6.27768873218762	10_123100510
10_125262764_A_G_b37	6.33490691004394	10_123100510
10_130227644_AAGC_A_b37	6.19968059502964	10_128643917
10_133948634_T_C_b37	6.72466230165882	10_128643917
11_207693_CG_C_b37	5.86584336371404	11_941941
11_207698_C_T_b37	5.86584040629795	11_941941
11_805435_A_T_b37	5.13515492231762	11_941941
11_833327_A_G_b37	5.03588980653625	11_941941
11_842682_A_G_b37	4.9967742708613	11_941941
11_876624_T_C_b37	4.81503287841825	11_941941
11_1411501_C_T_b37	5.67169201884399	11_941941
11_2021980_C_T_b37	5.8541699617931	11_2736755
11_2799679_T_C_b37	4.7988232242204	11_2736755
11_3013826_C_G_b37	5.44259263960428	11_2736755
11_3444356_G_C_b37	5.84978905175003	11_2736755
11_3444608_G_A_b37	5.84994369055279	11_2736755
11_3444641_G_C_b37	5.84996393679543	11_2736755
11_4208686_CGCG_C_b37	6.15493952483377	11_5637380
11_4212308_C_T_b37	6.15383711184288	11_5637380
11_5811966_C_T_b37	5.24201190237953	11_5637380
11_6441051_C_T_b37	5.90507883773521	11_5637380
11_6948376_C_CG_b37	6.11760169788006	11_5637380
11_8264183_T_C_b37	6.41942766894364	11_5637380
11_8378655_A_G_b37	6.41038053717747	11_10951303
11_8710511_C_T_b37	6.35040173912767	11_10951303
11_8722900_GGGGGGGA_G_b37	6.34799392934959	11_10951303
11_8722901_GGGGGGA_G_b37	6.34799373445917	11_10951303
11_8750147_CA_C_b37	6.34265102020075	11_10951303
11_8932640_A_C_b37	6.30506403806724	11_10951303
11_9483493_A_G_b37	6.16667013804504	11_10951303
11_9594888_G_C_b37	6.13239290398332	11_10951303
11_11809187_T_G_b37	5.55933676324506	11_12171710
11_11886617_C_A_b37	5.45498807737852	11_12171710
11_12084910_T_C_b37	4.93852472854032	11_12171710
11_17298814_A_G_b37	5.9873873690605	11_18270189
11_19953492_C_A_b37	5.42414139936914	11_20219038
11_20955935_T_G_b37	5.8674073778145	11_20219038
11_25408133_G_C_b37	5.49954825111829	11_25092235
11_27493630_TC_T_b37	6.21021040102673	11_25871035
11_33384046_G_A_b37	6.87581408250802	11_25871035
11_34586560_G_C_b37	6.94029360280619	11_25871035
11_35834390_ATCT_A_b37	6.89082712058239	11_43611658
11_36254937_G_C_b37	6.86668434498539	11_43611658
11_43963580_TCGTG_T_b37	5.54644765116786	11_43611658
11_44898689_A_G_b37	6.10958934507894	11_43611658
11_45922690_G_A_b37	6.20780395951888	11_47536319
11_47208982_A_G_b37	5.51499642459418	11_47536319
11_47788663_CGGTGGT_C_b37	5.40199470398184	11_47536319
11_48102806_C_T_b37	5.75319071457191	11_47536319
11_48109948_A_G_b37	5.75863185621232	11_47536319
11_48182237_G_A_b37	5.81017805969997	11_47536319
11_57078954_C_T_b37	6.47598989289042	11_60071148
11_57195237_A_ATTCG_b37	6.45877559294203	11_60071148
11_61485967_C_G_b37	5.99792127693846	11_62481191
11_61602458_CCCA_C_b37	5.94385743046035	11_62481191
11_61602459_CCA_C_b37	5.94385693623259	11_62481191
11_61602460_CA_C_b37	5.94385644200428	11_62481191
11_61739142_G_C_b37	5.87043316941986	11_62481191
11_61891371_T_C_b37	5.77072023112144	11_62481191
11_64140625_G_A_b37	6.20927903739237	11_62521506
11_64140642_T_G_b37	6.20928359725664	11_62521506
11_64210652_G_A_b37	6.22766744620264	11_62521506
11_64334114_C_T_b37	6.25830413202934	11_62521506
11_64889416_G_C_b37	6.37436537502079	11_62521506
11_65319265_T_C_b37	6.4468104567083	11_62521506
11_65374495_A_C_b37	6.45530024941648	11_62521506
11_65625191_G_A_b37	6.49187777722362	11_62521506
11_65640204_C_T_b37	6.49397346101967	11_62521506
11_66079786_G_A_b37	6.55124024164859	11_62521506
11_66080023_A_G_b37	6.55126916695398	11_62521506
11_66233944_C_G_b37	6.56965932638425	11_62521506
11_67351529_A_AG_b37	6.54015271726703	11_70820116
11_67351531_G_A_b37	6.54015246685124	11_70820116
11_67351585_C_G_b37	6.54014570557025	11_70820116
11_67593729_G_T_b37	6.5087165937183	11_70820116
11_68228962_TG_T_b37	6.41349339277405	11_70820116
11_68960184_T_G_b37	6.26949729999514	11_70820116
11_69453715_CCGCCGGGCCCCAAATTCCAG_C_b37	6.1355784890214	11_70820116
11_71498180_T_C_b37	5.83127132777303	11_70820116
11_71498461_C_CGCTCTCCTCCT_b37	5.83145126844169	11_70820116
11_71498562_G_C_b37	5.83151592641494	11_70820116
11_71498567_A_C_b37	5.83151912705465	11_70820116
11_71498671_G_C_b37	5.83158569501329	11_70820116
11_72505554_TGGGATTATAG_T_b37	6.22671303900306	11_70820116
11_73054908_A_T_b37	6.34923730235784	11_70820116
11_74037083_C_T_b37	6.50166903823321	11_77211536
11_74442350_G_A_b37	6.44235228414064	11_77211536
11_75967971_T_C_b37	6.09466883960609	11_77211536
11_76454034_T_C_b37	5.87938435714908	11_77211536
11_76802437_G_C_b37	5.61182947949837	11_77211536
11_76865705_T_C_b37	5.53886517627288	11_77211536
11_78548134_G_C_b37	4.73878848349385	11_78493334
11_81792164_T_A_b37	5.39446218782368	11_82040169
11_82445154_T_C_b37	5.60744001030643	11_82040169
11_93932943_CTGAT_C_b37	6.15531447405686	11_95362871
11_101368173_T_C_b37	5.96216611219393	11_102284743
11_101981277_T_C_b37	5.48211147136807	11_102284743
11_106892472_T_A_b37	6.15645767940272	11_108326169
11_110915989_A_C_b37	5.45857742124179	11_110628530
11_111807896_G_A_b37	5.76667007552784	11_112392241
11_112271405_C_T_b37	5.08219993457858	11_112392241
11_112462797_C_G_b37	4.84854010682977	11_112392241
11_112655450_C_T_b37	5.42030238517869	11_112392241
11_113435819_A_C_b37	5.30121887268583	11_113235733
11_113513936_A_C_b37	5.44436336996027	11_113235733
11_114103759_G_GCC_b37	5.93853323412654	11_113235733
11_116452142_G_C_b37	4.38904198249716	11_116427650
11_116512477_G_A_b37	4.92853922770892	11_116427650
11_118480115_G_C_b37	6.31227597157239	11_116427650
11_118560570_G_T_b37	6.32897477017074	11_116427650
11_118661509_C_CG_b37	6.34905595162082	11_116427650
11_118889132_A_G_b37	6.3535092376535	11_121146015
11_118955679_C_T_b37	6.34051093948886	11_121146015
11_118977911_A_G_b37	6.33608031099198	11_121146015
11_119304053_C_T_b37	6.26528090215984	11_121146015
11_119384214_G_A_b37	6.24595709866216	11_121146015
11_119462854_A_G_b37	6.22612591771093	11_121146015
11_119612384_C_G_b37	6.18572116173648	11_121146015
11_119627450_G_A_b37	6.18143367199542	11_121146015
11_121830547_CT_C_b37	5.42434251575747	11_121564878
11_121971366_GGC_G_b37	5.60904879764488	11_121564878
11_122586392_G_T_b37	6.00924474822681	11_121564878
11_123196941_A_G_b37	6.21273718524006	11_121564878
11_123396674_G_C_b37	6.26287734342315	11_121564878
11_123447713_G_A_b37	6.27323005603108	11_125323700
11_123554586_C_G_b37	6.24775606481594	11_125323700
11_124146508_TCTC_T_b37	6.07084767096885	11_125323700
11_124790922_C_A_b37	5.72654709836221	11_125323700
11_125050552_CT_C_b37	5.43639961489901	11_125323700
11_125241046_G_A_b37	4.91726913022119	11_125323700
11_125495264_C_T_b37	5.23442869460112	11_125323700
11_125774160_TCGCCCCGCTCTCTGCCCTC_T_b37	5.12488878987089	11_125907477
11_125774197_T_C_b37	5.12476824256251	11_125907477
11_126017059_C_T_b37	4.26256973321755	11_126035363
11_128049402_A_G_b37	5.43104999371353	11_128319206
11_131072362_AC_A_b37	6.39886060515485	11_128567058
11_131388433_T_A_b37	6.45046096770223	11_128567058
11_132948606_A_G_b37	6.64162767288433	11_128567058
11_133128806_G_A_b37	6.65913138551892	11_128567058
12_2502512_T_C_b37	6.0520845791364	12_3629928
12_3229069_G_T_b37	5.60299272213734	12_3629928
12_3239921_C_T_b37	5.59107351553989	12_3629928
12_4671490_G_A_b37	4.44084613627456	12_4699085
12_5840799_A_G_b37	5.26145558138839	12_5658219
12_5905864_C_T_b37	5.39383131761241	12_5658219
12_6602513_T_C_b37	5.70901287077852	12_7114209
12_6716763_G_GC_b37	5.59927922320083	12_7114209
12_7009208_C_A_b37	5.021197571267	12_7114209
12_7023123_A_G_b37	4.95945639858514	12_7114209
12_7342367_GGGC_G_b37	5.35823760470301	12_7114209
12_8185853_A_C_b37	5.62334751256553	12_8605947
12_12869936_C_A_b37	5.95446394316429	12_13770394
12_15203782_A_C_b37	6.11134855729231	12_13911527
12_15227068_C_G_b37	6.1191047179307	12_13911527
12_15716250_C_CACAT_b37	6.25641079380835	12_13911527
12_22465632_G_T_b37	5.66931130072964	12_21998639
12_22465638_C_G_b37	5.66931688056611	12_21998639
12_26398707_C_T_b37	5.63695804388756	12_25965239
12_26676636_A_T_b37	5.85211263989083	12_25965239
12_27311482_G_A_b37	6.12912378072743	12_25965239
12_27745088_C_T_b37	6.21610174340782	12_29389844
12_31004086_G_A_b37	6.20796891180827	12_29389844
12_31884717_C_T_b37	6.39704861709909	12_29389844
12_32297526_A_G_b37	6.46354705732625	12_29389844
12_33654263_CCTTT_C_b37	6.62985997151094	12_29389844
12_45877619_G_A_b37	5.33129972276256	12_46092055
12_48558325_A_G_b37	5.88357911009658	12_47793471
12_48578631_G_C_b37	5.89495871947427	12_47793471
12_49525380_A_G_b37	6.23852531982975	12_47793471
12_49582692_T_G_b37	6.25266422955196	12_47793471
12_49736702_C_G_b37	6.24260974728517	12_51484976
12_50297670_T_C_b37	6.07456302827827	12_51484976
12_51015509_G_A_b37	5.67160599511747	12_51484976
12_51632507_G_A_b37	5.16888622991501	12_51484976
12_53297242_T_A_b37	5.99959548350569	12_52298174
12_54567106_C_A_b37	6.18660378700415	12_56103857
12_54608556_G_T_b37	6.1747289141909	12_56103857
12_56101812_A_G_b37	3.31090562937614	12_56103857
12_56435929_C_G_b37	5.52123356566854	12_56103857
12_58290226_T_C_b37	5.73062483556359	12_58828030
12_58519811_A_G_b37	5.48886081610798	12_58828030
12_58568377_G_T_b37	5.4143950173395	12_58828030
12_66150255_A_G_b37	5.30152047136192	12_65950030
12_68122177_G_GC_b37	5.53392196448452	12_67780260
12_69633379_A_G_b37	5.5617821195003	12_69997949
12_71451172_T_TGC_b37	6.16233256162496	12_69997949
12_77557081_C_A_b37	6.25370283390439	12_75763576
12_93048790_T_A_b37	5.89905406799817	12_93841389
12_94207802_G_A_b37	5.56397205890026	12_93841389
12_94496333_T_C_b37	5.46993977478634	12_94791412
12_94541859_T_C_b37	5.3971645353883	12_94791412
12_94957375_A_T_b37	4.42753479408904	12_94930613
12_96336707_A_AC_b37	6.14801466391424	12_94930613
12_104680368_T_C_b37	6.01476155990487	12_105714941
12_104928750_T_C_b37	5.89552862028599	12_105714941
12_105089606_G_A_b37	5.79611343132149	12_105714941
12_106751910_GAGTGA_G_b37	6.01576619223965	12_105714941
12_106980254_A_G_b37	6.10219831329471	12_105714941
12_107381140_C_G_b37	6.02835161006263	12_108448599
12_109535809_A_G_b37	6.03631383777809	12_108448599
12_109549832_GC_G_b37	6.04187961153389	12_108448599
12_111800258_G_A_b37	6.2940281835776	12_113768271
12_120064791_A_G_b37	5.6223124795278	12_119645697
12_120278241_T_C_b37	5.80109142717039	12_119645697
12_122459822_TTG_T_b37	6.07040104362825	12_123635804
12_122461928_G_A_b37	6.06962259348759	12_123635804
12_123921349_A_G_b37	5.45567608083735	12_123635804
12_124196848_CG_C_b37	5.74899769631482	12_123635804
12_124492610_T_G_b37	5.93288300596684	12_123635804
12_125140448_A_AG_b37	6.17743404629045	12_123635804
12_125412381_A_AG_b37	6.24958427978253	12_123635804
12_130078716_G_A_b37	5.66157607726015	12_130537465
12_131157099_T_C_b37	5.79213594084567	12_130537465
12_132040165_A_G_b37	4.88585291580229	12_132117051
13_21070117_T_A_b37	6.0354097241528	13_22155066
13_25989752_C_T_b37	5.20530994640463	13_26150190
13_26320366_A_G_b37	5.23090086333928	13_26150190
13_26624697_T_C_b37	5.67624353884248	13_26150190
13_32890026_C_T_b37	4.88603362947563	13_32813108
13_33553627_T_C_b37	4.97542261699439	13_33648124
13_34597095_G_A_b37	5.34381413982895	13_34376390
13_36203116_C_A_b37	6.26167364792585	13_34376390
13_36667442_G_T_b37	6.36003513604287	13_34376390
13_36954647_A_T_b37	6.41132637398323	13_34376390
13_37004964_G_A_b37	6.40465722725773	13_39543931
13_37683479_T_C_b37	6.26961870306033	13_39543931
13_45479769_A_G_b37	5.66517276876768	13_45942333
13_50159492_T_A_b37	6.04648657981267	13_51272469
13_53410042_TAAA_T_b37	5.68079132866908	13_52930540
13_109149249_A_AC_b37	3.9253636673541	13_109140829
13_109439356_C_T_b37	5.4749850713957	13_109140829
13_111577798_A_G_b37	6.01723081486658	13_110537326
13_111713812_A_C_b37	6.07058713265147	13_110537326
13_112144613_T_C_b37	6.06746589546752	13_113312674
13_112182029_G_A_b37	6.05332665062682	13_113312674
13_113324324_T_G_b37	4.06636320225849	13_113312674
13_113585898_A_G_b37	5.43652043463362	13_113312674
13_113705260_G_A_b37	5.59393591441391	13_113312674
13_114216755_G_C_b37	5.95620782265729	13_113312674
13_114284372_T_C_b37	5.98753175578664	13_113312674
13_114874817_G_A_b37	6.1937210650873	13_113312674
14_20923007_C_A_b37	5.87257171420377	14_20177295
14_21082325_C_A_b37	5.95666345533599	14_20177295
14_22553002_G_C_b37	6.35204989328113	14_24802314
14_23291924_C_T_b37	6.17908938912164	14_24802314
14_23452128_C_G_b37	6.13039392215714	14_24802314
14_23494277_A_G_b37	6.11662036092295	14_24802314
14_24197031_A_G_b37	5.78195919397938	14_24802314
14_24353313_A_T_b37	5.65224827549559	14_24802314
14_24838110_AG_A_b37	4.55384663172659	14_24802314
14_32187571_C_T_b37	6.01171462065424	14_33214911
14_32420388_G_A_b37	5.90010702037303	14_33214911
14_36708225_G_A_b37	6.16562324078803	14_38172501
14_39191388_T_G_b37	6.00812644734767	14_38172501
14_49405740_G_C_b37	5.78840455178997	14_50020073
14_51093142_G_A_b37	5.55625786265159	14_51453104
14_51804332_G_A_b37	4.35659943572497	14_51827061
14_52017306_G_GC_b37	5.2793155343194	14_51827061
14_52286274_T_C_b37	5.61906931848918	14_52702250
14_52381395_G_A_b37	5.50631016500021	14_52702250
14_54003409_C_A_b37	6.02918038283491	14_52933911
14_54006454_A_T_b37	6.0304151177008	14_52933911
14_54415291_C_T_b37	6.1200686054919	14_55733755
14_55556502_A_G_b37	5.24859604446625	14_55733755
14_55905091_A_T_b37	4.00311571709981	14_55895020
14_55981658_C_A_b37	4.93771343095581	14_55895020
14_55981773_G_A_b37	4.93828950810705	14_55895020
14_56554718_G_A_b37	5.81934582575877	14_55895020
14_56586960_C_T_b37	5.84006906488043	14_55895020
14_58765908_C_T_b37	5.81710703635377	14_58109602
14_59299188_C_T_b37	6.07539620949917	14_58109602
14_62041336_CA_C_b37	6.59458423858123	14_58109602
14_62062955_C_T_b37	6.59696570464479	14_58109602
14_68087407_T_C_b37	5.94064894446922	14_68959672
14_69052403_G_C_b37	4.96722962654234	14_68959672
14_71255906_G_T_b37	4.75071662114231	14_71199580
14_73222722_G_C_b37	6.30602658070261	14_71199580
14_73957772_A_G_b37	6.44062465194222	14_71199580
14_73958375_T_C_b37	6.44071958763038	14_71199580
14_75030464_G_A_b37	6.32479507295312	14_77142955
14_75390135_T_C_b37	6.24373756773013	14_77142955
14_75760855_G_C_b37	6.1405397812002	14_77142955
14_75909897_A_G_b37	6.09098385742412	14_77142955
14_76127805_G_C_b37	6.00653064677066	14_77142955
14_76175594_G_A_b37	5.98558902339309	14_77142955
14_76560356_C_T_b37	5.76537048029165	14_77142955
14_76604989_G_T_b37	5.7307556359685	14_77142955
14_76925990_T_C_b37	5.33639168237715	14_77142955
14_77384540_G_T_b37	5.38307176314895	14_77142955
14_78310102_T_C_b37	3.05690485133647	14_78308963
14_78328793_T_A_b37	4.29734461453469	14_78308963
14_81873377_C_G_b37	5.77979195192504	14_82475647
14_88790152_C_A_b37	5.71621208888366	14_89310401
14_89629665_A_G_b37	5.50415131083504	14_89310401
14_90863489_G_A_b37	5.77104997535661	14_91453757
14_91081000_A_G_b37	5.5714269728992	14_91453757
14_91836725_G_A_b37	5.58316362077327	14_91453757
14_91977066_C_T_b37	5.68443510061624	14_92460608
14_92302972_G_A_b37	5.19765816118568	14_92460608
14_92937293_C_T_b37	5.67823239712941	14_92460608
14_97080633_A_C_b37	5.55836892024267	14_97442349
14_99666719_C_T_b37	4.98244762934477	14_99570681
14_99741074_C_G_b37	5.23145429810223	14_99570681
14_101701398_C_T_b37	6.15248648426463	14_103122045
14_103544662_G_A_b37	5.62594799043091	14_103122045
14_103984294_G_T_b37	5.93563320303943	14_103122045
14_104009630_A_G_b37	5.94821044343526	14_103122045
14_104013073_GAC_G_b37	5.94989183909301	14_103122045
14_104095152_GC_G_b37	5.98816104294168	14_103122045
14_104156108_C_G_b37	6.01454741882242	14_103122045
14_104306696_T_C_b37	6.0735907919698	14_103122045
14_105110268_G_GCA_b37	6.22064800415888	14_106772332
14_105487997_T_G_b37	6.10867865601985	14_106772332
15_22921132_GT_G_b37	6.49293728261336	15_26032398
15_22923757_G_A_b37	6.49257071034271	15_26032398
15_31645861_T_A_b37	5.7241086750173	15_31116066
15_35014140_C_CCG_b37	5.9496753760949	15_35904724
15_39607630_A_G_b37	6.56854280470566	15_35904724
15_39607665_A_G_b37	6.56854690965214	15_35904724
15_39873284_G_A_b37	6.59863306015124	15_35904724
15_39985085_T_C_b37	6.61069869437135	15_35904724
15_40269126_T_TTTCC_b37	6.63992484562745	15_35904724
15_40379260_C_A_b37	6.65074810361886	15_35904724
15_40615929_G_A_b37	6.64829012786456	15_45065212
15_40636844_G_A_b37	6.64624380190563	15_45065212
15_40714431_TGAAAG_T_b37	6.6385673231068	15_45065212
15_40842299_G_A_b37	6.62561223707119	15_45065212
15_41896257_C_T_b37	6.50091620918403	15_45065212
15_42120437_C_G_b37	6.46905226494186	15_45065212
15_42349347_A_G_b37	6.43390833817981	15_45065212
15_43398108_A_G_b37	6.22196295404787	15_45065212
15_43810916_G_C_b37	6.09840038353532	15_45065212
15_44038899_C_T_b37	6.01128025317762	15_45065212
15_45998096_A_G_b37	5.96982811004482	15_45065212
15_48339506_C_A_b37	6.38185410653199	15_50748601
15_52434104_C_A_b37	5.2935614226758	15_52630693
15_52434105_C_G_b37	5.29355921353197	15_52630693
15_53097088_C_G_b37	5.66875481708248	15_52630693
15_55760522_T_C_b37	5.1992339305369	15_55918731
15_59063196_G_C_b37	4.23044892137827	15_59046197
15_63795628_T_C_b37	5.17704565746214	15_63945957
15_63892911_G_A_b37	4.72466082800576	15_63945957
15_64279834_C_T_b37	5.18598953379288	15_64433291
15_64679594_A_T_b37	5.39147146487939	15_64433291
15_69022310_G_A_b37	6.12157395934944	15_67699268
15_73254084_T_C_b37	5.86630151989698	15_72519061
15_73276606_T_C_b37	5.87940900937185	15_72519061
15_74216605_C_T_b37	6.22982129576117	15_72519061
15_75747203_A_G_b37	5.78210267133783	15_76352686
15_78007432_T_C_b37	5.59811502027209	15_77611050
15_78202945_G_A_b37	5.772245405044	15_77611050
15_78202948_G_A_b37	5.77224760624175	15_77611050
15_78680264_T_C_b37	6.02906504283752	15_77611050
15_78832397_G_A_b37	5.9900252324704	15_79809690
15_79117856_G_A_b37	5.84000252923424	15_79809690
15_80189453_G_GC_b37	5.07093140859172	15_80307194
15_82234094_C_T_b37	5.15161190884763	15_82092316
15_86780174_GGGGGGGGGC_G_b37	5.69597697998317	15_86283609
15_89658594_TGGAG_T_b37	5.6325251137659	15_90087660
15_89932408_C_T_b37	5.19104000093144	15_90087660
15_91072990_A_G_b37	5.96689792019267	15_91999601
15_91446472_T_C_b37	5.74282721384998	15_91999601
15_91500260_A_G_b37	5.69839809639982	15_91999601
15_91599312_C_T_b37	5.60237474074446	15_91999601
15_91771597_A_G_b37	5.35794437089782	15_91999601
15_92327407_T_TTAA_b37	5.51561822327022	15_91999601
15_100654039_C_T_b37	5.92828419144468	15_101501820
16_285313_C_T_b37	5.34691015708935	16_63029
16_902889_T_A_b37	5.92420741471881	16_63029
16_1021000_CCGGAGGCCCCGCCCATTCT_C_b37	5.98135281552614	16_63029
16_1041240_CA_C_b37	5.99043298612973	16_63029
16_1126543_A_C_b37	6.02674361964664	16_63029
16_1358561_T_G_b37	6.09684886003973	16_2608384
16_1392877_T_C_b37	6.08475782154581	16_2608384
16_1543568_C_G_b37	6.02727497611355	16_2608384
16_2175323_G_T_b37	5.63655007725479	16_2608384
16_2255804_TG_T_b37	5.54725890519108	16_2608384
16_2955948_C_T_b37	5.54103603626863	16_2608384
16_2975576_G_T_b37	5.56489439341605	16_2608384
16_3202278_A_T_b37	5.39486826357328	16_3450515
16_3285507_G_C_b37	5.21750763235779	16_3450515
16_3481895_CCA_C_b37	4.49666677888005	16_3450515
16_3481898_CAG_C_b37	4.49670829512148	16_3450515
16_3520978_C_CAAG_b37	4.84796729295564	16_3450515
16_4011007_TG_T_b37	4.99294654653763	16_3912619
16_4234180_G_T_b37	5.50726472115418	16_3912619
16_4920661_T_C_b37	6.00347905816547	16_3912619
16_5008475_G_GGAGCCC_b37	6.03975388611663	16_3912619
16_5414602_C_G_b37	6.01679190469147	16_6454023
16_5640276_G_T_b37	5.9104899341845	16_6454023
16_5973158_A_G_b37	5.68202407103431	16_6454023
16_6250908_T_A_b37	5.30774413531036	16_6454023
16_9304767_G_T_b37	6.2609331557993	16_11128381
16_9423939_GCTT_G_b37	6.23158248212731	16_11128381
16_11836508_G_A_b37	5.85011176710959	16_11128381
16_12680423_A_G_b37	4.70303330473369	16_12629954
16_12745851_A_G_b37	5.06407594160244	16_12629954
16_19365736_A_AG_b37	4.76321828353414	16_19423707
16_20623571_G_A_b37	4.91068308936762	16_20542161
16_20624909_C_T_b37	4.91776275414436	16_20542161
16_20811092_G_T_b37	5.42964248164527	16_20542161
16_23521403_T_G_b37	5.99956331457449	16_24520397
16_23917377_G_A_b37	5.78033243656024	16_24520397
16_29114514_A_T_b37	6.05802609203902	16_30257460
16_29189394_G_C_b37	6.02859849690379	16_30257460
16_29328430_A_G_b37	5.96803020581745	16_30257460
16_30156963_C_T_b37	5.00215741899425	16_30257460
16_30538259_T_C_b37	5.44839710345777	16_30257460
16_30640185_G_A_b37	5.58288796646536	16_30257460
16_49315688_G_T_b37	5.8015127845064	16_49948846
16_49676386_C_T_b37	5.43530434625688	16_49948846
16_49889064_A_T_b37	4.77657770479418	16_49948846
16_50686959_C_T_b37	5.80387550291618	16_51323571
16_53633195_T_C_b37	6.36354147181797	16_51323571
16_56585922_A_G_b37	6.10838402998906	16_57869386
16_58035652_A_T_b37	5.22080606076456	16_57869386
16_62581272_G_T_b37	4.65154936326152	16_62536445
16_66934153_T_C_b37	5.86078225721469	16_67659894
16_67927124_C_T_b37	5.42688683684249	16_67659894
16_68118044_C_T_b37	5.66100863883077	16_67659894
16_68480369_ATGAG_A_b37	5.44624505396811	16_68759780
16_70835099_G_A_b37	5.32387266675612	16_70624299
16_71069681_G_C_b37	5.64873363625641	16_70624299
16_75634604_T_TCA_b37	5.89336111675638	16_76416881
16_81400127_C_T_b37	5.70611754647766	16_81908423
16_81587115_G_GC_b37	5.50692289049268	16_81908423
16_81730962_G_C_b37	5.24910537171729	16_81908423
16_83987237_C_A_b37	5.6682209280082	16_83521415
16_84089207_G_T_b37	5.75419003405086	16_83521415
16_85120364_G_GA_b37	5.6239590917282	16_84699678
16_85236551_G_C_b37	5.72987237224421	16_84699678
16_85683241_G_GC_b37	5.81780459529276	16_86340602
16_86544047_C_A_b37	5.22909539211133	16_86374577
16_87669951_G_A_b37	4.21192108430851	16_87653662
16_88608776_T_G_b37	5.98005566567649	16_87653662
16_88803925_G_GC_b37	6.06079752781881	16_87653662
16_88870099_T_C_b37	6.08508997849983	16_87653662
16_89368030_C_T_b37	6.23410430499442	16_87653662
16_89574595_C_CA_b37	6.28351244350396	16_87653662
16_89772619_G_A_b37	6.32612234861782	16_87653662
16_89894612_C_A_b37	6.35043236047872	16_87653662
17_159404_A_G_b37	6.63656812810713	17_4490203
17_618100_C_G_b37	6.58794701341413	17_4490203
17_990890_A_G_b37	6.5439829142888	17_4490203
17_1391797_C_T_b37	6.49113846514829	17_4490203
17_2116798_A_G_b37	6.37537203593232	17_4490203
17_2207236_C_G_b37	6.3584998240961	17_4490203
17_2241311_G_A_b37	6.35196879264549	17_4490203
17_2247982_T_C_b37	6.3506786094195	17_4490203
17_2262997_A_C_b37	6.34776058289841	17_4490203
17_2886122_G_A_b37	6.20522656546763	17_4490203
17_4108063_G_C_b37	5.58222363574786	17_4490203
17_4316898_C_CCCTT_b37	5.23881359861573	17_4490203
17_4430958_C_T_b37	4.77265903423372	17_4490203
17_5015665_G_C_b37	5.33863176976412	17_5233752
17_5414815_T_C_b37	5.25783211041611	17_5233752
17_5579537_C_T_b37	5.53880740580942	17_5233752
17_5621464_C_T_b37	5.5885103631264	17_5233752
17_5677151_G_A_b37	5.64679568877847	17_5233752
17_5733863_G_C_b37	5.69906727540601	17_5233752
17_5764764_C_G_b37	5.72406358702787	17_6294504
17_5801041_G_A_b37	5.69325547479363	17_6294504
17_6035388_T_C_b37	5.41349590686462	17_6294504
17_6296680_C_T_b37	3.33785842904109	17_6294504
17_6347133_G_T_b37	4.72123337001728	17_6294504
17_6358989_G_C_b37	4.80946543893449	17_6294504
17_6378976_T_C_b37	4.92671791812381	17_6294504
17_6383384_G_T_b37	4.94880893220687	17_6294504
17_7115151_GGGGGGTGA_G_b37	5.13362831273695	17_6979124
17_7123240_T_TGGGCGTGCAGGACGC_b37	5.15871521308829	17_6979124
17_7155138_GA_G_b37	5.2455496799712	17_6979124
17_7358930_G_A_b37	5.57956296470157	17_6979124
17_7387350_C_CT_b37	5.61090172542471	17_6979124
17_7531252_T_TC_b37	5.74204055860402	17_6979124
17_7560294_C_T_b37	5.7643039351955	17_6979124
17_7835659_G_A_b37	5.9327456209767	17_6979124
17_7997413_T_C_b37	6.00787147884944	17_6979124
17_8054860_C_A_b37	6.0317061064512	17_6979124
17_8066433_C_T_b37	6.03635338226052	17_6979124
17_8076655_C_T_b37	6.04041719152994	17_6979124
17_8280162_G_C_b37	6.11429031518644	17_6979124
17_8649629_G_T_b37	6.22284803984378	17_6979124
17_9019389_C_T_b37	6.30968679232847	17_6979124
17_10027566_A_C_b37	6.48407807896532	17_6979124
17_10119674_G_T_b37	6.49700585038736	17_6979124
17_13435247_C_G_b37	5.40996016027844	17_13692262
17_14484000_A_T_b37	5.19780139906181	17_14641688
17_17184080_G_C_b37	6.40524268411694	17_14641688
17_17184745_C_G_b37	6.40535626532423	17_14641688
17_18266610_A_AC_b37	6.55929878579521	17_14641688
17_19265797_C_T_b37	6.66502815668946	17_14641688
17_19648218_CT_C_b37	6.69953690962299	17_14641688
17_20206645_T_A_b37	6.74546189096416	17_14641688
17_27037996_T_TGGGAAGGGAGGGAAGGAGTAGGGC_b37	6.74337624176754	17_32576292
17_27546536_C_T_b37	6.70154700372226	17_32576292
17_27916776_G_C_b37	6.66834090057276	17_32576292
17_30585862_A_C_b37	6.29894712698987	17_32576292
17_30822607_C_T_b37	6.24395183493933	17_32576292
17_30822620_C_G_b37	6.24394861552081	17_32576292
17_32484841_G_A_b37	4.96119320767428	17_32576292
17_34982442_G_GC_b37	6.06644110064196	17_36147750
17_35766475_A_G_b37	5.58123946880473	17_36147750
17_36102381_A_G_b37	4.65676877926602	17_36147750
17_36572291_C_T_b37	4.94042184623697	17_36659471
17_36981872_C_T_b37	5.5083977272592	17_36659471
17_37010490_TC_T_b37	5.54533186188516	17_36659471
17_37213307_C_T_b37	5.74338196614243	17_36659471
17_37828496_T_C_b37	5.6619176983031	17_38287606
17_38183505_T_TG_b37	5.01745907322447	17_38287606
17_38248571_C_CG_b37	4.59146530932948	17_38287606
17_39156224_C_G_b37	5.4510276760111	17_38873719
17_39464487_G_C_b37	5.77141769807836	17_38873719
17_39719037_AC_A_b37	5.92702063060161	17_38873719
17_40118807_C_T_b37	5.76057551510381	17_40695009
17_40215978_C_A_b37	5.68036452585554	17_40695009
17_40264661_C_G_b37	5.63382079813475	17_40695009
17_41173638_G_T_b37	5.57583879855726	17_40797075
17_41546123_C_T_b37	5.87451022855868	17_40797075
17_42084097_C_G_b37	6.10958630811948	17_40797075
17_42652859_T_C_b37	6.07570276851937	17_43843285
17_42907296_T_C_b37	5.97127120881501	17_43843285
17_43100566_C_G_b37	5.87082511877582	17_43843285
17_43128906_T_A_b37	5.85392928741013	17_43843285
17_43226477_TC_T_b37	5.79015070197841	17_43843285
17_47548921_A_G_b37	5.48323486916019	17_47853173
17_48585554_T_C_b37	5.80235085178184	17_49219935
17_48642746_GGC_G_b37	5.76131879819685	17_49219935
17_48642748_C_G_b37	5.76131729333629	17_49219935
17_48643715_G_A_b37	5.76058908181307	17_49219935
17_48786216_T_C_b37	5.63720944910142	17_49219935
17_55306582_T_C_b37	6.41946304852794	17_57933599
17_55892166_G_A_b37	6.30993534365204	17_57933599
17_56001997_C_G_b37	6.28591787123775	17_57933599
17_56144013_G_A_b37	6.25275281627813	17_57933599
17_56833997_GCCCACGCCCGCCTCGGCC_G_b37	6.04123591604017	17_57933599
17_57572324_G_T_b37	5.55783911182054	17_57933599
17_57642846_TG_T_b37	5.46352569817599	17_57933599
17_61460729_C_T_b37	5.39032560808131	17_61215075
17_61772050_C_G_b37	5.74583648190241	17_61215075
17_61851751_T_G_b37	5.80391916122947	17_61215075
17_62347330_C_T_b37	6.05068361740062	17_63471115
17_63096700_A_T_b37	5.57335439926275	17_63471115
17_63300696_CA_C_b37	5.23152056097025	17_63471115
17_70497449_A_G_b37	5.65455097145085	17_70046061
17_71280075_T_C_b37	6.09132043877148	17_70046061
17_71353008_C_T_b37	6.1162583084969	17_70046061
17_71353229_C_T_b37	6.11633173985497	17_70046061
17_71377490_A_G_b37	6.12431833832068	17_70046061
17_72008256_C_T_b37	6.29274238605463	17_70046061
17_72023478_A_G_b37	6.29609848312502	17_70046061
17_72246798_A_G_b37	6.34256834245016	17_70046061
17_72246807_C_T_b37	6.34257011850999	17_70046061
17_72357805_C_T_b37	6.36393992698007	17_70046061
17_72772613_T_A_b37	6.3438104010857	17_74979653
17_72772698_G_C_b37	6.34379367473497	17_74979653
17_72772775_T_TGGGGC_b37	6.34377852207289	17_74979653
17_72772848_T_C_b37	6.34376415607388	17_74979653
17_73267169_A_C_b37	6.23362677610855	17_74979653
17_73267831_G_T_b37	6.23345885724692	17_74979653
17_73268904_C_T_b37	6.23318654866835	17_74979653
17_73308346_C_T_b37	6.22305649200848	17_74979653
17_73408824_T_G_b37	6.19612918691341	17_74979653
17_73440579_A_G_b37	6.18725978376423	17_74979653
17_74134628_C_G_b37	5.92687007165125	17_74979653
17_74237325_C_A_b37	5.87059642713488	17_74979653
17_74541129_A_G_b37	5.64199435722898	17_74979653
17_75137894_A_C_b37	5.06151279357683	17_75022679
17_76125194_AGC_A_b37	5.82713913941846	17_75453551
17_76320835_C_T_b37	5.93816183517902	17_75453551
17_76918131_T_G_b37	6.01302186601536	17_77948568
17_78244895_CTGGTGGGAGGGTAGGT_C_b37	5.47177268985658	17_77948568
17_78467411_G_A_b37	5.62792782226315	17_78891959
17_78472199_T_G_b37	5.62300208581475	17_78891959
17_78850880_T_C_b37	4.61363043492524	17_78891959
17_79005746_T_C_b37	5.05609646409266	17_78891959
17_79360570_C_G_b37	5.67081340561616	17_78891959
17_79377586_C_G_b37	5.68630371903698	17_78891959
17_79378224_C_T_b37	5.68687390450834	17_78891959
17_79479469_A_C_b37	5.7690160023388	17_78891959
17_80342256_C_T_b37	5.80022065445473	17_80973533
17_80342904_A_C_b37	5.7997746269329	17_80973533
17_80844264_C_CA_b37	5.11149774880803	17_80973533
17_81004986_C_T_b37	4.49767588245107	17_80973533
18_5630676_G_T_b37	5.50349651571627	18_5311893
18_8662961_G_A_b37	5.56674498401822	18_9031721
18_8706186_C_T_b37	5.51259902281766	18_9031721
18_8800547_G_A_b37	5.36394086630082	18_9031721
18_8845223_G_T_b37	5.27067650748172	18_9031721
18_9334222_T_TA_b37	5.48072825034747	18_9031721
18_9656146_GGT_G_b37	5.79548097802498	18_9031721
18_10525585_A_G_b37	4.91323087111356	18_10443696
18_12308245_C_T_b37	6.27057403394723	18_10443696
18_12703067_A_G_b37	6.35398774231767	18_10443696
18_12991393_T_C_b37	6.40614794614887	18_10443696
18_14450467_C_G_b37	6.60279463018935	18_10443696
18_21003267_C_G_b37	6.49985224803268	18_24164468
18_21276048_T_C_b37	6.46066049383234	18_24164468
18_22068951_G_GT_b37	6.32129139567194	18_24164468
18_25223303_C_T_b37	6.02482869871881	18_24164468
18_30134335_C_T_b37	6.53128612414632	18_26735845
18_31384449_G_T_b37	6.5556847602874	18_34979331
18_33161122_G_C_b37	6.25964404201806	18_34979331
18_34125914_A_G_b37	5.93116179861028	18_34979331
18_43178914_T_G_b37	6.3443246678343	18_45388569
18_43653660_G_T_b37	6.23927695029855	18_45388569
18_43678706_C_T_b37	6.2329615686387	18_45388569
18_44337708_C_G_b37	6.02154568788977	18_45388569
18_44497724_C_G_b37	5.94980263430539	18_45388569
18_47809871_G_T_b37	6.38404914012082	18_45388569
18_47936752_C_A_b37	6.4062307844559	18_45388569
18_48723145_CGCCGCCGCG_C_b37	6.32811854051205	18_50851864
18_48924788_A_G_b37	6.28489906805815	18_50851864
18_50204061_T_C_b37	5.81144362532369	18_50851864
18_50210880_C_T_b37	5.80684786650251	18_50851864
18_50359002_G_T_b37	5.69272621620915	18_50851864
18_56698754_T_C_b37	5.2429213939311	18_56523802
18_72163160_C_T_b37	6.08927899380082	18_73391387
18_75344790_C_T_b37	5.82507282582972	18_76013245
18_77138748_A_G_b37	6.05134704280597	18_76013245
19_862355_G_C_b37	5.26521181369014	19_1046521
19_862396_G_T_b37	5.26511511853801	19_1046521
19_892895_C_A_b37	5.18646754981353	19_1046521
19_1026477_G_T_b37	4.30200606058654	19_1046521
19_1075033_CCAA_C_b37	4.0640834359636	19_1063444
19_1275987_C_G_b37	4.83726638544571	19_1207239
19_1451274_C_T_b37	5.38745389784729	19_1207239
19_1453705_T_C_b37	5.3917587788777	19_1207239
19_1856953_GT_G_b37	5.81272289345773	19_1207239
19_1862746_A_G_b37	5.8165779963078	19_1207239
19_1959021_A_G_b37	5.87609250082756	19_1207239
19_2152018_T_C_b37	5.85830495034287	19_2873631
19_2273836_C_T_b37	5.77800356515188	19_2873631
19_2380982_G_T_b37	5.69253848712575	19_2873631
19_2381718_G_A_b37	5.69188918286879	19_2873631
19_2611009_G_GC_b37	5.419332758066	19_2873631
19_2900916_A_AT_b37	4.29648968228505	19_2920707
19_2983624_G_GGAGGGGAGGGCA_b37	4.79877490907571	19_2920707
19_3285675_T_A_b37	5.07889161984022	19_3405594
19_3881499_TG_T_b37	5.67752118021474	19_3405594
19_4247338_G_C_b37	5.92518054534066	19_3405594
19_4247575_GGC_G_b37	5.92530280719533	19_3405594
19_4296709_GT_G_b37	5.9499342415013	19_3405594
19_4304774_G_A_b37	5.953847121532	19_3405594
19_4338586_CAGAG_C_b37	5.96987838536196	19_3405594
19_4449287_T_C_b37	5.98596328406658	19_5417482
19_4455862_A_G_b37	5.98300393893959	19_5417482
19_4842723_C_T_b37	5.75948653610841	19_5417482
19_4969102_G_GC_b37	5.65164720122449	19_5417482
19_5036755_G_A_b37	5.58061481744565	19_5417482
19_5074637_G_A_b37	5.53509908689732	19_5417482
19_5113543_G_A_b37	5.48278785913266	19_5417482
19_5478336_A_AC_b37	4.78429626676001	19_5417482
19_5903936_T_C_b37	5.68704267162268	19_5417482
19_6071759_TA_T_b37	5.8157623174568	19_5417482
19_6717627_T_G_b37	6.1139921241792	19_5417482
19_7501654_A_G_b37	6.31893376540821	19_5417482
19_7616519_G_A_b37	6.34223273415739	19_5417482
19_7990155_G_C_b37	6.41038475746142	19_5417482
19_8571309_A_C_b37	6.4396400655267	19_11323255
19_8943342_G_A_b37	6.37656126377909	19_11323255
19_9785696_C_CA_b37	6.18683207219411	19_11323255
19_10000199_T_C_b37	6.12157855488457	19_11323255
19_10024649_G_A_b37	6.11347773956029	19_11323255
19_10025378_G_A_b37	6.11323387087964	19_11323255
19_10362882_G_A_b37	5.98244039398247	19_11323255
19_10676537_C_A_b37	5.81071562030067	19_11323255
19_10679072_GAA_G_b37	5.80900993377457	19_11323255
19_11708464_G_C_b37	5.58569755282541	19_11323255
19_11805943_T_TG_b37	5.68366740179417	19_11323255
19_11909007_TGCCTG_T_b37	5.76771452156283	19_11323255
19_12551789_A_C_b37	6.08938753370201	19_11323255
19_12551946_C_G_b37	6.08944303059648	19_11323255
19_12605955_C_T_b37	6.10812543331684	19_11323255
19_13024250_A_C_b37	6.23070329234275	19_11323255
19_13030280_G_A_b37	6.23224013597738	19_11323255
19_13044544_C_A_b37	6.23585404568469	19_11323255
19_13048608_A_G_b37	6.2368782150462	19_11323255
19_13113641_T_C_b37	6.25294691578349	19_11323255
19_13262621_C_CA_b37	6.28766000144231	19_11323255
19_13318982_AGGAGGG_A_b37	6.30010135050415	19_11323255
19_13616693_C_T_b37	6.36048719342562	19_11323255
19_13842458_T_G_b37	6.40126333720317	19_11323255
19_13885484_A_G_b37	6.40861811184406	19_11323255
19_13944558_C_G_b37	6.41851739022036	19_11323255
19_14999838_A_G_b37	6.56544449287535	19_11323255
19_15980060_G_A_b37	6.46900949374239	19_18924545
19_16187194_C_A_b37	6.43733064754831	19_18924545
19_16188555_A_G_b37	6.43711466444546	19_18924545
19_16188556_A_C_b37	6.43711450571154	19_18924545
19_17416357_G_A_b37	6.17845576893017	19_18924545
19_18391142_A_AG_b37	5.72705626814316	19_18924545
19_18527257_G_A_b37	5.59910654062688	19_18924545
19_18539744_C_T_b37	5.58523732060774	19_18924545
19_18544467_T_C_b37	5.57987387476999	19_18924545
19_18682342_C_T_b37	5.38418131124131	19_18924545
19_19431423_T_G_b37	5.70490429877313	19_18924545
19_19887578_A_C_b37	5.24814989260239	19_20064649
19_20607434_T_C_b37	5.73462863743803	19_20064649
19_20607852_A_C_b37	5.73496295930546	19_20064649
19_32895488_A_G_b37	6.27542584573953	19_34780984
19_32896064_A_G_b37	6.2752931529593	19_34780984
19_34071615_C_CT_b37	5.85087281775595	19_34780984
19_35418092_G_A_b37	5.80421374010438	19_34780984
19_35524824_T_C_b37	5.79737765896246	19_36151982
19_35615530_CG_C_b37	5.72953167833405	19_36151982
19_36265955_A_G_b37	5.05680579042094	19_36151982
19_36485941_C_T_b37	4.47312186329073	19_36515665
19_37463789_G_C_b37	5.83976329332361	19_36772336
19_37463809_C_G_b37	5.83977585491704	19_36772336
19_38183232_A_C_b37	6.14949531002338	19_36772336
19_38717143_T_C_b37	6.1933425260902	19_40277925
19_38853297_G_A_b37	6.15370178067385	19_40277925
19_39138608_T_C_b37	6.05664495881994	19_40277925
19_39260544_T_A_b37	6.00748404962143	19_40277925
19_39284165_T_C_b37	5.99728194892275	19_40277925
19_39284211_G_A_b37	5.99726184548888	19_40277925
19_39936134_C_T_b37	5.53376189338614	19_40277925
19_39936502_G_A_b37	5.53329404607344	19_40277925
19_40349252_T_G_b37	4.85326004680014	19_40277925
19_40349492_C_CGGGGA_b37	4.85471888082858	19_40277925
19_40772464_C_G_b37	4.67053343153491	19_40819294
19_40854331_A_T_b37	4.54453930829076	19_40819294
19_41049912_C_G_b37	5.36289508463793	19_40819294
19_41283693_G_A_b37	5.66689221106654	19_40819294
19_41354712_A_G_b37	5.7286937785968	19_40819294
19_41732423_T_C_b37	5.96053261133884	19_40819294
19_44008368_A_AC_b37	5.0072697057126	19_44110055
19_44711623_C_T_b37	4.93498297470242	19_44625528
19_44906051_G_A_b37	2.84198480459011	19_44906745
19_45004645_A_G_b37	4.92919916820951	19_44919689
19_45004735_G_C_b37	4.92965899864906	19_44919689
19_45595470_GGA_G_b37	5.01090178375479	19_45492929
19_46464137_A_G_b37	5.11738399868261	19_46595170
19_46481445_C_T_b37	5.05585976429797	19_46595170
19_46520026_A_G_b37	4.87590008878652	19_46595170
19_46784217_T_C_b37	5.27657208718092	19_46595170
19_46817288_AG_A_b37	5.34658570957156	19_46595170
19_46905666_T_C_b37	5.29632507911633	19_47103510
19_46938335_C_T_b37	5.21794694477151	19_47103510
19_46981641_A_T_b37	5.08589681113159	19_47103510
19_47001205_A_G_b37	5.00990110478234	19_47103510
19_47242992_G_A_b37	4.71793665559641	19_47295223
19_47778857_C_G_b37	5.15768337626976	19_47635083
19_47931612_G_C_b37	5.47206863758349	19_47635083
19_48162082_T_A_b37	5.65491354272419	19_48613847
19_48759173_T_C_b37	5.16234630845958	19_48613847
19_48836208_G_A_b37	5.34706057157743	19_48613847
19_49228272_T_C_b37	5.78846958498182	19_48613847
19_49248730_G_A_b37	5.8026943823598	19_48613847
19_49315781_CT_C_b37	5.84629689781598	19_48613847
19_49375900_T_C_b37	5.88198574702344	19_48613847
19_49378245_T_C_b37	5.88332011023179	19_48613847
19_49378308_A_G_b37	5.88335590230494	19_48613847
19_49866919_T_G_b37	6.02547872922655	19_50927340
19_49922106_C_T_b37	6.00226760133144	19_50927340
19_49954803_C_T_b37	5.98790657952771	19_50927340
19_50370851_GT_G_b37	5.74545736456679	19_50927340
19_51015284_AAAGG_A_b37	4.94421115324048	19_50927340
19_51163306_G_T_b37	4.7785274759271	19_51223357
19_51843589_G_T_b37	5.79160925502836	19_51224706
19_52205830_CA_C_b37	5.82937003789632	19_52880932
19_53141643_C_CTGGGCGGGGCCCGCGAGG_b37	5.41616102124828	19_52880932
19_53426745_C_T_b37	4.6413451911826	19_53470531
19_53491943_C_A_b37	4.33067751699894	19_53470531
19_53757946_G_A_b37	5.45851094096694	19_53470531
19_54481680_C_T_b37	6.00481558619447	19_53470531
19_54992671_G_A_b37	6.18245488415969	19_53470531
19_54992748_C_T_b37	6.18247685310298	19_53470531
19_55574412_G_T_b37	6.32302137797886	19_53470531
19_55865350_G_A_b37	6.37927287643764	19_53470531
19_57019221_T_TG_b37	6.55006818507955	19_53470531
19_57608596_G_A_b37	6.61679741315601	19_53470531
19_57901548_G_T_b37	6.64650351425747	19_53470531
19_57918157_C_G_b37	6.64812835801773	19_53470531
19_57922379_TA_T_b37	6.64854042529903	19_53470531
19_57946540_C_A_b37	6.65089104812887	19_53470531
19_58175936_A_G_b37	6.67259710192959	19_53470531
19_58326001_A_G_b37	6.68623136457964	19_53470531
19_58545433_G_C_b37	6.70542774570499	19_53470531
19_58609443_G_A_b37	6.7108712652937	19_53470531
19_58790359_C_A_b37	6.72589767260521	19_53470531
19_58951811_C_A_b37	6.73888206691826	19_53470531
20_633909_G_GT_b37	4.82604239145547	20_566915
20_652934_T_C_b37	4.93459943821807	20_566915
20_1180222_A_G_b37	5.4239156456726	20_914814
20_1306270_T_A_b37	5.59268406348629	20_914814
20_1306531_C_G_b37	5.59297352845638	20_914814
20_2092845_G_T_b37	5.49343295460179	20_2404326
20_2153047_A_ATTTG_b37	5.40015792339045	20_2404326
20_3667748_C_CG_b37	5.03480085696105	20_3776090
20_4313037_G_A_b37	5.17350094501336	20_4163930
20_4668190_TA_T_b37	5.7026553807315	20_4163930
20_4668192_AG_A_b37	5.70265710322687	20_4163930
20_4803072_CT_C_b37	5.80559803681708	20_4163930
20_5173014_C_CA_b37	5.63827954692584	20_5607803
20_6593582_C_T_b37	5.60896117967742	20_6999988
20_18219042_G_C_b37	6.13732118984154	20_19590937
20_24726266_A_G_b37	5.98401575981956	20_23762403
20_24959381_C_CG_b37	6.07808653113814	20_23762403
20_25371559_C_T_b37	6.20659841880835	20_23762403
20_31408058_T_TGGG_b37	5.49257043093156	20_31718921
20_32320123_T_C_b37	5.7790211390476	20_31718921
20_33292777_C_T_b37	5.93299045028223	20_34149795
20_33357647_TTGA_T_b37	5.89880687829605	20_34149795
20_33357648_TGAC_T_b37	5.89880633004722	20_34149795
20_34961245_A_C_b37	5.90926229979735	20_34149795
20_35475635_C_T_b37	6.12249144491114	20_34149795
20_36043065_T_TC_b37	6.03936255603977	20_37137934
20_36478285_A_C_b37	5.81931356677404	20_37137934
20_36530906_A_G_b37	5.7832094394099	20_37137934
20_37434133_G_A_b37	5.40269803731618	20_37181380
20_40585492_C_T_b37	5.66666584014086	20_41049649
20_45600309_C_T_b37	5.01881280168335	20_45495883
20_45924800_T_C_b37	5.63237427225129	20_45495883
20_47940490_T_G_b37	4.05694294567288	20_47951890
20_48782577_G_A_b37	5.9194379367546	20_47951890
20_48795413_A_G_b37	5.92609744367593	20_47951890
20_48802994_G_A_b37	5.92998314187967	20_47951890
20_50327430_G_A_b37	4.74451985250386	20_50382958
20_51293993_C_A_b37	5.47835579002205	20_50993140
20_55377911_C_T_b37	6.02746948097394	20_56443204
20_55925912_G_A_b37	5.71373660158337	20_56443204
20_56203123_T_C_b37	5.38035960031644	20_56443204
20_59916898_C_T_b37	5.60879765009616	20_60323151
20_60351966_A_C_b37	4.45963369547546	20_60323151
20_60533975_G_A_b37	5.32392210899914	20_60323151
20_61870075_C_T_b37	4.7996850909091	20_61933124
20_61992699_G_A_b37	4.77507134083531	20_61933124
20_62273130_C_T_b37	5.53148785830719	20_61933124
20_62289614_G_C_b37	5.55204857009342	20_61933124
20_62711050_C_A_b37	5.8909388450814	20_61933124
20_62792359_T_TGCGC_b37	5.93411246467044	20_61933124
21_28736797_T_C_b37	4.54027940914071	21_28702102
21_30312630_C_A_b37	6.20696854935228	21_28702102
21_34499575_C_T_b37	5.7759124925043	21_33902661
21_34525104_T_G_b37	5.79410028494852	21_33902661
21_34548573_T_C_b37	5.81017402548052	21_33902661
21_34602934_T_C_b37	5.84526800202106	21_33902661
21_35321305_TC_T_b37	6.15187373172971	21_33902661
21_35576123_A_C_b37	6.22361611461822	21_33902661
21_35964887_C_T_b37	6.3143364686203	21_33902661
21_37514155_G_A_b37	6.55768701792983	21_33902661
21_38446581_T_C_b37	6.62268247658538	21_42641102
21_41324022_T_G_b37	6.11961248473498	21_42641102
21_41324103_T_G_b37	6.11958577496178	21_42641102
21_41757510_A_T_b37	5.94625226664551	21_42641102
21_44281927_G_A_b37	5.94042483514272	21_43410112
21_44463742_G_A_b37	5.98375615016861	21_45427029
21_44598951_T_C_b37	5.91807177111754	21_45427029
21_44743706_C_T_b37	5.83462667446851	21_45427029
21_44775278_G_C_b37	5.81408237254099	21_45427029
21_46557203_T_C_b37	4.26311507618134	21_46575530
21_46859419_A_C_b37	5.37395232662563	21_46622854
22_18051188_T_G_b37	4.86737319388226	22_18124871
22_18426372_C_A_b37	5.4792901973587	22_18124871
22_19426032_G_A_b37	4.39352255832354	22_19401286
22_20255981_G_A_b37	4.17501867593663	22_20241019
22_22005629_C_T_b37	6.05960544436601	22_23152739
22_22151821_G_A_b37	6.00039893334706	22_23152739
22_23298380_C_T_b37	5.16328663416605	22_23152739
22_24360336_C_T_b37	6.0819223850817	22_23152739
22_25212973_T_C_b37	6.03966114065772	22_26308595
22_27482638_G_T_b37	6.0235355849598	22_28538325
22_27592742_G_T_b37	5.97570011500662	22_28538325
22_28835458_G_A_b37	5.47295234943928	22_28538325
22_29075918_C_A_b37	5.73045441298209	22_28538325
22_29225500_G_A_b37	5.83706798311425	22_28538325
22_30086144_C_T_b37	4.88639483138911	22_30009162
22_31024547_T_A_b37	5.82941699633559	22_30349372
22_31030592_G_A_b37	5.83328802749307	22_30349372
22_31031418_G_T_b37	5.83381430301035	22_30349372
22_31031643_T_C_b37	5.833957548482	22_30349372
22_31031694_G_T_b37	5.83399001088819	22_30349372
22_32340837_CG_C_b37	3.95870719108728	22_32349929
22_33915214_G_A_b37	6.19459370090728	22_32349929
22_35331792_G_A_b37	5.97994424893903	22_36286661
22_36597877_G_A_b37	5.49306331198264	22_36286661
22_36630990_C_T_b37	5.53697486257359	22_36286661
22_37099538_G_C_b37	4.95384663854278	22_37009621
22_37570845_C_T_b37	5.74913700861473	22_37009621
22_37739752_AC_A_b37	5.86340138298245	22_37009621
22_37812911_A_G_b37	5.90487290119441	22_37009621
22_37815947_C_G_b37	5.90651120246919	22_37009621
22_38054403_A_G_b37	6.01902609744339	22_37009621
22_38060850_G_A_b37	6.02169774628776	22_37009621
22_38214018_CT_C_b37	6.08077002566031	22_37009621
22_38396220_C_T_b37	6.14195119586275	22_37009621
22_38568833_C_G_b37	6.19290544707206	22_37009621
22_38794660_G_A_b37	6.2516479524284	22_37009621
22_39746186_ACCGACC_A_b37	6.31736686164969	22_41822852
22_40574170_T_A_b37	6.0964521991232	22_41822852
22_40631110_G_C_b37	6.07618260966952	22_41822852
22_41090554_C_T_b37	5.86468844108103	22_41822852
22_41107688_C_T_b37	5.85440625204232	22_41822852
22_41215418_G_GGGGT_b37	5.7834998120619	22_41822852
22_41488232_C_T_b37	5.52455319274692	22_41822852
22_42678905_A_AGCG_b37	5.93250116089483	22_41822852
22_42696005_G_A_b37	5.94109084788869	22_41822852
22_42740173_C_G_b37	5.96252180925384	22_41822852
22_42765367_GC_G_b37	5.97428873145367	22_41822852
22_42765368_C_G_b37	5.97428919223551	22_41822852
22_42896553_TGGGGC_T_b37	6.03088376207693	22_41822852
22_43410745_C_T_b37	5.85523922718654	22_44127282
22_45898592_G_C_b37	6.00856908878964	22_44878666
22_45902119_T_C_b37	6.01006832770677	22_44878666
22_46160624_G_A_b37	6.10787413566759	22_44878666
22_46346121_G_A_b37	6.1071407484486	22_47625916
22_46508010_G_A_b37	6.04840567558369	22_47625916
22_46881378_G_A_b37	5.87188745163982	22_47625916
22_47486698_G_A_b37	5.14369850993014	22_47625916
22_49808567_A_G_b37	5.59381531777839	22_50201044
22_49809465_T_G_b37	5.59282050204976	22_50201044
22_50058346_G_C_b37	5.15442092969486	22_50201044
22_50058715_T_C_b37	5.15329644935531	22_50201044
22_50497603_C_T_b37	4.38147609027503	22_50521672
22_50639367_A_C_b37	5.07076170322196	22_50521672
22_50699331_C_G_b37	5.24958965777294	22_50521672
22_50710633_C_G_b37	5.27637447692676	22_50521672

## Sheet: breast_cancer.iSNP
iSNP	distance to the nearest trait (log10 (x + 1))	The nearest GWAS signal
1_1510035_GGC_G_b37	5.19964823552214	1_1351675
1_1530197_A_C_b37	5.25169417635636	1_1351675
1_1821625_G_A_b37	5.67205257806553	1_1351675
1_7551631_T_C_b37	5.48484912354518	1_7857016
1_10957719_A_C_b37	5.50501152488661	1_10637822
1_11086332_A_G_b37	5.65177309884214	1_10637822
1_11713166_A_G_b37	6.03154782012014	1_10637822
1_11961656_G_A_b37	6.1218338589292	1_10637822
1_11968360_C_T_b37	6.12402760886603	1_10637822
1_17613809_A_G_b37	5.36805060908167	1_17380437
1_19249145_C_T_b37	5.88553139845452	1_18480845
1_19924662_A_C_b37	6.15951245183661	1_18480845
1_20961004_G_C_b37	6.0721465519149	1_22141722
1_24194014_A_T_b37	6.31223936384686	1_22141722
1_26743903_C_T_b37	5.8203624011406	1_27405147
1_33472924_T_C_b37	3.98980565093683	1_33463157
1_45961955_A_G_b37	4.63835944840148	1_45918469
1_46505589_T_TC_b37	5.35017239797955	1_46281629
1_46754486_G_A_b37	5.6747307410015	1_46281629
1_55743352_C_T_b37	4.9834097623877	1_55647101
1_59368947_G_T_b37	6.57075851591418	1_55647101
1_67520140_T_G_b37	6.39274811611399	1_65049850
1_94313349_T_TTTC_b37	5.48078423805353	1_94615889
1_95085592_T_A_b37	5.67182425865149	1_94615889
1_95349437_C_T_b37	5.86542912938427	1_94615889
1_101701432_T_C_b37	6.10946413725198	1_100414772
1_113162037_C_A_b37	5.67094313372161	1_113630788
1_152486407_A_C_b37	6.40334121714745	1_149955122
1_155232074_C_T_b37	4.1796666686905	1_155216951
1_155843935_C_G_b37	4.92959771604665	1_155928969
1_165600606_C_T_b37	5.94452313861428	1_164720525
1_177197808_C_G_b37	5.8651963931006	1_177930963
1_178653859_A_T_b37	5.85907642244216	1_177930963
1_180544726_CACAA_C_b37	5.65168594284034	1_180993146
1_183671385_G_A_b37	6.4278494920208	1_180993146
1_201161009_G_A_b37	5.48812185052364	1_201468704
1_201684188_C_G_b37	5.33341704413035	1_201468704
1_203371740_T_C_b37	5.62886281879715	1_203797203
1_204289903_G_A_b37	5.40992467394012	1_204546897
1_205418134_A_G_b37	5.9387303169402	1_204549714
1_206708725_T_C_b37	6.02243125822373	1_207761731
1_211812357_T_C_b37	5.99834261381878	1_210816167
1_224372196_GTGTT_G_b37	6.77211250540395	1_230289344
1_226675933_C_T_b37	6.5579174824995	1_230289344
1_234743237_G_A_b37	6.64873987687339	1_230289344
1_235190411_A_C_b37	6.69029072818492	1_230289344
1_244377850_T_C_b37	6.39913527793863	1_241870961
1_246666926_T_C_b37	6.68087609559764	1_241870961
1_246670299_CT_C_b37	6.68118142728804	1_241870961
1_246933015_T_A_b37	6.70432685952369	1_241870961
2_13778328_G_A_b37	6.2748272554381	2_11895429
2_13778496_C_T_b37	6.27486600323044	2_11895429
2_24123539_C_T_b37	5.59471069542249	2_24516826
2_37916060_G_A_b37	6.60369690710519	2_41931164
2_39102671_C_T_b37	6.45155526182147	2_41931164
2_43213996_G_A_b37	6.10191230805199	2_44478476
2_46219949_T_G_b37	6.19617452636915	2_47790942
2_46220035_C_T_b37	6.19615075139115	2_47790942
2_67678312_G_A_b37	4.37452839438124	2_67654625
2_69387256_A_C_b37	5.25566319435322	2_69207095
2_85928550_C_T_b37	5.65320961846915	2_85478554
2_86422945_G_A_b37	5.97515229948825	2_85478554
2_86595367_C_T_b37	6.04798084948095	2_85478554
2_101922360_A_G_b37	5.70686877793786	2_101413184
2_102167302_TC_T_b37	5.87743988295929	2_101413184
2_112814045_T_C_b37	6.13998796107965	2_111433700
2_113463917_T_TCTCTCCA_b37	6.30754267392987	2_111433700
2_113992800_TCC_T_b37	6.4080874265191	2_111433700
2_128145771_C_T_b37	6.68882447064365	2_123261223
2_173173568_G_C_b37	5.2234725772118	2_173340858
2_177796683_G_T_b37	5.64629489388009	2_178239571
2_206949251_A_G_b37	6.72285685249304	2_201666541
2_216330174_G_C_b37	5.74330746495401	2_216883915
2_220417228_G_T_b37	6.40798491207061	2_217858732
2_241295137_C_A_b37	6.67851728647401	2_236525150
2_242042107_G_A_b37	6.74169967773376	2_236525150
3_29799713_A_G_b37	5.70942685544319	3_29287529
3_37254925_G_C_b37	6.36475093114668	3_34938860
3_39959222_C_CCAGATGATG_b37	6.70073512017238	3_34938860
3_49449638_G_A_b37	5.5059797732778	3_49129027
3_58193178_CCCCCA_C_b37	6.41235065786456	3_60777523
3_58193179_CCCCA_C_b37	6.41235048981641	3_60777523
3_100692009_T_C_b37	5.76802284671085	3_100105841
3_112027201_C_T_b37	6.87594793974415	3_119542528
3_140730647_T_C_b37	5.8217636833325	3_141394028
3_149104519_C_A_b37	6.21629867841542	3_150750021
3_156715450_G_A_b37	4.41901348043581	3_156689208
3_183903935_C_CG_b37	3.35945602012099	3_183906222
3_190094285_C_T_b37	4.57540724681632	3_190056667
3_194358054_G_A_b37	5.5484066175738	3_194004541
4_48343693_G_A_b37	5.45830236861486	4_48056416
4_56264753_C_G_b37	5.87440875266883	4_57013626
4_77228765_T_C_b37	6.41675547200053	4_74618075
4_122611422_C_CT_b37	6.51994973661353	4_125922349
4_139873529_G_A_b37	6.5372342291746	4_143318885
4_177842009_G_A_b37	6.20955522513309	4_179462158
5_473160_G_A_b37	3.72419391951433	5_467862
5_1881733_T_C_b37	5.63195589384321	5_1453229
5_14190169_C_CT_b37	5.07269830217593	5_14071948
5_14262535_A_G_b37	5.28009555266198	5_14071948
5_72934638_T_C_b37	6.00399187300255	5_73943871
5_73536890_T_C_b37	5.60957520167352	5_73943871
5_73934253_G_T_b37	3.9831299247347	5_73943871
5_79950497_C_T_b37	6.2717310447781	5_81820020
5_131436838_C_T_b37	5.93852272720171	5_132304843
5_131439629_C_CCT_b37	5.93712404007907	5_132304843
5_132466580_T_G_b37	4.49593267012304	5_132497907
5_134773951_C_T_b37	6.23110905796053	5_133071366
5_139721351_T_C_b37	6.40975125612744	5_142290274
5_150544620_T_C_b37	6.17337131421639	5_149053986
5_171864497_A_G_b37	5.8082055695378	5_172507488
5_172571418_T_G_b37	4.80571149766217	5_172507488
5_173959898_T_A_b37	5.50560439253969	5_174280232
5_176874941_A_C_b37	4.8844158274873	5_176951573
6_2843635_TG_T_b37	6.18314423609964	6_1319077
6_2960634_CA_C_b37	6.17157084014479	6_4445101
6_7505543_A_G_b37	5.43764593913964	6_7231610
6_10404196_A_G_b37	5.69093286899056	6_10895027
6_13398390_C_G_b37	5.49795883968647	6_13713134
6_14734341_C_CAG_b37	6.00520239833431	6_13722291
6_16763241_G_A_b37	5.56100115027971	6_16399326
6_20661034_A_C_b37	4.60236389111278	6_20621007
6_25690290_G_A_b37	4.30220101060538	6_25710343
6_26286837_TTTC_T_b37	5.04610478724604	6_26175638
6_26521435_C_G_b37	4.76410137647623	6_26463346
6_26568741_C_T_b37	5.02282412879975	6_26463346
6_27300740_G_A_b37	3.80044212133626	6_27307055
6_27440545_G_A_b37	4.23857296169663	6_27457865
6_29470208_T_C_b37	4.59582677707322	6_29509637
6_29732744_T_C_b37	4.59885613824931	6_29693039
6_29944822_A_G_b37	4.76613016625913	6_30003183
6_29944824_G_A_b37	4.76611528322141	6_30003183
6_31036253_C_T_b37	5.38463830962206	6_30793795
6_31038609_C_T_b37	5.38883802383975	6_30793795
6_31054687_T_C_b37	5.41646242673473	6_30793795
6_31165438_T_G_b37	5.25903691786223	6_31347004
6_31170608_C_T_b37	5.24649119477242	6_31347004
6_31238930_A_C_b37	5.03372524420569	6_31347004
6_31239170_C_CA_b37	5.03275974266722	6_31347004
6_31239407_G_T_b37	5.03180419886721	6_31347004
6_31239821_G_T_b37	5.03012996044703	6_31347004
6_31334852_G_T_b37	4.08468349790325	6_31347004
6_31431082_A_G_b37	4.92468753773635	6_31347004
6_31461711_A_G_b37	4.98209476505881	6_31557671
6_31462844_G_A_b37	4.97693659103037	6_31557671
6_32146644_C_T_b37	5.58553179006438	6_31761582
6_32203608_T_C_b37	5.64544879783977	6_31761582
6_32590735_C_T_b37	5.03727506612701	6_32699696
6_32591173_C_T_b37	5.03552579270025	6_32699696
6_32605043_C_T_b37	4.97613897161436	6_32699696
6_32632724_C_T_b37	4.8258997532331	6_32699696
6_32632878_C_CAGCCTGGCCCT_b37	4.82489997178503	6_32699696
6_32633065_A_C_b37	4.82368284907675	6_32699696
6_32634331_G_C_b37	4.81535190960904	6_32699696
6_32634373_C_T_b37	4.81507277013597	6_32699696
6_32634736_C_T_b37	4.81265270174942	6_32699696
6_32653435_G_A_b37	4.66522440427092	6_32699696
6_32653721_T_A_b37	4.66253118412564	6_32699696
6_32720632_T_C_b37	4.32091445304557	6_32699696
6_33257186_A_G_b37	5.74623786063161	6_32699696
6_33553580_C_T_b37	5.93139938447302	6_32699696
6_36646810_CG_C_b37	4.47584545214616	6_36676721
6_42014011_C_T_b37	6.09530642034642	6_43259403
6_44462230_G_A_b37	6.08020352925884	6_43259403
6_47025959_C_T_b37	6.57594454407662	6_43259403
6_47276738_G_C_b37	6.603938156562	6_43259403
6_48000098_G_A_b37	6.67584210681537	6_43259403
6_84140772_TGGC_T_b37	5.37722791068611	6_84379128
6_89743488_T_C_b37	6.65636004194377	6_85210757
6_99395640_GAC_G_b37	5.39449896031311	6_99643666
6_106252416_G_A_b37	6.70108766440843	6_111276855
6_106966841_CAT_C_b37	6.63447878162382	6_111276855
6_130768724_C_T_b37	5.86967224644192	6_130027974
6_134767761_A_G_b37	6.67575891709831	6_130027974
6_153488244_G_A_b37	6.13746931707401	6_152115881
6_159159223_G_A_b37	6.17792963979328	6_160665585
6_160149000_C_G_b37	5.71314263217966	6_160665585
7_766220_A_G_b37	6.88912038173783	7_8512984
7_6487293_G_C_b37	6.30657341295466	7_8512984
7_36659892_C_T_b37	5.37989626401901	7_36899717
7_43821852_A_G_b37	6.48902395236133	7_46905209
7_65235876_C_T_b37	6.37261838691764	7_67594280
7_66147101_G_A_b37	6.16052255195177	7_67594280
7_73184534_T_C_b37	6.17950583164539	7_74696373
7_91509867_T_C_b37	5.69147050231151	7_92001306
7_92745581_C_T_b37	5.60356438456481	7_92344194
7_100769538_A_G_b37	5.52099155000427	7_100437651
7_148895087_G_A_b37	6.64521489827427	7_144477198
7_151101544_T_C_b37	6.82114307381277	7_144477198
7_157151234_C_T_b37	6.00816011928614	7_158170200
7_158497277_C_T_b37	5.51465133348627	7_158170200
8_8116309_C_T_b37	6.25905150835411	8_9932039
8_22061957_A_C_b37	5.75789684893144	8_22634616
8_22457804_C_T_b37	5.24751419292088	8_22634616
8_22602294_G_A_b37	4.50951166221955	8_22634616
8_23104006_ACTT_A_b37	5.67153475827534	8_22634616
8_41808096_A_G_b37	6.56644079211347	8_38123069
8_95385545_C_T_b37	6.27517701350978	8_97269961
8_95654575_A_C_b37	6.20827658352799	8_97269961
8_102313887_T_G_b37	5.92796390373699	8_101466731
8_125869582_A_G_b37	6.16843590008861	8_127343372
8_145070403_T_C_b37	6.33136979171947	8_142925688
8_145653550_G_A_b37	6.43582255519336	8_142925688
8_145682115_C_T_b37	6.44034665286061	8_142925688
9_6134750_A_G_b37	5.25222904280374	9_5956008
9_35112486_C_T_b37	5.81029705231814	9_35758581
9_35749845_G_C_b37	3.94136233571176	9_35758581
9_72252915_T_C_b37	7.12748703611937	9_85664713
9_118136224_G_A_b37	5.98254529493958	9_119096829
9_126862000_G_C_b37	5.35764140863417	9_126634155
9_129446591_A_G_b37	6.44908280281407	9_126634155
9_130282097_G_A_b37	6.50262360061409	9_133463535
9_131313160_AGAT_A_b37	6.33251440431005	9_133463535
9_131903881_C_T_b37	6.1930285418374	9_133463535
9_131903923_G_T_b37	6.19301684654976	9_133463535
9_132245179_A_ACACGGCCTCGGGGC_b37	6.08577456285567	9_133463535
9_132404718_C_T_b37	6.02482131573682	9_133463535
9_134236766_G_C_b37	5.88830981888968	9_133463535
9_136658360_G_A_b37	6.50444721013209	9_133463535
9_137030156_T_G_b37	6.5522570841034	9_133463535
9_140122308_G_A_b37	6.82339427510902	9_133463535
10_1643346_T_C_b37	6.61114092061255	10_5727864
10_5615958_T_A_b37	5.0488572533406	10_5727864
10_12391497_G_T_b37	5.76693680764458	10_11806793
10_24671871_C_G_b37	6.20701411942078	10_23061174
10_31391564_C_T_b37	6.62343330954369	10_27189785
10_50002557_A_G_b37	6.22872005833422	10_51695802
10_71906150_T_C_b37	6.48245894880103	10_74943248
10_74036429_C_T_b37	5.95752108996557	10_74943248
10_75649048_G_A_b37	5.84868226934582	10_74943248
10_89349772_A_AG_b37	6.42851074972239	10_86667452
10_90751340_A_G_b37	6.15265214297709	10_92172529
10_91011259_GA_G_b37	6.06493358069527	10_92172529
10_91011692_T_G_b37	6.06477161628029	10_92172529
10_91700286_C_G_b37	5.6741664487888	10_92172529
10_91871574_A_ACT_b37	5.47850300604564	10_92172529
10_91940115_T_G_b37	5.36626415386892	10_92172529
10_93444192_GGT_G_b37	4.94566549943213	10_93532431
10_93444193_GT_G_b37	4.94566057766261	10_93532431
10_102988345_G_A_b37	5.93578226550004	10_102125800
10_103067951_G_A_b37	5.97412097438094	10_102125800
10_103067955_C_T_b37	5.97412281821743	10_102125800
10_103140728_G_C_b37	6.00643566196674	10_102125800
10_104403310_A_G_b37	5.31955782379239	10_104612026
10_111986570_T_A_b37	5.99465495253161	10_112974337
10_116582419_C_A_b37	5.96399359641077	10_117502854
10_120260837_T_C_b37	5.84083725228983	10_119567672
10_120965993_A_G_b37	4.88624812934108	10_121042949
10_121414236_T_C_b37	4.90177970025339	10_121334478
10_126920171_G_C_b37	6.54816760717358	10_130453365
10_135192549_C_G_b37	6.67570366225732	10_130453365
11_359438_T_C_b37	4.91926642022779	11_442473
11_394666_G_GC_b37	4.67950057579929	11_442473
11_450987_G_C_b37	3.93018465229862	11_442473
11_702923_T_TC_b37	5.00041238390645	11_803017
11_763297_T_C_b37	4.59902017358505	11_803017
11_844057_C_G_b37	4.61321793419905	11_803017
11_8829967_T_G_b37	6.03221489680794	11_9906964
11_13232025_C_A_b37	6.31746869628034	11_15309178
11_59936979_A_G_b37	6.34034931327813	11_62126500
11_60609412_T_C_b37	6.18101105941237	11_62126500
11_60829178_A_G_b37	6.11304811768278	11_62126500
11_61880144_A_C_b37	5.39156490685117	11_62126500
11_62380119_C_G_b37	5.40418349821266	11_62126500
11_63640027_C_CTTTCCCTCCTGCCT_b37	6.17999045973792	11_62126500
11_64127230_G_T_b37	6.22746659782905	11_65815595
11_65374495_A_C_b37	5.64453804234878	11_65815595
11_65641033_G_C_b37	5.24195219699455	11_65815595
11_65770230_G_A_b37	4.65673048844586	11_65815595
11_65837679_C_G_b37	4.34409740359441	11_65815595
11_66079786_G_A_b37	5.16057356545794	11_65935052
11_67351774_C_T_b37	5.7063772097407	11_66843174
11_71164121_C_A_b37	6.18104397901865	11_69646918
11_72222550_G_T_b37	6.41088398080357	11_69646918
11_93862493_A_C_b37	6.36844104602825	11_96198321
11_102795639_A_G_b37	5.97781456902708	11_103745837
11_108441983_A_C_b37	4.51596651862091	11_108474789
11_134146010_T_C_b37	6.65726778276298	11_129603795
12_679366_G_C_b37	6.93191013538731	12_9228263
12_4441104_C_T_b37	6.68007794303571	12_9228263
12_4923049_T_C_b37	6.63399484475183	12_9228263
12_6291665_CG_C_b37	6.46784464656463	12_9228263
12_6481976_C_T_b37	6.43874607924168	12_9228263
12_6647109_T_C_b37	6.41181408498691	12_9228263
12_8230161_C_T_b37	5.99917536095016	12_9228263
12_9484047_C_T_b37	5.40787507255766	12_9228263
12_10870900_AC_A_b37	6.21554186536785	12_9228263
12_10870903_CA_C_b37	6.21554265853241	12_9228263
12_12871099_T_G_b37	6.14190515181751	12_14257551
12_48592027_C_T_b37	5.81916935956856	12_49251457
12_48995983_G_A_b37	5.4073484078239	12_49251457
12_51612086_G_T_b37	6.11619018233434	12_52918828
12_54608556_G_T_b37	6.22781705772492	12_52918828
12_56931278_C_T_b37	5.25283847337897	12_56752285
12_57561379_G_T_b37	5.90799951735211	12_56752285
12_57581360_T_TC_b37	5.9185943434185	12_56752285
12_63360258_T_C_b37	6.46984969216835	12_66310445
12_94983505_A_G_b37	5.81323328040362	12_95633983
12_94983624_T_C_b37	5.81315382238693	12_95633983
12_96592088_C_A_b37	5.98141355988067	12_95633983
12_96883245_G_C_b37	6.09665387746535	12_95633983
12_104749515_G_GC_b37	6.32866496144153	12_102618116
12_120911786_G_A_b37	5.14735782789802	12_120771390
12_124985251_C_T_b37	6.27177494766907	12_123115539
13_30578470_A_G_b37	5.20911002041562	13_30740318
13_31318020_G_A_b37	5.76170462282973	13_30740318
13_39495263_C_T_b37	6.53736013696863	13_42941618
13_40914540_G_A_b37	6.30687067449247	13_42941618
13_50762944_T_A_b37	5.38232868569297	13_50521772
14_21526079_C_T_b37	6.02556145019122	14_20465456
14_22712835_T_C_b37	6.35167651164924	14_20465456
14_23451712_G_A_b37	6.43933395723055	14_26201719
14_24657407_T_G_b37	6.18873532734453	14_26201719
14_65171318_A_G_b37	6.38533006027652	14_67599772
14_65273590_C_CTG_b37	6.36664387753084	14_67599772
14_74551526_C_A_b37	6.38982340985945	14_77005236
14_75038472_T_C_b37	6.29375247110373	14_77005236
14_75040246_C_G_b37	6.29336056557186	14_77005236
14_77494682_G_A_b37	5.68970567090171	14_77005236
14_77519874_T_G_b37	5.71150269451134	14_77005236
14_92588002_T_G_b37	4.69658352563488	14_92637727
14_94587342_C_CCTCTGAGT_b37	5.41077048700276	14_94329847
14_94587343_C_CTCTGAGTCTCA_b37	5.4107721736062	14_94329847
14_103243946_C_T_b37	5.53343521615222	14_103585480
15_34502311_G_T_b37	6.43211267816549	15_37206970
15_41099899_T_TGGGGC_b37	5.08153092585261	15_40979249
15_41136013_A_G_b37	5.19524910679496	15_40979249
15_42120157_G_C_b37	6.05725100605369	15_40979249
15_45076085_T_C_b37	6.22053275639193	15_46737708
15_45571398_C_G_b37	6.0668143716704	15_46737708
15_47981025_A_G_b37	5.79752028622838	15_48608389
15_50427140_CACTCTGTG_C_b37	4.39849555013814	15_50402109
15_63295972_A_C_b37	6.27540189031992	15_61410580
15_69217713_C_T_b37	6.32258167599286	15_67115961
15_71184495_A_G_b37	6.4936012121264	15_74300521
15_75825337_A_G_b37	5.27271859914795	15_75637960
15_79237402_GGGA_G_b37	5.73240904028592	15_79777420
15_82469600_T_G_b37	6.4301042549051	15_79777420
15_84453883_A_G_b37	6.16605664359896	15_85919621
15_90437370_G_A_b37	5.72314030409752	15_90965985
15_91382995_C_T_b37	5.61716710335731	15_90968837
15_96725043_G_A_b37	6.56132169641456	15_100366889
15_101142146_G_A_b37	5.88944625648038	15_100366889
15_102264144_AGCAGG_A_b37	6.27812593494044	15_100366889
16_377623_A_G_b37	6.55207524890726	16_3942751
16_771286_C_T_b37	6.50126005986354	16_3942751
16_1973773_T_C_b37	6.29424108422712	16_3942751
16_2206591_A_G_b37	6.23958999628371	16_3942751
16_2478745_TC_T_b37	6.16554315326206	16_3942751
16_2955880_A_C_b37	5.99426082713915	16_3942751
16_2955948_C_T_b37	5.99423090122954	16_3942751
16_2961978_T_TCG_b37	5.99156894432137	16_3942751
16_3174319_G_T_b37	5.88560600716592	16_3942751
16_3285507_G_C_b37	5.81772729088997	16_3942751
16_3451030_G_A_b37	5.69171963937591	16_3942751
16_4666537_A_G_b37	5.78417492853611	16_4058158
16_4898517_G_C_b37	5.92446537239562	16_4058158
16_4932470_G_A_b37	5.94166693588158	16_4058158
16_22081873_A_G_b37	7.00684292330113	16_11923062
16_30390168_A_AGAGAGGGGGAGAGAGG_b37	6.68783981192405	16_35263654
16_30390190_A_G_b37	6.68783785141812	16_35263654
16_30969484_C_CT_b37	6.63287933466887	16_35263654
16_31129942_C_T_b37	6.61634032066013	16_35263654
16_49891964_C_T_b37	5.78370853154318	16_50499690
16_50730229_G_A_b37	5.36274628882388	16_50499690
16_68832750_A_G_b37	6.42212082438854	16_71475893
16_70516109_G_A_b37	5.98217395827807	16_71475893
16_71501878_GGGT_G_b37	4.41473943411349	16_71475893
16_81730962_G_C_b37	5.28720136194571	16_81924693
16_82672920_G_A_b37	4.77954598896323	16_82612728
16_89753031_G_C_b37	6.43158905629441	16_87051631
17_1359680_T_G_b37	5.92231535685091	17_2195889
17_4807098_T_C_b37	5.79342645825811	17_5428576
17_7212501_T_TC_b37	4.93203214278774	17_7298013
17_7347042_A_C_b37	4.69046189324618	17_7298013
17_7759477_C_A_b37	5.66413876736997	17_7298013
17_7922025_C_T_b37	5.79519363738988	17_7298013
17_16809196_G_A_b37	6.01129590979556	17_17835546
17_17740281_C_T_b37	4.97893793057503	17_17835546
17_25850858_A_G_b37	6.3860760583028	17_28283487
17_30846334_C_G_b37	4.58338016458707	17_30884649
17_38182844_T_C_b37	5.64463845680309	17_37741642
17_39943065_C_T_b37	5.42588457956386	17_39676451
17_41837509_TCC_T_b37	5.76975163292846	17_42426015
17_42186129_AC_A_b37	5.38000671323985	17_42426015
17_42423556_C_T_b37	3.39093510710338	17_42426015
17_42423665_A_G_b37	3.37125262912494	17_42426015
17_43782708_T_C_b37	5.83838307570391	17_43093449
17_43973080_A_G_b37	5.94430102010966	17_43093449
17_47092076_C_T_b37	5.48264494739294	17_46788237
17_48597321_T_C_b37	5.42025948325907	17_48334138
17_55125647_A_T_b37	3.83039617648347	17_55132413
17_55749233_A_C_b37	5.79015915108192	17_55132413
17_61959727_A_ACTC_b37	6.34055773045139	17_59769155
17_61959732_T_TCCG_b37	6.34055872173081	17_59769155
17_72376943_A_G_b37	4.50531280822192	17_72408954
17_73267461_G_C_b37	5.93374434648548	17_72408954
17_74684452_G_A_b37	4.96593979755347	17_74776908
17_76538131_G_C_b37	6.24581459490953	17_74776908
17_78083726_A_G_b37	6.23401689868087	17_79797749
17_78725766_A_G_b37	6.03018830330118	17_79797749
17_79017940_C_T_b37	5.89198880012226	17_79797749
17_79317997_CCTG_C_b37	5.68101769915399	17_79797749
17_80118168_C_T_b37	5.49170199131285	17_79807926
17_80118223_A_G_b37	5.49177897638416	17_79807926
17_80162888_C_A_b37	5.55018308620078	17_79807926
17_80170354_G_A_b37	5.55922294075997	17_79807926
17_80255858_G_A_b37	5.65121305885007	17_79807926
18_3448979_T_C_b37	6.63938407932176	18_7807950
18_20863910_T_TC_b37	6.30836418646652	18_22897971
18_54364299_C_CT_b37	6.21292049040079	18_55997051
18_55712704_G_A_b37	5.45385017793013	18_55997051
18_59551476_A_AG_b37	5.82128682385871	18_60214129
18_60990518_A_G_b37	5.89007993298527	18_60214129
19_862024_C_G_b37	4.94778160631106	19_950694
19_984218_C_T_b37	4.52536878652364	19_950694
19_1172776_CG_C_b37	5.34651531546535	19_950694
19_1172785_CG_C_b37	5.34653291506162	19_950694
19_1175396_A_G_b37	5.35160887070461	19_950694
19_1275987_C_G_b37	5.51227605285787	19_950694
19_1826164_G_T_b37	5.60261770148512	19_2226677
19_1848957_A_G_b37	5.57717113079149	19_2226677
19_1855334_T_C_b37	5.56977641118431	19_2226677
19_4519732_G_A_b37	6.36041466100731	19_2226677
19_5261506_G_A_b37	6.48213436851515	19_2226677
19_5905141_G_A_b37	6.56566662815637	19_2226677
19_6516194_G_A_b37	6.63240849458549	19_2226677
19_7243084_T_A_b37	6.6095884336335	19_11313027
19_7702575_G_A_b37	6.55756169582745	19_11313027
19_10370654_A_G_b37	5.97422329546903	19_11313027
19_10680241_G_A_b37	5.80125754841905	19_11313027
19_11849841_C_A_b37	5.72982464264196	19_11313027
19_12552063_G_C_b37	5.46948917472808	19_12846836
19_12605955_C_T_b37	5.38180434838879	19_12846836
19_12606346_T_TG_b37	5.38109882822139	19_12846836
19_13274526_G_C_b37	5.06638183950694	19_13158012
19_13803170_G_A_b37	4.60839765170251	19_13843757
19_16069161_A_T_b37	6.01310910069543	19_17099805
19_17416357_G_A_b37	5.09955288865005	19_17290595
19_18016523_C_T_b37	5.60885751120501	19_18422832
19_18117826_GGTGACC_G_b37	5.48430980664675	19_18422832
19_18451330_C_T_b37	3.95433900860246	19_18460331
19_19173418_T_G_b37	5.41742186688641	19_19434887
19_35130588_A_T_b37	6.72784751368524	19_29786822
19_35626373_G_A_b37	6.76637953009339	19_29786822
19_39902795_TG_T_b37	6.5541343109626	19_43484866
19_40324476_T_C_b37	6.49974081636451	19_43484866
19_40855255_C_T_b37	6.41989167294225	19_43484866
19_42377133_T_G_b37	6.04443548584254	19_43484866
19_45848185_C_T_b37	5.22637045464155	19_45679775
19_45981957_A_C_b37	5.48027002845482	19_45679775
19_46409411_T_C_b37	5.86310684901608	19_45679775
19_48606724_T_G_b37	6.46641530360579	19_45679775
19_48707740_G_A_b37	6.48115099431044	19_45679775
19_49116438_A_G_b37	6.43985132645707	19_51869723
19_49117104_C_T_b37	6.43974626105045	19_51869723
19_49285995_T_C_b37	6.41224695979647	19_51869723
19_49588746_C_T_b37	6.35812109653282	19_51869723
19_49946493_G_A_b37	6.28403145064525	19_51869723
19_50528718_G_A_b37	6.1274307209993	19_51869723
19_51281225_A_C_b37	5.76974572921029	19_51869723
19_51600576_A_G_b37	5.42999115698399	19_51869723
19_51611263_G_A_b37	5.41239502030189	19_51869723
19_52205830_CA_C_b37	5.42110683592822	19_51942133
19_52531603_C_CG_b37	5.77046244412191	19_51942133
19_52642491_G_C_b37	5.84532071394633	19_51942133
19_55852713_C_G_b37	4.63765981155374	19_55809297
19_57794929_A_G_b37	6.29789898192198	19_55809297
19_58175936_A_G_b37	6.37413220051289	19_55809297
19_58912751_TGC_T_b37	6.49184545251073	19_55809297
20_1784199_C_G_b37	6.00239416849436	20_778672
20_4026567_C_T_b37	6.24676045722692	20_5791630
20_5495069_A_G_b37	5.47211550189268	20_5791630
20_6500352_A_T_b37	5.72654139227893	20_5967581
20_6572503_C_T_b37	5.78170009729159	20_5967581
20_10357175_C_T_b37	5.81894406345452	20_11016263
20_30311396_A_C_b37	6.56689617599761	20_34000289
20_32988678_C_T_b37	6.00501397241502	20_34000289
20_35927179_G_A_b37	3.77290819497127	20_35933106
20_36793529_G_A_b37	5.93471251575796	20_35933106
20_43733503_G_A_b37	6.81927221910209	20_50329374
20_44509732_G_A_b37	6.76489634411975	20_50329374
20_44509762_T_C_b37	6.7648941053453	20_50329374
20_55754195_G_A_b37	6.25476625708513	20_53956293
20_60663771_C_G_b37	6.29960992214961	20_62657241
20_62711050_C_A_b37	4.72148085477005	20_62658391
21_37529112_G_A_b37	6.44563673522599	21_34738904
21_43299354_G_C_b37	5.63796179312686	21_43733825
21_43299584_G_A_b37	5.63773182622597	21_43733825
21_43353610_T_C_b37	5.58003038860913	21_43733825
21_44312602_C_CTG_b37	5.76251201474108	21_43733825
21_44312605_T_TGA_b37	5.76251426582883	21_43733825
21_44527669_T_G_b37	5.89973571374192	21_43733825
21_45638504_A_G_b37	5.85841988612594	21_46360308
21_46185421_C_CCA_b37	5.2427600112364	21_46360308
22_20008711_G_T_b37	5.36885565196464	22_19774906
22_25507595_G_C_b37	6.23253541238498	22_27215781
22_30594803_TC_T_b37	4.93096430503077	22_30509501
22_36780788_A_G_b37	6.14365140283742	22_38172826
22_38003624_C_T_b37	5.22840805889151	22_38172826
22_39162184_AAAC_A_b37	5.30136210392742	22_38962032
22_39617702_C_A_b37	5.72083710083548	22_40143521
22_41050608_T_G_b37	4.03534967652299	22_41061455
22_50731903_T_C_b37	6.68524779483055	22_45887417

## Sheet: colorectal_cancer.iSNP
iSNP	distance to the nearest trait (log10 (x + 1))	The nearest GWAS signal
1_911595_A_G_b37	5.64353261879407	1_ 1351675
1_936194_A_G_b37	5.61855221351121	1_ 1351675
1_954777_C_A_b37	5.5986800046894	1_ 1351675
1_1068832_CGCCGCCTGCCTGCCCG_C_b37	5.45154697043888	1_ 1351675
1_1072498_G_C_b37	5.44588119169091	1_ 1351675
1_1094979_G_A_b37	5.40942079313167	1_ 1351675
1_1243929_G_T_b37	5.03240518693872	1_ 1351675
1_1284858_A_C_b37	4.82489347217067	1_ 1351675
1_1447325_G_A_b37	4.98068951479417	1_ 1351675
1_1689762_T_C_b37	5.52902975631362	1_ 1351675
1_1714345_T_G_b37	5.55951282979189	1_ 1351675
1_1821625_G_A_b37	5.67205257806553	1_ 1351675
1_1828764_G_A_b37	5.67860031366575	1_ 1351675
1_1840673_G_A_b37	5.68930797099494	1_ 1351675
1_2071340_C_A_b37	5.85713098530361	1_ 1351675
1_2125976_C_A_b37	5.88891038103525	1_ 1351675
1_2144982_G_T_b37	5.89944183388827	1_ 1351675
1_2145281_A_G_b37	5.89960548985172	1_ 1351675
1_2245221_C_T_b37	5.9511174010541	1_ 1351675
1_2487766_T_C_b37	6.05541350168708	1_ 1351675
1_2488608_T_C_b37	6.05573525424995	1_ 1351675
1_2488930_G_A_b37	6.05585823678361	1_ 1351675
1_2496649_C_G_b37	6.05879600416012	1_ 1351675
1_2564465_T_C_b37	6.08378596544428	1_ 1351675
1_6663031_G_C_b37	6.72520549326989	1_ 1351675
1_6673261_CAGCGGGG_C_b37	6.72604116661129	1_ 1351675
1_6694927_C_T_b37	6.72780573826724	1_ 1351675
1_7022566_G_C_b37	6.75365137639009	1_ 1351675
1_9340737_T_C_b37	6.69878756233812	1_ 14338636
1_9353272_G_C_b37	6.69769696037744	1_ 14338636
1_10737673_C_T_b37	6.5564187796108	1_ 14338636
1_10856692_C_T_b37	6.54182190682004	1_ 14338636
1_10879568_T_C_b37	6.53895922521771	1_ 14338636
1_11040193_G_A_b37	6.51830911515668	1_ 14338636
1_11847759_C_T_b37	6.39635245687239	1_ 14338636
1_11850365_T_G_b37	6.39589785256315	1_ 14338636
1_12040203_A_G_b37	6.36143203741096	1_ 14338636
1_12248965_A_G_b37	6.32007812354215	1_ 14338636
1_15500332_C_T_b37	6.06509286782394	1_ 14338636
1_15573711_C_A_b37	6.09169368258766	1_ 14338636
1_15853650_A_G_b37	6.1804169327624	1_ 14338636
1_16162412_A_AGC_b37	6.26097173443637	1_ 14338636
1_16344625_C_G_b37	6.30232876370153	1_ 14338636
1_16344664_G_A_b37	6.3023372070737	1_ 14338636
1_16382584_T_C_b37	6.31047005521272	1_ 14338636
1_16382649_T_C_b37	6.31048386607223	1_ 14338636
1_16382730_C_T_b37	6.31050107591328	1_ 14338636
1_19923997_C_T_b37	6.36870312449065	1_ 22261235
1_20834789_T_C_b37	6.15425563997126	1_ 22261235
1_22290623_C_T_b37	4.46818480887389	1_ 22261235
1_22301419_C_T_b37	4.60406397266389	1_ 22261235
1_23495114_A_AC_b37	6.09127292479288	1_ 22261235
1_24740225_A_T_b37	6.39427495006051	1_ 22261235
1_25188940_G_T_b37	6.46652746275917	1_ 22261235
1_26561220_G_C_b37	6.63346704159525	1_ 22261235
1_26648034_C_T_b37	6.63637614894024	1_ 30976919
1_26759149_A_G_b37	6.62508299642382	1_ 30976919
1_28617464_A_G_b37	6.37281188287186	1_ 30976919
1_28975401_G_T_b37	6.3013597171271	1_ 30976919
1_31361327_A_C_b37	5.58479354706254	1_ 30976919
1_32866717_G_A_b37	6.00330367522351	1_ 33874352
1_33592887_A_G_b37	5.44942594126841	1_ 33874352
1_33896147_C_T_b37	4.33837679923207	1_ 33874352
1_36627191_T_C_b37	6.43410961838164	1_ 39344315
1_38397341_G_A_b37	5.9763385138445	1_ 39344315
1_38397369_C_T_b37	5.97632567250732	1_ 39344315
1_39324859_C_G_b37	4.28907587889822	1_ 39344315
1_39492462_C_T_b37	4.5360531551592	1_ 39458103
1_40400397_C_T_b37	5.97418688667354	1_ 39458103
1_40840353_A_G_b37	6.14058691280453	1_ 39458103
1_41094320_C_G_b37	6.21384116601607	1_ 39458103
1_41131398_C_A_b37	6.22357277287863	1_ 39458103
1_41315679_C_T_b37	6.26894682511472	1_ 39458103
1_41315867_A_C_b37	6.26899077658011	1_ 39458103
1_44031493_A_G_b37	6.66023833277874	1_ 39458103
1_45988267_C_G_b37	6.81492415488674	1_ 39458103
1_46599143_T_A_b37	6.85376152656625	1_ 39458103
1_46806274_CAG_C_b37	6.86617931336276	1_ 39458103
1_46806959_C_T_b37	6.86621979660877	1_ 39458103
1_47185155_G_A_b37	6.88801389108916	1_ 39458103
1_54482306_G_T_b37	6.60055668791484	1_ 58468483
1_59011985_C_T_b37	5.73520194562535	1_ 58468483
1_59011987_C_A_b37	5.73520354375336	1_ 58468483
1_59049820_G_GC_b37	5.76442871217181	1_ 58468483
1_64059644_C_G_b37	6.56464322473192	1_ 67729450
1_65613729_T_G_b37	6.32545860202209	1_ 67729450
1_67520140_T_G_b37	5.32079205258029	1_ 67729450
1_68283259_A_AC_b37	5.74336079342041	1_ 67729450
1_68640101_C_T_b37	5.95935244573965	1_ 67729450
1_77685344_T_C_b37	6.99808030766726	1_ 67729450
1_85039828_G_A_b37	7.22369147223051	1_101777361
1_85763899_C_T_b37	7.20448526066128	1_101777361
1_89487227_A_C_b37	7.08955665338548	1_101777361
1_89592384_T_G_b37	7.08582474940197	1_101777361
1_90270404_T_C_b37	7.06096052793684	1_101777361
1_92951239_A_G_b37	6.94576997543941	1_101777361
1_93426874_G_T_b37	6.92171185626376	1_101777361
1_93427347_C_T_b37	6.92168725565263	1_101777361
1_93427662_C_A_b37	6.92167087180874	1_101777361
1_94050221_C_G_b37	6.88801883704938	1_101777361
1_94375309_G_A_b37	6.86935219039502	1_101777361
1_95123749_A_G_b37	6.82305753701187	1_101777361
1_95212799_C_T_b37	6.81720582059984	1_101777361
1_95259174_G_A_b37	6.81412688239257	1_101777361
1_95287052_C_A_b37	6.8122654407255	1_101777361
1_95287370_T_G_b37	6.81224416146015	1_101777361
1_95287687_C_T_b37	6.81222294807297	1_101777361
1_110195114_G_C_b37	6.92519622979836	1_101777361
1_110195228_G_A_b37	6.92520211132397	1_101777361
1_110308962_C_G_b37	6.93103058737333	1_101777361
1_111745975_G_A_b37	6.99863482334271	1_101777361
1_112939530_G_T_b37	7.04774863254184	1_101777361
1_113446839_G_T_b37	7.0670514668015	1_101777361
1_114414766_AGAGT_A_b37	7.10165793822651	1_101777361
1_114472321_C_A_b37	7.1036313710222	1_101777361
1_114519351_T_G_b37	7.10523729399263	1_101777361
1_116214358_C_T_b37	7.15947689631014	1_101777361
1_116372092_C_A_b37	7.16419612453885	1_101777361
1_145723645_T_C_b37	6.97719335101375	1_155212052
1_145723739_A_C_b37	6.9771890485129	1_155212052
1_146556326_G_C_b37	6.9373035504123	1_155212052
1_146644199_C_A_b37	6.93287205731789	1_155212052
1_147071283_G_C_b37	6.91066548485671	1_155212052
1_150159379_CCT_C_b37	6.70352127833552	1_155212052
1_150252984_T_G_b37	6.695400151064	1_155212052
1_150552263_GGCCGGGGCCGGGGCCTGA_G_b37	6.66836634503845	1_155212052
1_150947256_C_G_b37	6.62989836401984	1_155212052
1_151513513_C_A_b37	6.56803031999219	1_155212052
1_151542626_T_C_b37	6.56459825221754	1_155212052
1_151812032_C_T_b37	6.53148159944107	1_155212052
1_152161354_T_C_b37	6.48439935969492	1_155212052
1_153939100_AAAACAAAC_A_b37	6.1048123689188	1_155212052
1_155017385_T_A_b37	5.28929456700229	1_155212052
1_155618630_G_A_b37	5.60388020836629	1_155216951
1_156076408_ACCCACGCCTCTGTCCCCACCCC_A_b37	5.93422465843562	1_155216951
1_156631563_C_CCA_b37	6.15063764484096	1_155216951
1_156631566_C_CAT_b37	6.15063856585757	1_155216951
1_156631646_G_C_b37	6.1506631255799	1_155216951
1_156721032_T_A_b37	6.17727151389973	1_155216951
1_159750731_G_GT_b37	6.49146969364503	1_162851501
1_161155392_G_A_b37	6.22945401469183	1_162851501
1_161582200_G_C_b37	6.10356496435591	1_162851501
1_161582452_A_G_b37	6.10347873343932	1_162851501
1_161696088_T_C_b37	6.06273762552659	1_162851501
1_162358571_C_T_b37	5.69278613141418	1_162851501
1_165667980_C_T_b37	6.44970667163014	1_162851501
1_165865694_G_A_b37	6.47917120100385	1_162851501
1_174128994_A_G_b37	6.94818612461986	1_183004356
1_174923045_C_G_b37	6.90748187415389	1_183004356
1_177980111_A_G_b37	6.70107089542401	1_183004356
1_183155305_G_A_b37	4.63595598628327	1_183112059
1_183155482_C_A_b37	4.63772982597964	1_183112059
1_201269122_A_C_b37	6.74715799387989	1_195682389
1_201475393_T_A_b37	6.76290390334309	1_195682389
1_201760610_CT_C_b37	6.78377655813521	1_195682389
1_202003987_A_C_b37	6.80082694363728	1_195682389
1_202775501_G_A_b37	6.85083687862557	1_195682389
1_202857578_G_T_b37	6.85583340573482	1_195682389
1_203257719_C_T_b37	6.87843268705578	1_210816167
1_203279095_C_A_b37	6.87720272163289	1_210816167
1_205601464_G_C_b37	6.71722966179131	1_210816167
1_206848140_T_C_b37	6.59857472804933	1_210816167
1_207191720_G_C_b37	6.55924187330468	1_210816167
1_211690673_C_A_b37	5.94176329014312	1_210816167
1_211752925_GCTGCAAAGT_G_b37	5.97162787431087	1_210816167
1_211822542_G_C_b37	6.00276027119355	1_210816167
1_224400502_T_C_b37	6.38181823076299	1_221991606
1_226070682_C_T_b37	6.61056190349299	1_221991606
1_226270779_G_A_b37	6.63135994614822	1_221991606
1_227070695_C_T_b37	6.572952879658	1_230811394
1_235015126_A_C_b37	6.28077567004988	1_233106260
1_235095939_C_T_b37	6.29878323449553	1_233106260
1_235096551_A_T_b37	6.29891679735729	1_233106260
1_236305885_G_A_b37	5.93338097898613	1_237163674
1_246862588_C_T_b37	6.84161859309958	1_239918447
1_246888172_T_C_b37	6.84321570506687	1_239918447
2_2639121_G_T_b37	7.19518175427657	2_ 18313189
2_25131287_C_T_b37	6.39549256411281	2_ 22645337
2_26992371_C_G_b37	6.13110162966344	2_ 28344759
2_26995602_G_A_b37	6.13006281291136	2_ 28344759
2_27302165_T_C_b37	6.01811563783863	2_ 28344759
2_27408202_CT_C_b37	5.97153467792051	2_ 28344759
2_27652396_C_CGAG_b37	5.84033447831397	2_ 28344759
2_28492610_C_T_b37	5.16982720362094	2_ 28344759
2_28582193_G_A_b37	5.37554473815051	2_ 28344759
2_29175335_AG_A_b37	5.91937990063446	2_ 28344759
2_36582820_T_C_b37	5.7557910363686	2_ 36012931
2_43008515_T_C_b37	5.91159807430416	2_ 42192689
2_43069730_CT_C_b37	5.94302039146351	2_ 42192689
2_43155543_G_A_b37	5.98356088998924	2_ 42192689
2_43155943_A_C_b37	5.98374127199781	2_ 42192689
2_43202589_TCCTCCAGC_T_b37	6.00427880223706	2_ 42192689
2_43862058_G_T_b37	6.12026883089125	2_ 45181130
2_47601106_T_C_b37	6.14761418941152	2_ 46196308
2_48011058_G_A_b37	6.25881704438894	2_ 46196308
2_54897125_C_A_b37	6.23854813842865	2_ 56629125
2_60780022_CG_C_b37	6.61814206159307	2_ 56629125
2_61765989_T_C_b37	6.69661374336065	2_ 66738934
2_65216397_C_G_b37	6.18256814070351	2_ 66738934
2_65216647_C_G_b37	6.1824968239053	2_ 66738934
2_65216648_G_C_b37	6.18249653861459	2_ 66738934
2_65586557_G_GA_b37	6.0615949585898	2_ 66738934
2_65607011_A_G_b37	6.05381726829336	2_ 66738934
2_68962137_G_A_b37	5.93979671308545	2_ 69832692
2_70004302_T_C_b37	5.2345451220103	2_ 69832692
2_70017103_G_T_b37	5.26578917791185	2_ 69832692
2_70025589_G_T_b37	5.28532772482654	2_ 69832692
2_70369154_A_C_b37	5.72953977392554	2_ 69832692
2_71357634_C_T_b37	5.87206299143302	2_ 72102473
2_73114352_A_C_b37	6.00512901208094	2_ 72102473
2_85074092_A_G_b37	6.55867041812666	2_ 88693773
2_85109121_G_GA_b37	6.55444712165542	2_ 88693773
2_85504989_A_G_b37	6.50362523844605	2_ 88693773
2_85696280_T_G_b37	6.47675832245662	2_ 88693773
2_85728695_A_T_b37	6.4720362689674	2_ 88693773
2_85731858_T_C_b37	6.4715727377592	2_ 88693773
2_85758352_C_T_b37	6.46767054479897	2_ 88693773
2_85811229_G_A_b37	6.45977609587971	2_ 88693773
2_86422796_A_AGCT_b37	6.35621292703132	2_ 88693773
2_86422797_G_GCT_b37	6.35621273579452	2_ 88693773
2_88469770_G_C_b37	5.35025577352353	2_ 88693773
2_97304180_G_C_b37	5.60610070300633	2_ 97707918
2_97454650_T_G_b37	5.40358203561429	2_ 97707918
2_97535303_G_A_b37	5.23708104856145	2_ 97707918
2_98611833_T_C_b37	4.88365575806446	2_ 98688331
2_101179991_C_T_b37	6.39648895458255	2_ 98688331
2_101925026_T_C_b37	6.51010191110402	2_ 98688331
2_102654428_G_T_b37	6.59836344116868	2_ 98688331
2_102665209_A_C_b37	6.59954237739993	2_ 98688331
2_102764609_A_G_b37	6.61026390153991	2_ 98688331
2_106777589_TG_T_b37	6.62255769477822	2_110970905
2_109065481_C_CA_b37	6.27999185905037	2_110970905
2_109802053_T_C_b37	6.06775989584691	2_110970905
2_120160819_T_A_b37	6.58427410636337	2_116321325
2_127844735_A_C_b37	6.49451607721154	2_130967332
2_127862703_T_A_b37	6.49200984975153	2_130967332
2_128181234_GC_G_b37	6.44499654438867	2_130967332
2_128615330_C_G_b37	6.37143787135079	2_130967332
2_152266473_T_C_b37	5.90751400983825	2_153074663
2_173327249_G_A_b37	6.86135270992162	2_180594207
2_191184475_A_G_b37	5.73078550460964	2_191722478
2_191273481_G_C_b37	5.65224440650244	2_191722478
2_201171355_T_C_b37	6.97538024159516	2_191722478
2_202101479_C_T_b37	7.0161555956386	2_191722478
2_202898931_A_G_b37	7.04830403498964	2_191722478
2_202903806_G_A_b37	7.0484934263647	2_191722478
2_219051314_G_A_b37	5.88153129913505	2_218290058
2_219134950_C_T_b37	5.92680171196512	2_218290058
2_219162836_C_T_b37	5.94090428811438	2_218290058
2_219269729_G_T_b37	5.99108069565809	2_218290058
2_219432569_G_A_b37	6.05786077023547	2_218290058
2_219432953_G_C_b37	6.05800671273906	2_218290058
2_219433597_G_A_b37	6.05825136043857	2_218290058
2_219434208_C_T_b37	6.05848334450875	2_218290058
2_220041433_C_A_b37	5.95101921102838	2_220934777
2_220042627_A_C_b37	5.95043836661463	2_220934777
2_231525419_G_C_b37	6.1918524255338	2_233080855
2_231904874_G_A_b37	6.07040067432473	2_233080855
2_232574504_C_T_b37	5.70445252970448	2_233080855
2_235392398_G_A_b37	5.83970990249773	2_234701030
2_236402648_C_CGGGCGA_b37	6.23086232618304	2_234701030
2_238200012_A_T_b37	6.54394183244457	2_234701030
2_238807450_A_G_b37	6.6134634722153	2_234701030
2_239148970_C_A_b37	6.64815901788507	2_234701030
2_239149645_C_G_b37	6.64822491950877	2_234701030
2_241313795_G_A_b37	6.82038315498785	2_234701030
2_242212672_A_G_b37	6.8757349393733	2_234701030
2_242295387_A_G_b37	6.88049106604052	2_234701030
2_242672161_C_T_b37	6.90152000100009	2_234701030
3_9006632_A_T_b37	5.09988427678214	3_ 8880774
3_9011179_G_C_b37	5.11529757381112	3_ 8880774
3_9941288_TC_T_b37	6.02551681558823	3_ 8880774
3_9941289_CCTT_C_b37	6.02551722510085	3_ 8880774
3_10029305_T_C_b37	6.06014309986175	3_ 8880774
3_10233821_C_T_b37	6.13131320366737	3_ 8880774
3_11888259_C_G_b37	6.47820361435373	3_ 8880774
3_12521698_C_T_b37	6.56121173292416	3_ 8880774
3_19988437_G_C_b37	6.86316142725379	3_ 27285723
3_24179626_C_T_b37	6.49221515396427	3_ 27285723
3_32463512_TG_T_b37	6.59428998730409	3_ 28534441
3_38081438_C_T_b37	6.04698731990044	3_ 39195699
3_39195964_C_T_b37	2.42488163663107	3_ 39195699
3_45067701_A_AT_b37	6.35788855788496	3_ 47347457
3_45241622_C_G_b37	6.32342454582934	3_ 47347457
3_45602225_G_A_b37	6.24185341631479	3_ 47347457
3_45635413_G_A_b37	6.23351517564186	3_ 47347457
3_45682685_G_A_b37	6.22135502368717	3_ 47347457
3_46249943_GTTC_G_b37	6.04041046456128	3_ 47347457
3_46249947_TTC_T_b37	6.04040888172998	3_ 47347457
3_46737979_A_G_b37	5.78495874631004	3_ 47347457
3_46933960_C_G_b37	5.61647341330558	3_ 47347457
3_49045355_T_C_b37	6.22229081005774	3_ 50713718
3_49208865_T_C_b37	6.17749436699291	3_ 50713718
3_49450449_C_T_b37	6.10149618268377	3_ 50713718
3_49466871_A_G_b37	6.09581351299353	3_ 50713718
3_49761571_G_A_b37	5.97870445950593	3_ 50713718
3_49761613_C_T_b37	5.97868530201093	3_ 50713718
3_49843723_T_C_b37	5.93951725585779	3_ 50713718
3_50192826_C_T_b37	5.71674852122268	3_ 50713718
3_53107569_G_A_b37	6.37909729662586	3_ 50713718
3_53204466_G_A_b37	6.39632996462711	3_ 50713718
3_57955813_G_T_b37	5.78589191806944	3_ 58566602
3_58159893_G_A_b37	5.60928485077053	3_ 58566602
3_67699409_G_A_b37	6.11640814844797	3_ 66392011
3_100427937_T_C_b37	6.06875637993483	3_101599474
3_123303960_C_A_b37	6.81375547184865	3_116791345
3_129342459_T_C_b37	6.67100733479827	3_134030671
3_132441268_T_C_b37	6.20123430165668	3_134030671
3_150187314_A_C_b37	6.24827275265956	3_151958534
3_169587741_G_C_b37	5.27084879482616	3_169774313
3_185034889_T_C_b37	6.82573559647035	3_191729657
3_190303805_A_G_b37	6.15407475372088	3_191729657
3_191046770_G_A_b37	5.83434948117708	3_191729657
3_191047966_C_G_b37	5.83358819736322	3_191729657
3_191048554_T_G_b37	5.83321343082266	3_191729657
3_194838758_C_T_b37	6.49263497013277	3_191729657
3_195681432_C_CG_b37	6.59679231933638	3_191729657
3_196255870_G_C_b37	6.65573508360501	3_191729657
3_197354857_C_A_b37	6.75013804529562	3_191729657
4_987276_T_C_b37	6.20060429164455	4_ 2574375
4_1003022_C_T_b37	6.19627403540772	4_ 2574375
4_1240640_TTAA_T_b37	6.12506987374112	4_ 2574375
4_1340811_C_A_b37	6.09116203862314	4_ 2574375
4_2010831_G_C_b37	5.75092860089922	4_ 2574375
4_2011172_C_G_b37	5.75066573060096	4_ 2574375
4_2944746_T_C_b37	5.56863814673253	4_ 2574375
4_3077373_GCA_G_b37	5.70156712164656	4_ 2574375
4_6280449_G_A_b37	6.56891420390802	4_ 2574375
4_6751265_G_C_b37	6.62085314207954	4_ 2574375
4_6751582_A_C_b37	6.62088610107388	4_ 2574375
4_6752881_G_A_b37	6.62102113405107	4_ 2574375
4_6956134_T_C_b37	6.64164858647661	4_ 2574375
4_7045657_C_A_b37	6.65043215844973	4_ 2574375
4_10173019_A_G_b37	6.82853590516016	4_ 16911094
4_15655698_T_C_b37	6.09878108649009	4_ 16911094
4_15683318_C_T_b37	6.08911949346304	4_ 16911094
4_17513458_A_G_b37	5.77985972954646	4_ 16911094
4_22492533_G_A_b37	6.23397078159474	4_ 20778692
4_25706166_TA_T_b37	6.69262442952386	4_ 20778692
4_38677227_A_C_b37	5.97360069987216	4_ 39618250
4_39460797_G_A_b37	5.19715369803615	4_ 39618250
4_39528976_C_T_b37	4.95072985886482	4_ 39618250
4_39529146_T_C_b37	4.94990207453613	4_ 39618250
4_40056217_C_A_b37	5.64144238006777	4_ 39618250
4_40194985_C_T_b37	5.76097706102314	4_ 39618250
4_52772429_G_A_b37	6.95361319529605	4_ 43785462
4_77818548_T_C_b37	6.43879083019505	4_ 80565118
4_78067574_T_A_b37	6.39751332195332	4_ 80565118
4_84169354_A_G_b37	6.37966314207827	4_ 81772382
4_87856953_GACTTA_G_b37	6.49490060535541	4_ 90982316
4_99916387_T_A_b37	6.27171664180474	4_ 98046926
4_100009596_C_G_b37	6.29284750547901	4_ 98046926
4_100010010_C_T_b37	6.29293910460854	4_ 98046926
4_100010127_C_T_b37	6.29296498781799	4_ 98046926
4_100010128_C_T_b37	6.29296520903536	4_ 98046926
4_100065509_T_G_b37	6.30504682656151	4_ 98046926
4_100274157_G_C_b37	6.34776545774889	4_ 98046926
4_108785468_G_A_b37	6.56132467768335	4_105143597
4_120243417_T_TTC_b37	7.08584021766532	4_132428828
4_122175198_A_T_b37	7.01087768432075	4_132428828
4_154671468_T_A_b37	6.69197454768693	4_149751362
4_186347073_G_C_b37	6.64884078690175	4_181892145
4_186391868_T_C_b37	6.65318587623023	4_181892145
4_186392299_A_G_b37	6.65322747254988	4_181892145
5_219022_G_A_b37	6.02664682809933	5_ 1282299
5_442571_A_C_b37	5.92413915178353	5_ 1282299
5_472951_T_C_b37	5.90813583445584	5_ 1282299
5_1181726_CCACCGTGGGGTCGGGCCT_C_b37	5.00248572310618	5_ 1282299
5_1503915_A_AT_b37	5.34560307159346	5_ 1282299
5_1645118_T_A_b37	5.55969121898959	5_ 1282299
5_10249790_G_T_b37	6.03290108134163	5_ 9171090
5_10759514_G_A_b37	6.20096671374604	5_ 9171090
5_16509183_A_G_b37	6.86558327070963	5_ 9171090
5_36242501_TGCAGGCC_T_b37	6.41305303486527	5_ 38831029
5_40679845_A_G_b37	6.26689392585717	5_ 38831029
5_42423472_G_C_b37	6.45365387109981	5_ 45265666
5_56350445_C_T_b37	5.58733935524191	5_ 56737113
5_71814128_G_A_b37	6.58150023418652	5_ 67999079
5_73700957_A_AGGAAAACT_b37	6.7560179968756	5_ 67999079
5_73711453_G_A_b37	6.7568167098124	5_ 67999079
5_90576958_G_A_b37	5.74214987967843	5_ 91129225
5_96174446_G_A_b37	5.79219901614814	5_ 96794170
5_108085135_A_G_b37	7.0527310996329	5_ 96794170
5_114751410_G_T_b37	7.01879957639218	5_125193791
5_121829295_T_TGC_b37	6.52692014539418	5_125193791
5_122424932_A_G_b37	6.44230099736184	5_125193791
5_131690241_A_G_b37	6.53332660828917	5_135104736
5_131721204_T_C_b37	6.52937041656591	5_135104736
5_131792402_G_A_b37	6.52013425362433	5_135104736
5_131795228_CT_C_b37	6.51976356646215	5_135104736
5_134773951_C_T_b37	5.51954712043489	5_135104736
5_134792127_T_C_b37	5.49500286643862	5_135104736
5_139088802_GCAGGGTAGGGCGCGCGA_G_b37	6.59388402877342	5_135163402
5_139691664_C_A_b37	6.65593164259094	5_135163402
5_139781095_A_C_b37	6.66442515021074	5_135163402
5_141705002_A_G_b37	6.78540921109216	5_147806116
5_149056144_A_AG_b37	6.09692008852316	5_147806116
5_149597867_T_C_b37	6.21897666500616	5_151253547
5_149962350_C_T_b37	6.11099284467846	5_151253547
5_153676502_C_T_b37	4.81066928190957	5_153611838
5_170200051_T_C_b37	6.54461416737526	5_173704454
5_170200056_C_T_b37	6.54461354773381	5_173704454
5_172204629_C_T_b37	6.17604087797362	5_173704454
5_172216309_C_T_b37	6.17264554134687	5_173704454
5_176421956_C_CG_b37	6.4341700322	5_173704454
5_176513896_C_A_b37	6.44862022524153	5_173704454
5_176731452_G_T_b37	6.48101227748298	5_173704454
5_177631308_C_T_b37	6.59404486514551	5_173704454
5_179942395_C_T_b37	6.79504133239659	5_173704454
6_2990373_C_T_b37	5.48347603487039	6_ 3294794
6_3364882_G_A_b37	4.84564986369905	6_ 3294794
6_3406247_G_GA_b37	5.04709565959736	6_ 3294794
6_5261136_G_A_b37	6.18328607602566	6_ 6786192
6_6737591_A_G_b37	4.68665414109546	6_ 6786192
6_11770777_A_G_b37	4.81498633344927	6_ 11705467
6_12332170_C_A_b37	5.79706246663612	6_ 11705467
6_26044812_T_A_b37	6.14417584385699	6_ 24651092
6_26286744_C_T_b37	6.21369117453736	6_ 24651092
6_27155844_C_G_b37	6.39802546941701	6_ 29656335
6_27858837_T_C_b37	6.25466865744457	6_ 29656335
6_28367683_T_G_b37	6.11013598913527	6_ 29656335
6_28863369_A_G_b37	5.89925511415731	6_ 29656335
6_28984755_T_G_b37	5.82709840081938	6_ 29656335
6_29855706_C_G_b37	4.84927196207007	6_ 29785031
6_29894863_G_A_b37	5.04073284616745	6_ 29785031
6_29934151_C_G_b37	5.17353880738266	6_ 29785031
6_29944979_G_C_b37	5.20398152922263	6_ 29785031
6_30090337_G_A_b37	5.45429593073985	6_ 30374976
6_30181117_A_G_b37	5.28748820840129	6_ 30374976
6_30755784_T_TC_b37	5.580707203904	6_ 30374976
6_30850582_G_A_b37	5.67724823795465	6_ 30374976
6_31155539_T_G_b37	5.28209166434453	6_ 31347004
6_31164750_T_G_b37	5.26067945162718	6_ 31347004
6_31164901_T_G_b37	5.26031948538223	6_ 31347004
6_31166297_A_G_b37	5.25697737933984	6_ 31347004
6_31170528_A_G_b37	5.24668811242091	6_ 31347004
6_31170608_C_T_b37	5.24649119477242	6_ 31347004
6_31171257_A_C_b37	5.24489039147903	6_ 31347004
6_31173669_T_C_b37	5.23888877031731	6_ 31347004
6_31239151_A_C_b37	5.03283625649201	6_ 31347004
6_31239585_C_T_b37	5.03108514803948	6_ 31347004
6_31239614_G_A_b37	5.03096788644625	6_ 31347004
6_31324151_C_T_b37	4.35896222304459	6_ 31347004
6_31324705_A_C_b37	4.34830486304816	6_ 31347004
6_31324892_G_C_b37	4.34464766591941	6_ 31347004
6_31325049_G_A_b37	4.34155322210958	6_ 31347004
6_31325116_G_T_b37	4.34022592125719	6_ 31347004
6_31334852_G_T_b37	4.08468349790325	6_ 31347004
6_31346599_G_A_b37	2.60852603357719	6_ 31347004
6_31367989_C_A_b37	4.32192966852652	6_ 31347004
6_31371430_T_C_b37	4.38787013240736	6_ 31347004
6_31462672_A_C_b37	5.06321698096663	6_ 31347004
6_31465558_G_C_b37	5.07391987486097	6_ 31347004
6_31465831_CCT_C_b37	5.07491878755336	6_ 31347004
6_32146644_C_T_b37	5.74276675247034	6_ 32699696
6_32806786_T_G_b37	5.02975297396374	6_ 32699696
6_33048542_C_T_b37	5.5426349925035	6_ 32699696
6_33282628_C_T_b37	5.76561864154733	6_ 32699696
6_33546498_C_T_b37	5.92778238794107	6_ 32699696
6_33757014_G_T_b37	6.02420603653962	6_ 32699696
6_36611159_T_C_b37	4.64310707749412	6_ 36655123
6_36885583_G_GC_b37	5.36259744201267	6_ 36655123
6_36924102_A_G_b37	5.42971998924944	6_ 36655123
6_42989413_CGCCGGG_C_b37	6.1018638779559	6_ 41725074
6_43737830_A_G_b37	6.3037913457136	6_ 41725074
6_44205845_A_C_b37	6.27199393125337	6_ 46076500
6_44214691_T_TC_b37	6.2699353586207	6_ 46076500
6_46458973_G_T_b37	5.58260191781561	6_ 46076500
6_47427611_C_T_b37	6.13069135121735	6_ 46076500
6_47445789_A_C_b37	6.13649543649185	6_ 46076500
6_56803575_C_T_b37	6.28736049548751	6_ 54865546
6_80381525_T_C_b37	4.241421951712	6_ 80398959
6_80713641_G_T_b37	5.49787328182134	6_ 80398959
6_80713961_C_T_b37	5.49831468990783	6_ 80398959
6_84140772_TGGC_T_b37	6.57308219556878	6_ 80398959
6_108145801_A_G_b37	6.30212802290259	6_106140739
6_109639876_G_A_b37	6.54396107065	6_106140739
6_109703391_C_T_b37	6.55177352442117	6_106140739
6_109704442_T_C_b37	6.55190162451601	6_106140739
6_109775436_T_C_b37	6.56046833200876	6_106140739
6_111303139_C_G_b37	6.71285173622553	6_106140739
6_127687574_G_A_b37	6.46494372437401	6_130604622
6_127718512_C_T_b37	6.46031303007018	6_130604622
6_131148541_A_G_b37	5.73553502816605	6_130604622
6_139094638_A_G_b37	5.4676613718275	6_138801103
6_143896719_A_G_b37	6.70719677783642	6_138801103
6_150913961_T_A_b37	6.58952123606516	6_154800125
6_150914050_T_C_b37	6.5895112898453	6_154800125
6_150921729_T_C_b37	6.58865226221681	6_154800125
6_151612745_C_T_b37	6.50343397947869	6_154800125
6_157342500_A_T_b37	6.03165685005164	6_156266886
6_157956963_G_A_b37	6.22790674851183	6_156266886
6_158490257_G_A_b37	6.28532412253904	6_160419220
6_159184462_A_G_b37	6.09158220036191	6_160419220
6_160721106_A_G_b37	5.47984441163249	6_160419220
6_160721221_A_G_b37	5.48000981907002	6_160419220
6_163149055_A_C_b37	6.13040903968189	6_161798822
6_163776753_G_A_b37	6.29621135675944	6_161798822
6_170589360_A_C_b37	6.9440155050566	6_161798822
6_170615960_T_C_b37	6.94532768739057	6_161798822
7_547800_G_C_b37	6.21286170283361	7_ 2180331
7_641720_C_T_b37	6.18712911528063	7_ 2180331
7_906628_A_G_b37	6.1050685126911	7_ 2180331
7_916141_T_C_b37	6.10181269418329	7_ 2180331
7_961887_A_G_b37	6.08580593012673	7_ 2180331
7_1177827_GCGCCCACCTGCGCCCACGT_G_b37	6.00108654734408	7_ 2180331
7_1979750_G_A_b37	5.30229195734132	7_ 2180331
7_2671562_T_C_b37	5.69128665001169	7_ 2180331
7_2777997_C_T_b37	5.77645927705912	7_ 2180331
7_2904672_G_A_b37	5.85994366791424	7_ 2180331
7_3307861_T_C_b37	6.0521284910767	7_ 2180331
7_5589435_C_T_b37	5.694720118227	7_ 5094305
7_6055706_T_C_b37	5.98290502125431	7_ 5094305
7_6544691_C_T_b37	6.16148389846916	7_ 5094305
7_6642043_C_T_b37	6.1896977261036	7_ 5094305
7_18009097_G_A_b37	6.04617430004397	7_ 19121274
7_18009205_T_G_b37	6.04613212506701	7_ 19121274
7_22309509_C_T_b37	6.06287818107963	7_ 21153722
7_22894735_A_T_b37	6.20011228147595	7_ 24480037
7_30198899_G_A_b37	6.05327978645752	7_ 29068376
7_30212674_T_A_b37	6.0585395184111	7_ 29068376
7_30518602_G_A_b37	6.16143598646352	7_ 29068376
7_30790192_T_C_b37	6.23598699141873	7_ 29068376
7_30953459_GC_G_b37	6.27533070728646	7_ 29068376
7_43821852_A_G_b37	6.52856423910635	7_ 47199109
7_44788657_A_G_b37	6.38209866784987	7_ 47199109
7_45067267_G_C_b37	6.32875521782906	7_ 47199109
7_45960323_C_A_b37	6.09299663916304	7_ 47199109
7_47293754_G_A_b37	4.97610226420963	7_ 47199109
7_51384680_C_T_b37	6.54754347122486	7_ 47856560
7_55476836_C_T_b37	6.881970758398	7_ 47856560
7_73098456_G_A_b37	6.32023729139986	7_ 71008019
7_73121713_A_G_b37	6.32504232007013	7_ 71008019
7_73893547_T_C_b37	6.46022544339141	7_ 71008019
7_75622912_C_T_b37	6.42372120714579	7_ 78275813
7_75987812_G_A_b37	6.35945639974886	7_ 78275813
7_76751921_A_G_b37	6.18295447412894	7_ 78275813
7_87849579_C_T_b37	6.73969944993427	7_ 82357973
7_87856816_C_A_b37	6.74027139909628	7_ 82357973
7_87859018_G_C_b37	6.74044527655541	7_ 82357973
7_93633128_C_T_b37	6.96418026164053	7_102841444
7_95060313_A_G_b37	6.89104278279833	7_102841444
7_97915902_C_T_b37	6.69245411481424	7_102841444
7_98030349_G_C_b37	6.68224402284609	7_102841444
7_99595480_T_C_b37	6.51134383268405	7_102841444
7_99699169_A_T_b37	6.49724432838464	7_102841444
7_99716901_C_G_b37	6.49478664480521	7_102841444
7_99746444_CG_C_b37	6.49066079367743	7_102841444
7_99747130_G_A_b37	6.49056452261426	7_102841444
7_99812089_A_G_b37	6.48135031319771	7_102841444
7_99818927_C_T_b37	6.48036889589423	7_102841444
7_99819004_CTCTG_C_b37	6.48035783190683	7_102841444
7_100026292_G_A_b37	6.44950200318383	7_102841444
7_100028484_T_C_b37	6.44916371097707	7_102841444
7_100042413_T_C_b37	6.44700786357655	7_102841444
7_100081186_G_A_b37	6.44094983459907	7_102841444
7_100270907_C_CG_b37	6.41002402838136	7_102841444
7_100424586_CG_C_b37	6.38325131432649	7_102841444
7_100424776_C_G_b37	6.38321717116994	7_102841444
7_100484917_C_T_b37	6.37227260436438	7_102841444
7_100492568_G_A_b37	6.37086027534726	7_102841444
7_100494922_AAGC_A_b37	6.37042481540943	7_102841444
7_100499789_T_C_b37	6.36952309557204	7_102841444
7_100609326_C_G_b37	6.34871734423763	7_102841444
7_100609486_C_G_b37	6.34868621256066	7_102841444
7_100797438_T_TC_b37	6.31048237877	7_102841444
7_100798274_C_G_b37	6.3103047157507	7_102841444
7_101007460_G_C_b37	6.26339577929263	7_102841444
7_101768546_T_C_b37	6.03055884050536	7_102841444
7_107623542_A_G_b37	6.67961856272678	7_102841444
7_124405738_A_G_b37	6.8589881003427	7_117178239
7_128171280_C_G_b37	7.04111788723751	7_117178239
7_129650149_GGGA_G_b37	7.09593300305099	7_117178239
7_129650153_GGA_G_b37	7.0959331423382	7_117178239
7_129691309_C_G_b37	7.09736390878836	7_117178239
7_130590540_G_T_b37	7.12750332372017	7_117178239
7_134001875_T_G_b37	7.17322544059082	7_148903218
7_134939047_C_T_b37	7.14501518948265	7_148903218
7_142273860_C_T_b37	6.82147153802453	7_148903218
7_149119331_CT_C_b37	4.88041911950945	7_149043401
7_149119332_T_TG_b37	4.88042483906565	7_149043401
7_149322876_T_C_b37	5.4463445187874	7_149043401
7_150485659_G_C_b37	6.1590432577277	7_149043401
7_150497927_A_G_b37	6.16272178735151	7_149043401
7_150786061_C_T_b37	6.24121291198184	7_149043401
7_151101543_CT_C_b37	6.31347554630268	7_149043401
7_155753567_T_C_b37	5.16246582781248	7_155608201
7_156742274_G_C_b37	5.96402096201398	7_157662767
8_6723033_A_G_b37	4.76854190953494	8_ 6781719
8_6723132_C_G_b37	4.76780867288738	8_ 6781719
8_6731398_T_A_b37	4.7017578934011	8_ 6781719
8_8336628_C_T_b37	6.19170525662039	8_ 6781719
8_8559588_A_G_b37	6.24990000165852	8_ 6781719
8_10192466_C_T_b37	6.43501271136699	8_ 12915246
8_11142625_T_C_b37	6.24861613502771	8_ 12915246
8_11422289_G_C_b37	6.17404759029381	8_ 12915246
8_11706229_T_C_b37	6.08243276673545	8_ 12915246
8_11706581_T_G_b37	6.08230630549509	8_ 12915246
8_11813440_A_T_b37	6.04210552720568	8_ 12915246
8_17013640_A_C_b37	6.61261381303378	8_ 12915246
8_17555263_A_C_b37	6.66651966531469	8_ 12915246
8_21967304_C_T_b37	6.87619716491006	8_ 29486945
8_22069018_C_T_b37	6.87028261365767	8_ 29486945
8_22405975_C_T_b37	6.85009281574445	8_ 29486945
8_22419588_T_C_b37	6.84925709124207	8_ 29486945
8_23347851_T_C_b37	6.78810435396289	8_ 29486945
8_27263107_C_T_b37	6.34710334228835	8_ 29486945
8_27630152_G_A_b37	6.26876372408126	8_ 29486945
8_27631630_G_A_b37	6.26841788989091	8_ 29486945
8_27643891_C_T_b37	6.26553829552298	8_ 29486945
8_30285091_G_C_b37	5.90208288559815	8_ 29486945
8_30505807_G_A_b37	6.00811579112711	8_ 29486945
8_30670163_G_T_b37	6.07306513489765	8_ 29486945
8_38763716_C_T_b37	6.47614589299168	8_ 41756985
8_38781924_C_T_b37	6.47349602081324	8_ 41756985
8_41910244_G_C_b37	5.18542882122067	8_ 41756985
8_48173607_C_T_b37	5.6622089521662	8_ 48633025
8_48543757_G_T_b37	4.95070066979218	8_ 48633025
8_65711004_T_A_b37	6.85615541232684	8_ 72891515
8_81400280_T_TCA_b37	6.92986658026671	8_ 72891515
8_81400281_C_CAG_b37	6.92986663130754	8_ 72891515
8_81400282_A_AGG_b37	6.92986668234836	8_ 72891515
8_95219082_T_C_b37	5.56161054589871	8_ 95583508
8_95487050_A_G_b37	4.98434275523532	8_ 95583508
8_95961979_C_G_b37	5.57803375518272	8_ 95583508
8_96237896_C_T_b37	5.8158359904196	8_ 95583508
8_96281004_G_A_b37	5.84354234400836	8_ 95583508
8_98788033_G_C_b37	6.50576379959327	8_ 95583508
8_101821795_T_A_b37	6.73646725862251	8_107272682
8_103209741_A_G_b37	6.60884062265628	8_107272682
8_103809995_T_C_b37	6.5394133618981	8_107272682
8_126582333_C_T_b37	5.91001895856204	8_127395198
8_134156720_G_A_b37	5.42024958221419	8_134419897
8_134362833_G_A_b37	4.75636982160208	8_134419897
8_141467019_T_C_b37	6.84801185170943	8_134419897
8_141467840_T_G_b37	6.84806244469633	8_134419897
8_141607565_G_GC_b37	6.85658806916267	8_134419897
8_143757409_G_A_b37	6.97023121946328	8_134419897
8_143808951_C_T_b37	6.972621883114	8_134419897
8_144107501_G_A_b37	6.98621642268066	8_134419897
8_144272942_C_G_b37	6.99357051034474	8_134419897
8_144624000_G_GA_b37	7.00877487627997	8_134419897
8_144651062_A_G_b37	7.00992513112266	8_134419897
8_144653527_GC_G_b37	7.01002975330905	8_134419897
8_144699601_G_A_b37	7.01198065174968	8_134419897
8_145013164_T_TC_b37	7.02502995967527	8_134419897
8_145014424_C_G_b37	7.02508161309385	8_134419897
8_145030900_TC_T_b37	7.0257564782492	8_134419897
8_145040856_G_T_b37	7.02616377322942	8_134419897
8_145046662_C_T_b37	7.02640111757627	8_134419897
8_145051414_G_A_b37	7.02659527881829	8_134419897
8_145051478_G_A_b37	7.02659789319219	8_134419897
8_145551199_C_G_b37	7.04654600463912	8_134419897
8_145688482_C_T_b37	7.05186942350623	8_134419897
8_145690110_ACCTC_A_b37	7.05193216255336	8_134419897
8_145703413_T_C_b37	7.05244448755739	8_134419897
8_145747617_G_GA_b37	7.05414254387212	8_134419897
8_145994000_T_C_b37	7.06348738043147	8_134419897
8_146017782_C_T_b37	7.06437883558876	8_134419897
8_146052186_G_T_b37	7.0656652208731	8_134419897
8_146176157_C_G_b37	7.07026921925167	8_134419897
9_215057_T_C_b37	6.54984318942718	9_ 3761909
9_826583_CG_C_b37	6.46765648936046	9_ 3761909
9_4490134_T_G_b37	5.86226618057836	9_ 3761909
9_4741337_CAGCCGCGCA_C_b37	5.99097295893635	9_ 3761909
9_6681554_A_G_b37	5.81176061368947	9_ 6033278
9_33139453_C_T_b37	7.04210686736685	9_ 22121350
9_33393006_A_T_b37	7.0519877645873	9_ 22121350
9_33817617_T_C_b37	7.06804731084392	9_ 22121350
9_35072001_G_C_b37	7.11229163350408	9_ 22121350
9_35660990_A_G_b37	7.13160714929846	9_ 22121350
9_35832988_C_T_b37	7.13708937062552	9_ 22121350
9_35906471_C_T_b37	7.13941061401759	9_ 22121350
9_35949286_A_G_b37	7.14075739223176	9_ 22121350
9_36148722_G_A_b37	7.14697634540979	9_ 22121350
9_38068532_A_G_b37	7.20268397795095	9_ 22121350
9_38069463_T_C_b37	7.20270933141687	9_ 22121350
9_38227214_C_T_b37	7.20698405449807	9_ 22121350
9_71199513_G_A_b37	6.58908338676023	9_ 75081761
9_71940189_GCCGGCCGCAC_G_b37	6.49714715576892	9_ 75081761
9_77702526_T_C_b37	6.24131931307079	9_ 79445613
9_78182282_T_C_b37	6.10151749688988	9_ 79445613
9_86240427_C_T_b37	6.83217763684881	9_ 79445613
9_88715004_G_A_b37	6.76145790003581	9_ 94488752
9_94668733_T_C_b37	4.71720434312107	9_ 94720876
9_97365985_G_A_b37	6.18077711521629	9_ 98882256
9_97788002_A_G_b37	6.03911853971965	9_ 98882256
9_97826912_A_G_b37	6.0233944568878	9_ 98882256
9_100955135_G_A_b37	5.70354242235587	9_101460426
9_107631312_G_GA_b37	5.82386856684666	9_108297916
9_107689501_AG_A_b37	5.78420062651893	9_108297916
9_107754107_A_G_b37	5.73544718946864	9_108297916
9_112078548_A_G_b37	5.3914644118391	9_112324847
9_112956541_C_T_b37	5.80050743937497	9_112324847
9_115141197_A_C_b37	5.12968344861319	9_115006400
9_115598948_C_T_b37	5.77272426953397	9_115006400
9_116102463_T_C_b37	5.95522627775157	9_117004503
9_116163645_G_C_b37	5.92472317694438	9_117004503
9_116356529_C_G_b37	5.81155825035903	9_117004503
9_116438047_C_T_b37	5.75316694796552	9_117004503
9_117127034_C_G_b37	4.00608078271609	9_117137174
9_123631225_A_G_b37	6.04919126620379	9_122511295
9_123691141_G_C_b37	6.07182569259096	9_122511295
9_128411854_G_A_b37	6.68522394803235	9_133256074
9_129231957_T_C_b37	6.60467070713671	9_133256074
9_130213298_A_G_b37	6.48327012481355	9_133256074
9_130213508_A_G_b37	6.48324015055367	9_133256074
9_130320327_C_CT_b37	6.46771877368733	9_133256074
9_130324530_C_A_b37	6.46709656510846	9_133256074
9_130337084_G_A_b37	6.46523275594849	9_133256074
9_130717977_A_G_b37	6.40450838688301	9_133256074
9_130727677_C_T_b37	6.40284543812254	9_133256074
9_131039250_A_C_b37	6.34573141051002	9_133256074
9_131580998_C_T_b37	6.22403477549614	9_133256074
9_131591832_G_A_b37	6.22121673893435	9_133256074
9_131655168_T_C_b37	6.20436610358704	9_133256074
9_131903021_T_C_b37	6.13131512951265	9_133256074
9_131903923_G_T_b37	6.13102551486801	9_133256074
9_132227517_T_C_b37	6.01222878642426	9_133256074
9_132244445_C_T_b37	6.00502169991443	9_133256074
9_132249694_C_T_b37	6.00276242890301	9_133256074
9_132370360_C_T_b37	5.94729399972134	9_133256074
9_132525145_G_A_b37	5.86387578725964	9_133256074
9_132573536_G_T_b37	5.83412747183131	9_133256074
9_132601229_T_C_b37	5.81613917905463	9_133256074
9_133736116_A_G_b37	5.65927997276484	9_133279786
9_134236988_T_C_b37	5.98100405107952	9_133279786
9_134544226_C_T_b37	6.10189856956636	9_133279786
9_134593583_A_C_b37	6.118528596404	9_133279786
9_134608077_T_TGGCAA_b37	6.1232935569965	9_133279786
9_136018156_T_C_b37	6.43749228687235	9_133279786
9_136326145_AGTCT_A_b37	6.48378122427091	9_133279786
9_136825667_C_T_b37	6.5497242790366	9_133279786
9_136933445_T_C_b37	6.5627281305934	9_133279786
9_137348011_G_A_b37	6.60940507105174	9_133279786
9_138391865_C_T_b37	6.70859764156793	9_133279786
9_139010077_CG_C_b37	6.75817675298966	9_133279786
9_139137626_C_T_b37	6.76773757940434	9_133279786
9_139267533_G_A_b37	6.77726351436434	9_133279786
9_139305007_C_T_b37	6.77997305317201	9_133279786
9_139425039_GC_G_b37	6.78853983816123	9_133279786
9_139427066_C_T_b37	6.7886830657254	9_133279786
9_139519819_C_T_b37	6.79518695602412	9_133279786
9_139671976_G_A_b37	6.80564974330949	9_133279786
9_139683224_G_A_b37	6.80641327673312	9_133279786
9_139686247_G_A_b37	6.80661825446764	9_133279786
9_139686357_T_C_b37	6.80662571131088	9_133279786
9_139736198_A_C_b37	6.80999130329459	9_133279786
9_139796639_G_A_b37	6.81403799141073	9_133279786
9_139844953_G_A_b37	6.81724584398824	9_133279786
9_139971548_C_T_b37	6.82554055129591	9_133279786
9_139972900_T_C_b37	6.82562828704389	9_133279786
9_139973629_A_C_b37	6.82567558690903	9_133279786
9_139980417_T_C_b37	6.82611576705426	9_133279786
9_140045859_C_T_b37	6.8303367433213	9_133279786
9_140169249_G_A_b37	6.83818543513008	9_133279786
9_140285461_T_C_b37	6.84545004810215	9_133279786
10_180887_C_A_b37	5.78574328583958	10_ 791467
10_5986900_G_T_b37	6.31392498191036	10_ 8047173
10_11892162_T_C_b37	6.50440914615491	10_ 8697617
10_15780779_T_A_b37	6.06984895362817	10_ 16955267
10_20104426_A_G_b37	6.03070899014818	10_ 19031157
10_21823242_CT_C_b37	6.02063056118469	10_ 22871891
10_38382921_T_C_b37	6.5279860824407	10_ 35010157
10_38383280_CT_C_b37	6.5280323066579	10_ 35010157
10_46952127_A_G_b37	7.04776069376469	10_ 58114606
10_51489301_A_G_b37	6.82120594163412	10_ 58114606
10_52877778_C_T_b37	6.71906839296414	10_ 58114606
10_69532929_CT_C_b37	6.97893095562181	10_ 79059375
10_70883068_T_TG_b37	6.91255724289105	10_ 79059375
10_70982730_C_T_b37	6.90723104813875	10_ 79059375
10_70985650_G_A_b37	6.90707400656708	10_ 79059375
10_71211644_G_T_b37	6.89474416347122	10_ 79059375
10_71211945_A_G_b37	6.89472750577367	10_ 79059375
10_71650740_T_C_b37	6.8697382576148	10_ 79059375
10_71650837_G_T_b37	6.86973257143444	10_ 79059375
10_71892213_A_G_b37	6.85534728157231	10_ 79059375
10_72319022_C_T_b37	6.82868270606193	10_ 79059375
10_74019676_A_C_b37	6.70240468481411	10_ 79059375
10_74068151_T_C_b37	6.6982071479178	10_ 79059375
10_74091924_T_C_b37	6.69613367925727	10_ 79059375
10_80909508_C_T_b37	5.57838016028883	10_ 81288281
10_85898861_G_A_b37	5.75252245399825	10_ 85333245
10_88855300_T_G_b37	6.54679625688329	10_ 85333245
10_90749963_A_G_b37	6.7337363065278	10_ 85333245
10_90750909_C_T_b37	6.73381214703353	10_ 85333245
10_91596920_T_G_b37	6.66502214579457	10_ 96220965
10_95136371_GA_G_b37	6.03526759799966	10_ 96220965
10_97036247_G_A_b37	5.91130838665965	10_ 96220965
10_99094436_G_A_b37	5.63823259795285	10_ 99529178
10_99257815_T_G_b37	5.43355223227593	10_ 99529178
10_99445122_C_T_b37	4.92457388594666	10_ 99529178
10_100029561_C_T_b37	5.64109219976409	10_ 99591947
10_100174561_C_A_b37	5.765381661777	10_ 99591947
10_100175060_C_T_b37	5.76575346853433	10_ 99591947
10_100175082_C_T_b37	5.76576985349228	10_ 99591947
10_101287764_G_A_b37	6.18969463950032	10_102835491
10_101666401_G_A_b37	6.06784831720093	10_102835491
10_102193646_T_C_b37	5.80743083901419	10_102835491
10_102241213_T_C_b37	5.7739903838923	10_102835491
10_103227311_G_A_b37	5.59308770868708	10_102835491
10_104535450_G_C_b37	5.89324285020586	10_105317514
10_105595797_C_T_b37	5.44448823719475	10_105317514
10_105726338_T_C_b37	5.6115374454194	10_105317514
10_106087512_A_G_b37	5.88649016115331	10_105317514
10_114711983_A_G_b37	6.07307357684795	10_113528742
10_115548525_G_A_b37	6.07153774772715	10_116727589
10_115721369_G_T_b37	6.00269337688254	10_116727589
10_120789263_G_C_b37	5.89550762848098	10_121575416
10_120965993_A_G_b37	5.7849195533693	10_121575416
10_120966752_C_T_b37	5.78437832928071	10_121575416
10_121302419_A_G_b37	5.43615946538455	10_121575416
10_124060802_G_A_b37	5.75804622430305	10_123487946
10_126029913_C_T_b37	5.98558228913256	10_126997259
10_126320721_C_T_b37	5.83029283714442	10_126997259
10_126338093_C_T_b37	5.81899545706794	10_126997259
10_126375608_G_C_b37	5.79354733521452	10_126997259
10_134353080_G_GT_b37	6.42394411673533	10_131698817
10_135192549_C_G_b37	6.54328971202144	10_131698817
11_207254_CG_C_b37	6.94526995585608	11_ 9023220
11_207275_C_G_b37	6.94526892134734	11_ 9023220
11_207410_C_T_b37	6.94526227087512	11_ 9023220
11_207698_C_T_b37	6.94524808286067	11_ 9023220
11_235894_T_G_b37	6.94385678796416	11_ 9023220
11_236473_C_T_b37	6.9438281712085	11_ 9023220
11_236811_G_A_b37	6.9438114648732	11_ 9023220
11_236871_T_C_b37	6.94380849918438	11_ 9023220
11_272560_C_CTCCT_b37	6.94204085962918	11_ 9023220
11_278126_G_A_b37	6.94176453168224	11_ 9023220
11_353757_C_T_b37	6.93799224752948	11_ 9023220
11_353911_C_T_b37	6.93798453287212	11_ 9023220
11_568945_C_G_b37	6.92707642178971	11_ 9023220
11_576749_G_A_b37	6.92667534671568	11_ 9023220
11_613742_G_A_b37	6.92476909039553	11_ 9023220
11_711238_TTGTGTGCG_T_b37	6.91970464631359	11_ 9023220
11_726814_C_G_b37	6.9188900492535	11_ 9023220
11_819464_T_G_b37	6.91401278783455	11_ 9023220
11_833262_T_G_b37	6.9132817276312	11_ 9023220
11_833728_A_G_b37	6.91325701603173	11_ 9023220
11_955638_G_A_b37	6.90674344215857	11_ 9023220
11_1318897_C_T_b37	6.88673453845362	11_ 9023220
11_1884342_G_A_b37	6.85363002097279	11_ 9023220
11_2912101_T_TGC_b37	6.78612081175552	11_ 9023220
11_2923716_C_CT_b37	6.78529459165152	11_ 9023220
11_2926135_A_G_b37	6.78512232083167	11_ 9023220
11_8891894_G_A_b37	5.11835402346601	11_ 9023220
11_8986836_G_GAC_b37	4.56092237925747	11_ 9023220
11_17007062_A_C_b37	6.61422533212021	11_ 12893432
11_17375260_GGCA_G_b37	6.65145528241476	11_ 12893432
11_18343822_C_G_b37	6.73642765879983	11_ 12893432
11_33892049_G_A_b37	6.20708610499278	11_ 35503013
11_34642493_G_A_b37	5.93476147323747	11_ 35503013
11_34643780_A_G_b37	5.93411145378406	11_ 35503013
11_34937330_G_T_b37	5.75257389518025	11_ 35503013
11_35440995_G_T_b37	4.79252475935401	11_ 35503013
11_44974589_A_C_b37	6.59408744252092	11_ 41047350
11_45288652_T_C_b37	6.62749929970032	11_ 41047350
11_47448334_CA_C_b37	6.80624680947592	11_ 41047350
11_57508678_G_C_b37	6.63109162451904	11_ 61785208
11_57933122_T_C_b37	6.58569608717349	11_ 61785208
11_60673868_T_C_b37	6.04584733679471	11_ 61785208
11_61467603_G_A_b37	5.50188869823326	11_ 61785208
11_61560081_G_A_b37	5.35242951316691	11_ 61785208
11_61684969_G_A_b37	5.00104105798609	11_ 61785208
11_61690078_TG_T_b37	4.9783220619964	11_ 61785208
11_61731324_C_CAA_b37	4.73146788719313	11_ 61785208
11_61769588_T_C_b37	4.19370883239535	11_ 61785208
11_62138890_C_T_b37	5.45717616255572	11_ 61852357
11_62328551_A_G_b37	5.67778483104406	11_ 61852357
11_62380027_C_T_b37	5.72236322666517	11_ 61852357
11_62438846_G_A_b37	5.76826061153792	11_ 61852357
11_64089874_C_T_b37	6.34976653773956	11_ 61852357
11_64097233_A_G_b37	6.35119255037957	11_ 61852357
11_64127230_G_T_b37	6.35695734709417	11_ 61852357
11_64216413_G_C_b37	6.37365794365043	11_ 61852357
11_64578113_T_A_b37	6.43548713606832	11_ 61852357
11_64620627_TG_T_b37	6.44220860314151	11_ 61852357
11_64623901_A_G_b37	6.44272193437825	11_ 61852357
11_64661401_G_A_b37	6.44855869651562	11_ 61852357
11_64683571_C_T_b37	6.45197285056192	11_ 61852357
11_64738420_G_A_b37	6.46030595757475	11_ 61852357
11_64809044_C_T_b37	6.47080549867988	11_ 61852357
11_64948555_A_G_b37	6.49082886603685	11_ 61852357
11_65069534_A_C_b37	6.50747509020853	11_ 61852357
11_65078626_G_A_b37	6.50870070979918	11_ 61852357
11_65345445_G_C_b37	6.54320965111617	11_ 61852357
11_65354439_C_G_b37	6.54432643472711	11_ 61852357
11_65374495_A_C_b37	6.5468064912513	11_ 61852357
11_65559266_A_G_b37	6.56440150189637	11_ 69227030
11_65625191_G_A_b37	6.55652441679544	11_ 69227030
11_65655393_G_C_b37	6.55286743493954	11_ 69227030
11_65770413_G_A_b37	6.53865138716208	11_ 69227030
11_65837599_C_T_b37	6.53012692536126	11_ 69227030
11_65837679_C_G_b37	6.53011667468546	11_ 69227030
11_66081211_G_C_b37	6.49773386919535	11_ 69227030
11_66115782_G_T_b37	6.4929347700282	11_ 69227030
11_66138434_C_G_b37	6.48976124527327	11_ 69227030
11_66234765_C_T_b37	6.47600019788136	11_ 69227030
11_67770384_C_T_b37	6.16335431873877	11_ 69227030
11_67805563_G_A_b37	6.1527370873259	11_ 69227030
11_67896317_A_T_b37	6.12408472597173	11_ 69227030
11_68141414_G_A_b37	6.03567663545159	11_ 69227030
11_68228962_TG_T_b37	5.99916056662143	11_ 69227030
11_68603346_T_C_b37	5.7949652991328	11_ 69227030
11_69042114_A_G_b37	5.2669768390489	11_ 69227030
11_71163476_T_C_b37	6.00446367865724	11_ 70153146
11_72354028_C_A_b37	6.34259695586322	11_ 70153146
11_72525942_G_T_b37	6.32398678743531	11_ 74634505
11_73669310_C_A_b37	5.98461551342166	11_ 74634505
11_74861881_G_A_b37	5.35674653212715	11_ 74634505
11_74862356_T_C_b37	5.35765284501042	11_ 74634505
11_75947617_T_G_b37	5.61300200841615	11_ 75537412
11_76495800_GGGGT_G_b37	5.98154182041803	11_ 75537412
11_76495801_GGGT_G_b37	5.98154227356832	11_ 75537412
11_76495802_GGT_G_b37	5.98154272671814	11_ 75537412
11_77185247_T_TC_b37	6.21691398658489	11_ 75537412
11_78275743_A_G_b37	6.43748610158722	11_ 75537412
11_78356498_T_C_b37	6.45010847886447	11_ 75537412
11_83219978_C_G_b37	5.36199210875781	11_ 83450117
11_93885423_A_G_b37	5.86148303323218	11_ 94612336
11_107729205_C_G_b37	5.95939965676736	11_108639955
11_111169990_T_C_b37	5.11725471921415	11_111300984
11_111170744_C_T_b37	5.11474772210298	11_111300984
11_111473088_G_A_b37	5.23274968631354	11_111302186
11_111636627_T_G_b37	5.52432081189754	11_111302186
11_114032484_C_T_b37	6.43621021002228	11_111302186
11_117924278_C_T_b37	6.72786441777074	11_123268252
11_118135745_T_C_b37	6.71032963497456	11_123268252
11_118480223_T_C_b37	6.68015686286922	11_123268252
11_118501022_G_A_b37	6.67826619652421	11_123268252
11_118549908_T_G_b37	6.67378969282731	11_123268252
11_118550524_C_T_b37	6.67373299013481	11_123268252
11_118550524_C_CT_b37	6.67373299013481	11_123268252
11_118747813_A_G_b37	6.6551807092078	11_123268252
11_119612384_C_G_b37	6.56299062535599	11_123268252
11_119850718_C_T_b37	6.53371297100256	11_123268252
11_125932656_T_G_b37	6.26555761743976	11_127775792
11_126226663_C_A_b37	6.19008786444329	11_127775792
11_129245228_G_T_b37	6.16715097105588	11_127775792
12_3186342_C_T_b37	6.02940082442377	12_ 4256383
12_6097955_G_C_b37	5.2518984758392	12_ 6276561
12_6277360_G_C_b37	2.90308998699194	12_ 6276561
12_6344174_A_G_b37	4.83003662927352	12_ 6276561
12_6486656_T_C_b37	5.3224177839887	12_ 6276561
12_6492649_A_C_b37	5.33463265970651	12_ 6276561
12_6570163_C_T_b37	5.46776048883528	12_ 6276561
12_6580249_T_C_b37	5.4664969037444	12_ 6872998
12_6602513_T_C_b37	5.43214479151248	12_ 6872998
12_6602645_T_C_b37	5.43193279952687	12_ 6872998
12_6663621_T_C_b37	5.32093104706324	12_ 6872998
12_6717645_A_G_b37	5.1913224397961	12_ 6872998
12_6873849_GGGC_G_b37	2.9304395947667	12_ 6872998
12_6931000_C_CG_b37	4.76345045648969	12_ 6872998
12_7047143_C_A_b37	5.2409135034978	12_ 6872998
12_8210637_A_G_b37	6.12633924717593	12_ 6872998
12_13362163_C_T_b37	6.17763950640435	12_ 11856807
12_13362446_G_A_b37	6.17772114404049	12_ 11856807
12_14094996_C_G_b37	6.3498969510257	12_ 11856807
12_14922305_C_G_b37	6.37465579660803	12_ 17291799
12_28343238_G_C_b37	6.12618305177729	12_ 29680396
12_30849188_CAGG_C_b37	4.42576239338401	12_ 30822535
12_30976357_C_G_b37	5.18702127711868	12_ 30822535
12_48146590_T_C_b37	6.04331039540038	12_ 49251457
12_48576987_A_C_b37	5.82896328119735	12_ 49251457
12_48591960_C_A_b37	5.81921348283874	12_ 49251457
12_49110248_G_A_b37	5.14986545302626	12_ 49251457
12_49455006_A_T_b37	5.30867110671542	12_ 49251457
12_49582692_T_G_b37	5.52013753146943	12_ 49251457
12_50528977_AAG_A_b37	5.08880916646129	12_ 50651666
12_50944380_C_T_b37	5.26126524848176	12_ 50761880
12_51789449_C_T_b37	6.01181141651233	12_ 50761880
12_52445872_C_T_b37	5.67482165762656	12_ 52918828
12_52463744_C_A_b37	5.65809252101598	12_ 52918828
12_52561634_A_G_b37	5.55290537102388	12_ 52918828
12_53268117_GC_G_b37	4.4063187189482	12_ 53293603
12_53268489_A_G_b37	4.39993318249557	12_ 53293603
12_53268736_G_A_b37	4.39564085869612	12_ 53293603
12_53295394_T_C_b37	3.25333800532611	12_ 53293603
12_53298215_A_G_b37	3.66398345460827	12_ 53293603
12_53574868_T_C_b37	5.44911723694721	12_ 53293603
12_53626940_C_T_b37	5.52288482536052	12_ 53293603
12_54020203_T_G_b37	5.86129599123408	12_ 53293603
12_54611056_C_A_b37	6.11973546039697	12_ 53293603
12_56065754_A_G_b37	6.44281703941432	12_ 53293603
12_56111324_A_C_b37	6.44989814284656	12_ 53293603
12_56395378_G_A_b37	6.49161043129946	12_ 53293603
12_56435504_G_C_b37	6.49719263470682	12_ 53293603
12_57870155_A_C_b37	6.66053849619099	12_ 53293603
12_58239548_T_C_b37	6.64511992661529	12_ 62656471
12_58299250_C_T_b37	6.63920968775738	12_ 62656471
12_65997977_T_C_b37	6.52394237524819	12_ 62656471
12_68189227_C_T_b37	6.0851777969018	12_ 69405910
12_70132948_C_T_b37	5.86155770801241	12_ 69405910
12_96006036_T_G_b37	6.14651841499663	12_ 97407294
12_96184102_G_A_b37	6.08749498706248	12_ 97407294
12_96337164_G_A_b37	6.02943694506347	12_ 97407294
12_103523009_G_A_b37	6.05538865339231	12_104659035
12_105063254_C_T_b37	5.60661779773632	12_104659035
12_105609024_A_T_b37	5.97771903374392	12_104659035
12_108080279_A_T_b37	5.86317826953438	12_108810035
12_109125339_G_A_b37	5.49873085769745	12_108810035
12_109490296_G_T_b37	5.83267621158787	12_108810035
12_110950376_T_C_b37	5.6958571438422	12_111446804
12_113430836_T_G_b37	6.09611435197706	12_114678547
12_114313311_G_T_b37	5.56257476689589	12_114678547
12_120695141_T_C_b37	6.52960447359865	12_117309785
12_121084837_G_A_b37	6.57692305330189	12_117309785
12_121419056_T_C_b37	6.61376488893513	12_117309785
12_121562482_A_G_b37	6.6286645429326	12_117309785
12_122356435_G_A_b37	6.70300327223618	12_117309785
12_122583781_A_G_b37	6.72213987841839	12_117309785
12_122591751_T_C_b37	6.72279568354969	12_117309785
12_122601289_A_G_b37	6.7235792108323	12_117309785
12_123379193_C_T_b37	6.78314640433148	12_117309785
12_123600086_C_G_b37	6.79867149660346	12_117309785
12_125347304_T_TC_b37	6.9051220666015	12_117309785
12_125383129_C_A_b37	6.9070535116801	12_117309785
12_132991583_T_C_b37	7.19539588302677	12_117309785
12_133137480_G_C_b37	7.19941770025014	12_117309785
12_133137552_G_A_b37	7.19941967584606	12_117309785
12_133336878_A_G_b37	7.20485478410246	12_117309785
12_133337842_T_C_b37	7.20488090532507	12_117309785
12_133338893_C_T_b37	7.20490938217087	12_117309785
13_21099828_A_C_b37	7.00105535515489	13_ 31124157
13_21618185_A_G_b37	6.97799657642543	13_ 31124157
13_26760902_TTTC_T_b37	6.63981069456504	13_ 31124157
13_30945840_G_A_b37	5.25119518448836	13_ 31124157
13_30946446_T_G_b37	5.2497167545235	13_ 31124157
13_44980150_G_A_b37	6.44954720202797	13_ 47795595
13_45947386_C_T_b37	6.2667513157259	13_ 47795595
13_45992712_T_TGAG_b37	6.25596778452575	13_ 47795595
13_46360749_T_C_b37	6.15680559403288	13_ 47795595
13_52569963_T_C_b37	6.67891598158963	13_ 47795595
13_98795089_G_A_b37	6.686968386455	13_103658806
13_99097910_G_C_b37	6.65905026455913	13_103658806
13_99934479_T_TG_b37	6.57104792212595	13_103658806
13_99934484_G_GA_b37	6.57104733907476	13_103658806
13_110439576_TC_T_b37	6.25741335832247	13_108630682
13_111567870_G_A_b37	6.46793189307239	13_108630682
13_111567902_C_T_b37	6.46793662458532	13_108630682
13_112867872_C_A_b37	6.62707804114908	13_108630682
13_114302326_A_G_b37	6.75370903963516	13_108630682
14_20923007_C_A_b37	7.11049631010983	14_ 33820232
14_21567333_C_A_b37	7.08823888910405	14_ 33820232
14_23015861_A_G_b37	7.03359952875181	14_ 33820232
14_23317517_C_T_b37	7.02130162204944	14_ 33820232
14_23938252_C_T_b37	6.99484401453993	14_ 33820232
14_24823186_G_T_b37	6.9540999892118	14_ 33820232
14_32415109_C_G_b37	6.14771465174251	14_ 33820232
14_35809244_T_C_b37	6.03300695454188	14_ 36888207
14_35809354_CG_C_b37	6.0329626761152	14_ 36888207
14_35816921_T_G_b37	6.02990583480835	14_ 36888207
14_39576838_C_G_b37	6.42953136328453	14_ 36888207
14_50065359_C_G_b37	6.58870220145787	14_ 53944201
14_51562194_C_G_b37	6.37694321573199	14_ 53944201
14_52118847_C_G_b37	6.26134733977768	14_ 53944201
14_61995673_C_T_b37	6.51495011867958	14_ 58722643
14_64932112_G_C_b37	6.55961352693	14_ 68559662
14_65570386_C_A_b37	6.47556616060554	14_ 68559662
14_68994140_C_G_b37	5.63796879021041	14_ 68559662
14_69074506_T_C_b37	5.71167649937759	14_ 68559662
14_70654367_C_T_b37	5.45203803858285	14_ 70937530
14_74004595_C_T_b37	6.47087335446188	14_ 71047446
14_74036613_G_T_b37	6.47555032434761	14_ 71047446
14_74253708_A_G_b37	6.50599914333443	14_ 71047446
14_74318673_G_A_b37	6.51471081489571	14_ 71047446
14_75593902_C_T_b37	6.40148204951715	14_ 78114374
14_76045220_T_C_b37	6.31579302479978	14_ 78114374
14_76045858_G_A_b37	6.31565909447294	14_ 78114374
14_76618047_G_T_b37	6.17502680273722	14_ 78114374
14_78226727_C_A_b37	5.05058853867775	14_ 78114374
14_78227836_A_G_b37	5.05485426227311	14_ 78114374
14_90723152_A_G_b37	6.76822625108653	14_ 96587587
14_90980279_A_G_b37	6.74875448927083	14_ 96587587
14_91619960_G_T_b37	6.69614906631582	14_ 96587587
14_91839277_G_A_b37	6.67653915618832	14_ 96587587
14_93147682_C_CG_b37	6.53654657506017	14_ 96587587
14_93506806_A_C_b37	6.4886609681817	14_ 96587587
14_93580772_T_G_b37	6.47810685256688	14_ 96587587
14_95982747_C_G_b37	5.78164122275479	14_ 96587587
14_100531453_C_T_b37	6.59592226069614	14_ 96587587
14_100616385_T_C_b37	6.60517560063028	14_ 96587587
14_103576395_G_A_b37	6.8444031716257	14_ 96587587
14_104095922_T_C_b37	6.87554369917584	14_ 96587587
14_104749318_C_T_b37	6.91178233010498	14_ 96587587
14_105553403_C_T_b37	6.95258987029809	14_ 96587587
15_26106233_A_G_b37	6.30411121620061	15_ 28120472
15_40331547_TCA_T_b37	6.39689122503955	15_ 37837578
15_40637622_A_C_b37	6.44716501101888	15_ 37837578
15_40842299_G_A_b37	6.47780429682095	15_ 37837578
15_41099116_GC_G_b37	6.51342257598545	15_ 37837578
15_41099899_T_TGGGGC_b37	6.51352682485923	15_ 37837578
15_41245289_C_T_b37	6.5324628836017	15_ 37837578
15_41624397_G_C_b37	6.5782746621674	15_ 37837578
15_42227869_C_T_b37	6.64249340629483	15_ 37837578
15_42566987_C_T_b37	6.67480696531997	15_ 37837578
15_45517173_G_A_b37	6.88533837373129	15_ 37837578
15_45521270_G_A_b37	6.88557000441071	15_ 37837578
15_50148404_C_A_b37	6.78553945609388	15_ 56251348
15_50427140_CACTCTGTG_C_b37	6.76523695111235	15_ 56251348
15_50979126_G_C_b37	6.72199377139271	15_ 56251348
15_51516055_C_A_b37	6.67534694819967	15_ 56251348
15_52264094_T_C_b37	6.60067401132117	15_ 56251348
15_52587880_C_T_b37	6.56389252092323	15_ 56251348
15_54911791_C_G_b37	6.12696152237471	15_ 56251348
15_55881107_C_T_b37	5.56848568328132	15_ 56251348
15_56283960_T_C_b37	4.51339075046248	15_ 56251348
15_57904337_A_C_b37	6.21827022625266	15_ 56251348
15_59887187_A_G_b37	6.56060476326115	15_ 56251348
15_64126503_C_T_b37	6.58446330218663	15_ 67967670
15_64338533_A_G_b37	6.55980348280486	15_ 67967670
15_65822777_C_T_b37	6.33140583435171	15_ 67967670
15_67356423_T_C_b37	5.78621745112491	15_ 67967670
15_67414237_A_T_b37	5.74306583633512	15_ 67967670
15_67439629_A_G_b37	5.72266846731186	15_ 67967670
15_68132723_C_A_b37	5.21762605370043	15_ 67967670
15_69596523_C_T_b37	6.2118821586879	15_ 67967670
15_70432973_C_T_b37	6.39187048036053	15_ 67967670
15_74282833_G_GC_b37	6.80038463333477	15_ 67967670
15_74284406_C_G_b37	6.80049279523749	15_ 67967670
15_74667758_G_A_b37	6.82608057164891	15_ 67967670
15_75287880_GGC_G_b37	6.82280721211884	15_ 81937658
15_75932129_G_T_b37	6.77855134078445	15_ 81937658
15_75932777_C_T_b37	6.77850447764194	15_ 81937658
15_76016057_G_A_b37	6.77243921443248	15_ 81937658
15_76030993_A_G_b37	6.77134241381393	15_ 81937658
15_76031008_C_T_b37	6.7713413109201	15_ 81937658
15_77835986_C_T_b37	6.61296103390744	15_ 81937658
15_78283004_CAT_C_b37	6.56284638576225	15_ 81937658
15_78297525_G_A_b37	6.56111737111868	15_ 81937658
15_78340216_T_C_b37	6.55599392144629	15_ 81937658
15_78832588_T_C_b37	6.49207153512634	15_ 81937658
15_79603345_GGGGT_G_b37	6.36815927471497	15_ 81937658
15_83680287_A_G_b37	5.96456414256309	15_ 82758642
15_83722059_A_G_b37	5.98381475618606	15_ 82758642
15_89456544_G_T_b37	6.05664686475634	15_ 90595866
15_90638772_T_G_b37	4.63252815030539	15_ 90595866
15_90776732_G_A_b37	5.25735933510046	15_ 90595866
15_90792684_C_G_b37	5.29406702090863	15_ 90595866
15_90877849_T_C_b37	5.45022446679864	15_ 90595866
15_91073867_G_A_b37	5.67942971374004	15_ 90595866
15_91096915_T_C_b37	5.69988106646724	15_ 90595866
15_91208697_CG_C_b37	5.78734143459546	15_ 90595866
15_99192259_C_CAGG_b37	5.84019520354621	15_ 99884400
15_101253557_G_A_b37	6.13645356834489	15_ 99884400
15_101458429_T_C_b37	6.19701300547558	15_ 99884400
15_102018052_G_T_b37	6.32912379070284	15_ 99884400
16_285313_C_T_b37	6.65683166461256	16_ 4822969
16_377623_A_G_b37	6.64790566728673	16_ 4822969
16_402397_C_T_b37	6.645478566772	16_ 4822969
16_402901_G_A_b37	6.64542904900641	16_ 4822969
16_576495_A_G_b37	6.62802857163425	16_ 4822969
16_578190_C_T_b37	6.62785518639106	16_ 4822969
16_619897_T_C_b37	6.62356693300374	16_ 4822969
16_644048_C_T_b37	6.62106426506903	16_ 4822969
16_729825_A_G_b37	6.61205712983571	16_ 4822969
16_729831_C_T_b37	6.61205649321795	16_ 4822969
16_1392877_T_C_b37	6.53530589521457	16_ 4822969
16_1525256_G_C_b37	6.51821298799505	16_ 4822969
16_1584618_T_C_b37	6.5103240536048	16_ 4822969
16_1979544_A_C_b37	6.45384193024606	16_ 4822969
16_2014031_C_G_b37	6.44854230799793	16_ 4822969
16_2014283_A_G_b37	6.4485033441333	16_ 4822969
16_2073055_C_G_b37	6.43931926997518	16_ 4822969
16_2255222_C_T_b37	6.40955239962282	16_ 4822969
16_2256047_AC_A_b37	6.40941284133344	16_ 4822969
16_2479712_A_C_b37	6.36982010840391	16_ 4822969
16_2818704_T_G_b37	6.30195535924409	16_ 4822969
16_2955311_G_A_b37	6.27129758498981	16_ 4822969
16_2955714_AGGGCTGGGCCG_A_b37	6.27120386361897	16_ 4822969
16_2955948_C_T_b37	6.27114943547576	16_ 4822969
16_2961978_T_TCG_b37	6.26974450619722	16_ 4822969
16_3074426_G_C_b37	6.24267656527939	16_ 4822969
16_3116325_T_C_b37	6.23214319271701	16_ 4822969
16_3200881_C_G_b37	6.21007467918987	16_ 4822969
16_3222309_T_C_b37	6.20429936351295	16_ 4822969
16_3493495_G_A_b37	6.12368017509058	16_ 4822969
16_4324293_T_A_b37	5.69781933813328	16_ 4822969
16_4401058_G_C_b37	5.62522187773948	16_ 4822969
16_4524443_C_G_b37	5.47498361660684	16_ 4822969
16_4665438_G_C_b37	5.19736878677203	16_ 4822969
16_4847169_G_A_b37	4.38383331166263	16_ 4822969
16_8958182_CT_C_b37	5.39053593772956	16_ 9203955
16_8958183_TG_T_b37	5.39053417067786	16_ 9203955
16_11031156_C_T_b37	5.7745571087413	16_ 11626210
16_11203565_G_C_b37	5.62597676308773	16_ 11626210
16_11836508_G_A_b37	5.32283720756262	16_ 11626210
16_11945778_C_A_b37	5.50456464366474	16_ 11626210
16_12156735_T_C_b37	5.72470667264798	16_ 11626210
16_12161925_A_G_b37	5.72893461745358	16_ 11626210
16_23374008_C_T_b37	6.48626948375417	16_ 20310145
16_23606895_G_T_b37	6.46553854488058	16_ 26527941
16_27325021_A_G_b37	5.02094933678901	16_ 27429962
16_28565269_GA_G_b37	6.05511369814096	16_ 27429962
16_29833714_G_A_b37	6.38088983926739	16_ 27429962
16_29841225_A_G_b37	6.38224476220926	16_ 27429962
16_30134656_T_C_b37	6.43211829817263	16_ 27429962
16_30457350_C_T_b37	6.4810682285876	16_ 27429962
16_30457790_CCA_C_b37	6.4811313442582	16_ 27429962
16_30934075_G_A_b37	6.54457822670996	16_ 27429962
16_30996871_C_G_b37	6.55229215139149	16_ 27429962
16_31105554_A_C_b37	6.56532741576086	16_ 27429962
16_31141993_C_T_b37	6.56961171144863	16_ 27429962
16_31489033_C_T_b37	6.60842675492048	16_ 27429962
16_49315688_G_T_b37	6.14498744683875	16_ 50712015
16_50731096_G_A_b37	4.28062389151291	16_ 50712015
16_53538021_T_A_b37	6.29376196611639	16_ 55504828
16_56659525_C_G_b37	6.06246841359314	16_ 55504828
16_56964942_G_A_b37	6.16438706256427	16_ 55504828
16_57118208_C_G_b37	6.20773693816307	16_ 55504828
16_57314135_G_A_b37	6.25751250346264	16_ 55504828
16_57334360_T_C_b37	6.26234024743216	16_ 55504828
16_57350791_C_G_b37	6.26622322715912	16_ 55504828
16_57516802_G_A_b37	6.30362258004716	16_ 55504828
16_57634408_A_C_b37	6.32829416339733	16_ 55504828
16_66587064_A_AAAAACAAAAAC_b37	6.34241873267261	16_ 68787043
16_66774992_GAC_G_b37	6.30363920054951	16_ 68787043
16_66775899_C_T_b37	6.30344338359013	16_ 68787043
16_66785604_C_A_b37	6.30134257517583	16_ 68787043
16_66881866_C_T_b37	6.27993555786277	16_ 68787043
16_66906769_T_C_b37	6.27422137173623	16_ 68787043
16_66930714_T_G_b37	6.26865518332655	16_ 68787043
16_66934153_T_C_b37	6.26784987183326	16_ 68787043
16_66970975_A_G_b37	6.25913234514871	16_ 68787043
16_67064202_AG_A_b37	6.23624545059109	16_ 68787043
16_68113873_A_G_b37	5.82812539843383	16_ 68787043
16_68317636_G_A_b37	5.67155048689497	16_ 68787043
16_68562815_C_T_b37	5.35069178009437	16_ 68787043
16_68563791_A_C_b37	5.34879730350545	16_ 68787043
16_68574064_G_T_b37	5.32833882269953	16_ 68787043
16_71659879_G_T_b37	6.24765638571352	16_ 73428587
16_74812716_A_G_b37	6.1411768817618	16_ 73428587
16_75268245_T_C_b37	6.26473732945361	16_ 73428587
16_75285164_A_C_b37	6.26871319986328	16_ 73428587
16_75495572_T_C_b37	6.31533753509689	16_ 73428587
16_80966960_G_C_b37	5.9749954566077	16_ 80022910
16_81614892_G_A_b37	6.20193842581019	16_ 80022910
16_84300239_T_A_b37	6.01108132267611	16_ 83274396
16_84383806_A_G_b37	6.04509246766831	16_ 83274396
16_84545126_C_G_b37	6.10405362484191	16_ 83274396
16_84565495_A_G_b37	6.11095988112488	16_ 83274396
16_84603083_G_A_b37	6.12342301270645	16_ 83274396
16_84628401_T_G_b37	6.13162058884035	16_ 83274396
16_84760244_C_T_b37	6.16441293894682	16_ 86220445
16_84771765_G_C_b37	6.16097276422074	16_ 86220445
16_84839954_C_A_b37	6.14003389423068	16_ 86220445
16_85028352_T_C_b37	6.07631050210868	16_ 86220445
16_85061187_G_T_b37	6.06418047626089	16_ 86220445
16_85456494_G_A_b37	5.88306607220133	16_ 86220445
16_85981601_T_C_b37	5.37811615415972	16_ 86220445
16_86542926_CTGTT_C_b37	4.74070209615659	16_ 86487884
16_86543402_A_G_b37	4.7444416350694	16_ 86487884
16_86543406_A_C_b37	4.74447292373366	16_ 86487884
16_87889412_C_T_b37	6.08895038035618	16_ 86662114
16_87902212_A_G_b37	6.09345635728922	16_ 86662114
16_88454867_G_GT_b37	6.25352070017445	16_ 86662114
16_88767769_G_C_b37	6.32338742216543	16_ 86662114
16_88846951_G_C_b37	6.33941924070491	16_ 86662114
16_88987861_T_C_b37	6.36656265616269	16_ 86662114
16_88988989_T_C_b37	6.36677324020523	16_ 86662114
16_88989059_A_G_b37	6.36678630499961	16_ 86662114
16_89160452_A_G_b37	6.39765136752105	16_ 86662114
16_89313966_G_A_b37	6.42354944618135	16_ 86662114
16_89323304_A_AG_b37	6.4250760460167	16_ 86662114
16_89699523_G_A_b37	6.48250341843108	16_ 86662114
16_89699528_A_G_b37	6.48250413333971	16_ 86662114
16_89699664_C_A_b37	6.48252357840312	16_ 86662114
16_89753436_C_A_b37	6.49014438513089	16_ 86662114
16_89787962_G_A_b37	6.4949679947802	16_ 86662114
16_89831841_A_G_b37	6.50102199623437	16_ 86662114
17_618408_C_A_b37	5.4455201381415	17_ 897353
17_655920_G_A_b37	5.382798429691	17_ 897353
17_1396330_C_T_b37	5.69808139794959	17_ 897353
17_1463679_GGATGCCCT_G_b37	5.75306726738582	17_ 897353
17_1477619_A_G_b37	5.76362787277818	17_ 897353
17_1690303_A_T_b37	5.89924635114219	17_ 897353
17_1898800_C_A_b37	6.00062840355534	17_ 897353
17_1899341_C_G_b37	6.00086295380116	17_ 897353
17_1958609_T_C_b37	6.02582056784692	17_ 897353
17_2026417_GA_G_b37	6.05271894487336	17_ 897353
17_2078642_T_C_b37	6.0723565275365	17_ 897353
17_2095712_C_A_b37	6.07858730430299	17_ 897353
17_2295405_C_T_b37	6.14552363576677	17_ 897353
17_2699322_C_T_b37	6.25574755637506	17_ 897353
17_2700628_G_A_b37	6.25606220265338	17_ 897353
17_2756856_G_A_b37	6.26939711691175	17_ 897353
17_3433543_A_G_b37	6.40418195706556	17_ 897353
17_3433549_A_C_b37	6.40418298449757	17_ 897353
17_3461157_C_T_b37	6.4088849901742	17_ 897353
17_3820164_A_C_b37	6.43194179522847	17_ 6523759
17_3867938_T_C_b37	6.42419896414165	17_ 6523759
17_4384787_G_A_b37	6.3302053025589	17_ 6523759
17_4503195_G_A_b37	6.30547282591812	17_ 6523759
17_4547001_CTTAA_C_b37	6.29595372477645	17_ 6523759
17_4807098_T_C_b37	6.23468479371357	17_ 6523759
17_5323924_T_C_b37	6.07912188841223	17_ 6523759
17_6656636_G_A_b37	5.08965788162153	17_ 6779565
17_6656726_A_G_b37	5.08933980777103	17_ 6779565
17_6659324_A_G_b37	5.08005619131255	17_ 6779565
17_6938335_A_G_b37	5.20077118014322	17_ 6779565
17_7123240_T_TGGGCGTGCAGGACGC_b37	5.5361492050162	17_ 6779565
17_7137950_C_G_b37	5.55435103603054	17_ 6779565
17_7139238_G_A_b37	5.55590904481144	17_ 6779565
17_7154534_G_A_b37	5.57399652277935	17_ 6779565
17_7155056_T_C_b37	5.57460068862949	17_ 6779565
17_7155138_GA_G_b37	5.5746955195702	17_ 6779565
17_7162451_G_A_b37	5.58307062118156	17_ 6779565
17_7163739_A_G_b37	5.58452909994444	17_ 6779565
17_7164563_C_T_b37	5.58545960146942	17_ 6779565
17_7165395_CG_C_b37	5.58639711855947	17_ 6779565
17_7183362_A_C_b37	5.60616416356474	17_ 6779565
17_7185861_T_C_b37	5.60884361561153	17_ 6779565
17_7383238_C_T_b37	5.45514495284077	17_ 7668434
17_7620595_G_T_b37	4.67979117098035	17_ 7668434
17_7620702_T_G_b37	4.67881873045889	17_ 7668434
17_7759477_C_A_b37	4.95925133011169	17_ 7668434
17_7835332_T_C_b37	5.22245373454753	17_ 7668434
17_7835659_G_A_b37	5.22330380168362	17_ 7668434
17_7972686_G_C_b37	5.48323486916019	17_ 7668434
17_8022065_G_A_b37	5.54855155723079	17_ 7668434
17_8030165_C_G_b37	5.55838692957637	17_ 7668434
17_8076911_A_G_b37	5.61116867106209	17_ 7668434
17_8288381_C_T_b37	5.7923552632722	17_ 7668434
17_10601321_C_A_b37	5.31199953867498	17_ 10806436
17_10632835_T_C_b37	5.2395547242043	17_ 10806436
17_10633181_A_G_b37	5.23868828352495	17_ 10806436
17_10633319_C_CGT_b37	5.23834222613222	17_ 10806436
17_10637282_C_G_b37	5.22828483948916	17_ 10806436
17_10695635_T_C_b37	5.04454759957224	17_ 10806436
17_15870401_T_A_b37	6.16622698112717	17_ 14404088
17_17140485_C_G_b37	6.43717926433208	17_ 14404088
17_17184745_C_G_b37	6.44414757719699	17_ 14404088
17_17349495_G_A_b37	6.46914546206902	17_ 14404088
17_17644364_G_A_b37	6.5105821381169	17_ 14404088
17_17740281_C_T_b37	6.52325129696563	17_ 14404088
17_19623902_C_T_b37	6.71765511106684	17_ 14404088
17_26735142_G_A_b37	7.04164927738149	17_ 37741642
17_27071442_GC_G_b37	7.02817260052744	17_ 37741642
17_27139834_C_A_b37	7.02537997580125	17_ 37741642
17_27189004_C_CCCTTCCTCTT_b37	7.02336108141734	17_ 37741642
17_27945339_T_C_b37	6.99106225373667	17_ 37741642
17_28664041_A_G_b37	6.95797113753957	17_ 37741642
17_28667579_T_C_b37	6.95780183804977	17_ 37741642
17_28667594_G_A_b37	6.95780112013301	17_ 37741642
17_28672885_A_G_b37	6.95754781289462	17_ 37741642
17_29886356_C_G_b37	6.89516205700671	17_ 37741642
17_30580272_G_A_b37	6.85499617324871	17_ 37741642
17_33569308_G_A_b37	6.62037917099385	17_ 37741642
17_34890362_G_A_b37	6.45504002009295	17_ 37741642
17_34900847_A_C_b37	6.45344004778302	17_ 37741642
17_34965584_C_T_b37	6.44342869200693	17_ 37741642
17_36605794_C_A_b37	6.05532060001445	17_ 37741642
17_36889979_C_T_b37	5.93026828992277	17_ 37741642
17_36905271_G_T_b37	5.92239948511043	17_ 37741642
17_37025453_T_TC_b37	5.85502825276198	17_ 37741642
17_37309355_A_G_b37	5.6357731800025	17_ 37741642
17_37784990_G_A_b37	4.63697908336953	17_ 37741642
17_37832704_A_G_b37	4.95934195370316	17_ 37741642
17_37834998_C_T_b37	4.97014688733488	17_ 37741642
17_38074031_T_C_b37	5.52164794949791	17_ 37741642
17_38126477_A_G_b37	5.58527569192619	17_ 37741642
17_38224431_G_C_b37	5.6837582660032	17_ 37741642
17_38359520_G_C_b37	5.79090343499593	17_ 37741642
17_39065868_C_T_b37	6.12196243857586	17_ 37741642
17_39812319_G_A_b37	6.31611256934458	17_ 37741642
17_40259980_A_T_b37	6.36992314404453	17_ 42603793
17_40714804_C_A_b37	6.27622965884491	17_ 42603793
17_40760875_G_A_b37	6.26550624752179	17_ 42603793
17_40835922_A_C_b37	6.24745081740439	17_ 42603793
17_41173086_G_A_b37	6.15555100557748	17_ 42603793
17_41607970_ACG_A_b37	5.9981825888424	17_ 42603793
17_43025240_G_C_b37	5.62474399721411	17_ 42603793
17_43249437_G_A_b37	5.80999379211459	17_ 42603793
17_44203366_T_C_b37	6.20400433635402	17_ 42603793
17_44270809_A_G_b37	6.22194002872335	17_ 42603793
17_44344300_G_T_b37	6.24067602379834	17_ 42603793
17_45062402_A_T_b37	6.39068964371193	17_ 42603793
17_45062476_A_G_b37	6.39070271504411	17_ 42603793
17_45771933_G_C_b37	6.44168822457046	17_ 48536888
17_46129315_C_T_b37	6.38157964462222	17_ 48536888
17_46185335_G_A_b37	6.37135495613451	17_ 48536888
17_46619102_C_A_b37	6.28280037037297	17_ 48536888
17_47439302_G_A_b37	6.04043895453824	17_ 48536888
17_47440420_A_G_b37	6.03999635756461	17_ 48536888
17_48225686_C_G_b37	5.49304377494093	17_ 48536888
17_49000744_T_G_b37	5.66638411485919	17_ 48536888
17_49230207_TC_T_b37	5.84093372834583	17_ 48536888
17_56012763_C_CAA_b37	6.87366208926078	17_ 48536888
17_65253963_T_TTGTG_b37	6.78801315739965	17_ 71391768
17_70721857_T_C_b37	5.82601775729118	17_ 71391768
17_72416297_C_T_b37	6.01052467981257	17_ 71391768
17_72440224_A_C_b37	6.02055062359901	17_ 71391768
17_72565598_G_A_b37	6.06960557472191	17_ 71391768
17_73074112_A_G_b37	6.2259150617545	17_ 71391768
17_73074538_G_C_b37	6.22602501900428	17_ 71391768
17_73127217_G_C_b37	6.23941210574186	17_ 71391768
17_73257830_C_T_b37	6.2709263018384	17_ 71391768
17_73291495_A_T_b37	6.27869142381842	17_ 71391768
17_73567353_A_G_b37	6.33757625544636	17_ 71391768
17_73567535_T_G_b37	6.33761258510179	17_ 71391768
17_73572087_T_C_b37	6.33852023857491	17_ 71391768
17_73613654_T_TCA_b37	6.34672196796022	17_ 71391768
17_73641899_G_A_b37	6.35220799597362	17_ 71391768
17_73642258_CA_C_b37	6.35227728047905	17_ 71391768
17_73717421_C_G_b37	6.36654510288249	17_ 71391768
17_73782191_T_C_b37	6.37847494049978	17_ 71391768
17_73874770_A_G_b37	6.39497724427573	17_ 71391768
17_73900688_T_C_b37	6.39948698662181	17_ 71391768
17_73901143_G_A_b37	6.39956574002753	17_ 71391768
17_73994653_C_T_b37	6.41545514749644	17_ 71391768
17_74023107_A_G_b37	6.42017696765382	17_ 71391768
17_74262273_G_T_b37	6.42683840422345	17_ 76934284
17_74264857_T_C_b37	6.42641821153055	17_ 76934284
17_74267235_ACTGCCCTGGGCGCC_A_b37	6.42603115761734	17_ 76934284
17_74561534_TCCCTCAGTGG_T_b37	6.37525216510316	17_ 76934284
17_75099949_A_T_b37	6.26347888944772	17_ 76934284
17_75321964_T_G_b37	6.20745151057715	17_ 76934284
17_75338410_C_T_b37	6.2029988713905	17_ 76934284
17_76141073_A_G_b37	5.89938927574804	17_ 76934284
17_76165353_GT_G_b37	5.88588793495026	17_ 76934284
17_76352215_T_G_b37	5.76497521624038	17_ 76934284
17_76731319_C_T_b37	5.30742329284383	17_ 76934284
17_76767991_T_C_b37	5.22087657986354	17_ 76934284
17_77809823_T_C_b37	5.94227599208988	17_ 76934284
17_79375630_C_CT_b37	6.38762951209841	17_ 76934284
17_79391356_C_CCG_b37	6.39041805962465	17_ 76934284
17_79391360_C_CCCG_b37	6.3904187666352	17_ 76934284
17_79450600_T_C_b37	6.40076535166935	17_ 76934284
17_79458369_T_C_b37	6.40210414799252	17_ 76934284
17_79486992_C_G_b37	6.40700130955655	17_ 76934284
17_79978005_A_G_b37	6.48340498338781	17_ 76934284
17_79980756_C_A_b37	6.48379733345246	17_ 76934284
17_80175591_A_G_b37	6.51072030111704	17_ 76934284
17_80293319_C_A_b37	6.52621465835716	17_ 76934284
17_80416377_C_G_b37	6.54184049082791	17_ 76934284
17_80661944_C_T_b37	6.57143640997925	17_ 76934284
17_80674839_CG_C_b37	6.57293616096654	17_ 76934284
17_80693128_G_A_b37	6.57505441748487	17_ 76934284
17_80709369_T_C_b37	6.57692684971355	17_ 76934284
17_80795783_G_A_b37	6.58675603917439	17_ 76934284
17_81049726_C_T_b37	6.61441659096997	17_ 76934284
18_3262295_G_GC_b37	6.72381871850797	18_ 8556718
18_3595284_G_A_b37	6.69560730601574	18_ 8556718
18_7038462_C_T_b37	6.18134529213569	18_ 8556718
18_7038783_C_CCCG_b37	6.18125346099768	18_ 8556718
18_9915379_G_C_b37	5.3295910821682	18_ 9701785
18_11947651_T_A_b37	6.30243050623162	18_ 13954110
18_11947766_C_G_b37	6.3024056139852	18_ 13954110
18_12039351_G_A_b37	6.28211434634243	18_ 13954110
18_12377415_C_T_b37	6.19774796584033	18_ 13954110
18_12657431_G_A_b37	6.11283281233611	18_ 13954110
18_12658191_T_G_b37	6.11257819240577	18_ 13954110
18_12702705_G_C_b37	6.09739823291787	18_ 13954110
18_19600460_A_T_b37	6.75176787215043	18_ 13954110
18_19600805_A_G_b37	6.7517944073444	18_ 13954110
18_20453121_C_T_b37	6.81284733886413	18_ 13954110
18_28787355_T_A_b37	6.38483368645265	18_ 31213035
18_33877666_C_G_b37	6.38307823475113	18_ 31461771
18_46482070_A_G_b37	6.38784115121338	18_ 48924606
18_47174926_C_G_b37	6.24295887579019	18_ 48924606
18_77153339_G_A_b37	6.26671630212552	18_ 75305279
18_77795232_A_T_b37	6.39619132391072	18_ 75305279
19_488930_C_A_b37	6.72854986026863	19_ 5841345
19_795457_A_G_b37	6.70293769263068	19_ 5841345
19_850793_T_A_b37	6.69814867218486	19_ 5841345
19_859831_T_G_b37	6.69736144237412	19_ 5841345
19_860453_C_G_b37	6.69730721227872	19_ 5841345
19_869496_A_G_b37	6.69651801756515	19_ 5841345
19_872255_G_A_b37	6.6962769501438	19_ 5841345
19_928073_T_C_b37	6.69137089584653	19_ 5841345
19_933655_A_G_b37	6.69087721069321	19_ 5841345
19_996549_G_A_b37	6.68527558455978	19_ 5841345
19_1009883_A_G_b37	6.68407865800197	19_ 5841345
19_1020086_A_G_b37	6.68316055266545	19_ 5841345
19_1066832_C_CGG_b37	6.6789291711323	19_ 5841345
19_1068738_G_A_b37	6.67875576488621	19_ 5841345
19_1095336_C_T_b37	6.67632864895512	19_ 5841345
19_1095352_C_G_b37	6.67632718483612	19_ 5841345
19_1095355_C_T_b37	6.67632691031325	19_ 5841345
19_1095823_T_A_b37	6.67628408262155	19_ 5841345
19_1098917_C_A_b37	6.67600083768637	19_ 5841345
19_1099701_A_G_b37	6.67592903586901	19_ 5841345
19_1101992_A_G_b37	6.67571914898316	19_ 5841345
19_1102114_G_C_b37	6.67570796927201	19_ 5841345
19_1102211_A_G_b37	6.6756990802799	19_ 5841345
19_1103230_G_A_b37	6.67560568904677	19_ 5841345
19_1103233_C_G_b37	6.67560541406747	19_ 5841345
19_1103375_CT_C_b37	6.67559239818106	19_ 5841345
19_1103414_A_G_b37	6.67558882332708	19_ 5841345
19_1103465_A_G_b37	6.67558414847363	19_ 5841345
19_1112579_C_T_b37	6.67474791559986	19_ 5841345
19_1113976_C_T_b37	6.67461959482878	19_ 5841345
19_1169022_G_A_b37	6.66953295108492	19_ 5841345
19_1172775_CCG_C_b37	6.6691839679782	19_ 5841345
19_1172776_CG_C_b37	6.66918387495305	19_ 5841345
19_1172777_G_GC_b37	6.66918378192788	19_ 5841345
19_1174414_G_C_b37	6.66903147300002	19_ 5841345
19_1192505_G_A_b37	6.66734469266545	19_ 5841345
19_1194694_C_G_b37	6.66714014823979	19_ 5841345
19_1275987_C_G_b37	6.65947493424463	19_ 5841345
19_1355483_CA_C_b37	6.65184600592716	19_ 5841345
19_1490961_T_C_b37	6.63852769281136	19_ 5841345
19_1491171_T_G_b37	6.63850672822029	19_ 5841345
19_1507710_T_A_b37	6.63685243032707	19_ 5841345
19_1725735_G_C_b37	6.61443431931265	19_ 5841345
19_1826112_A_G_b37	6.60371086018692	19_ 5841345
19_1847743_G_A_b37	6.60136488990904	19_ 5841345
19_1848628_A_G_b37	6.60126863767524	19_ 5841345
19_1848957_A_G_b37	6.60123285033147	19_ 5841345
19_1863884_T_C_b37	6.59960603916233	19_ 5841345
19_1876654_G_C_b37	6.59820945447934	19_ 5841345
19_2191685_G_A_b37	6.56225252673957	19_ 5841345
19_2192015_C_T_b37	6.56221325633644	19_ 5841345
19_2266821_G_C_b37	6.55321833884068	19_ 5841345
19_2325419_CCT_C_b37	6.54603984938629	19_ 5841345
19_2329603_C_G_b37	6.54552272541007	19_ 5841345
19_2477277_C_T_b37	6.52686489497722	19_ 5841345
19_2496059_C_T_b37	6.5244333828421	19_ 5841345
19_2567889_C_T_b37	6.51500664042057	19_ 5841345
19_2611009_G_GC_b37	6.50924783180661	19_ 5841345
19_2900916_A_T_b37	6.46841084502845	19_ 5841345
19_2900916_A_AT_b37	6.46841084502845	19_ 5841345
19_3061768_A_G_b37	6.44397886563642	19_ 5841345
19_3076107_C_T_b37	6.44173267339677	19_ 5841345
19_3096788_T_G_b37	6.43847241304213	19_ 5841345
19_3337141_G_A_b37	6.39866987834214	19_ 5841345
19_3338892_T_C_b37	6.39836610304255	19_ 5841345
19_3344477_G_A_b37	6.39739575738156	19_ 5841345
19_3428834_G_C_b37	6.38246948223171	19_ 5841345
19_3429937_G_A_b37	6.38227087747766	19_ 5841345
19_3618688_A_C_b37	6.34687264302321	19_ 5841345
19_4064057_T_C_b37	6.24975805296018	19_ 5841345
19_4065415_G_A_b37	6.2494260881873	19_ 5841345
19_4144789_G_GGAAT_b37	6.22956845541622	19_ 5841345
19_4402017_T_C_b37	6.15816007576656	19_ 5841345
19_4456382_T_C_b37	6.14143848473293	19_ 5841345
19_4471055_A_G_b37	6.13681280531265	19_ 5841345
19_4598265_AG_A_b37	6.0944994284863	19_ 5841345
19_4723670_C_A_b37	6.04831592537027	19_ 5841345
19_4724732_G_T_b37	6.0479030686914	19_ 5841345
19_4830628_T_C_b37	6.00463000017299	19_ 5841345
19_4971449_G_GCC_b37	5.93946783310161	19_ 5841345
19_5048374_T_C_b37	5.89925785256328	19_ 5841345
19_5904069_G_A_b37	4.71833557890851	19_ 5851790
19_6372064_A_G_b37	5.71623295789123	19_ 5851790
19_6473827_G_A_b37	5.79381691634068	19_ 5851790
19_6753769_G_A_b37	5.95519690784578	19_ 5851790
19_7538117_A_G_b37	6.2269420511521	19_ 5851790
19_7571094_G_T_b37	6.23535292617355	19_ 5851790
19_7599060_T_C_b37	6.24236026885072	19_ 5851790
19_7935177_C_G_b37	6.31877015836211	19_ 5851790
19_8271721_G_A_b37	6.38380316249296	19_ 5851790
19_8456380_A_G_b37	6.41573953554773	19_ 5851790
19_8461663_G_A_b37	6.41661954089168	19_ 5851790
19_8578118_A_G_b37	6.43557826318721	19_ 5851790
19_8579011_T_C_b37	6.43572049160895	19_ 5851790
19_8579319_ATT_A_b37	6.43576953607534	19_ 5851790
19_8579372_C_T_b37	6.4357779749867	19_ 5851790
19_8580378_C_T_b37	6.43593812398998	19_ 5851790
19_9434930_T_C_b37	6.55426389840253	19_ 5851790
19_10426422_A_C_b37	6.66035625851874	19_ 5851790
19_10715154_C_A_b37	6.6869368649902	19_ 5851790
19_10766798_A_C_b37	6.69152431741673	19_ 5851790
19_10891239_C_A_b37	6.70238314061236	19_ 5851790
19_10981352_A_G_b37	6.71008036808013	19_ 5851790
19_11071148_A_T_b37	6.71761716969641	19_ 5851790
19_11071560_G_T_b37	6.71765145020189	19_ 5851790
19_11909007_TGCCTG_T_b37	6.73001278011517	19_ 17279482
19_12552063_G_C_b37	6.6746241882093	19_ 17279482
19_13024250_A_C_b37	6.62892334534748	19_ 17279482
19_13030280_G_A_b37	6.62830747942415	19_ 17279482
19_13044116_GA_G_b37	6.6268910484729	19_ 17279482
19_13275412_G_A_b37	6.60250176976503	19_ 17279482
19_14191694_GGGGGA_G_b37	6.48964761573542	19_ 17279482
19_14444692_T_C_b37	6.45252104527738	19_ 17279482
19_14444731_T_G_b37	6.45251507037436	19_ 17279482
19_14448545_T_C_b37	6.45193035804305	19_ 17279482
19_14607389_A_C_b37	6.42685173185861	19_ 17279482
19_14675311_GGCCT_G_b37	6.41566966506666	19_ 17279482
19_14682804_G_C_b37	6.41441826570742	19_ 17279482
19_14801062_T_C_b37	6.39417508026725	19_ 17279482
19_14888054_T_C_b37	6.37865749147353	19_ 17279482
19_15980060_G_A_b37	6.11375054958087	19_ 17279482
19_16075211_A_G_b37	6.08072458888004	19_ 17279482
19_16151705_A_G_b37	6.05222361838517	19_ 17279482
19_16188097_T_TG_b37	6.03797837847247	19_ 17279482
19_16426723_T_C_b37	5.93082682091949	19_ 17279482
19_17219105_G_A_b37	4.78087872307347	19_ 17279482
19_17337025_C_T_b37	4.76000004729273	19_ 17279482
19_17337555_C_A_b37	4.76398174024204	19_ 17279482
19_17393530_T_A_b37	5.0570914816654	19_ 17279482
19_17600140_C_G_b37	5.50604343385402	19_ 17279482
19_17618706_T_C_b37	5.53048785113762	19_ 17279482
19_17907444_T_C_b37	5.79793405556965	19_ 17279482
19_17952609_T_G_b37	5.82809765621204	19_ 17279482
19_17970627_C_G_b37	5.83956979888901	19_ 17279482
19_18305824_C_T_b37	6.0112925246287	19_ 17279482
19_18364800_G_C_b37	6.0355574059981	19_ 17279482
19_18391084_CGGG_C_b37	6.04594971018314	19_ 17279482
19_18439520_C_T_b37	6.06447259026147	19_ 17279482
19_18451330_C_T_b37	6.06887165375402	19_ 17279482
19_18498246_G_A_b37	6.08591997383655	19_ 17279482
19_18618580_C_T_b37	6.12681268572325	19_ 17279482
19_33726473_G_A_b37	5.74131945157317	19_ 34277685
19_33857062_G_T_b37	5.6238940490688	19_ 34277685
19_35418095_G_C_b37	5.99620554428411	19_ 34426795
19_35490861_C_G_b37	6.0269689745889	19_ 34426795
19_35532305_T_G_b37	6.04356306823136	19_ 34426795
19_35608092_C_T_b37	6.07235946868058	19_ 34426795
19_35612159_C_G_b37	6.07385209977893	19_ 34426795
19_35615530_CG_C_b37	6.0750854151959	19_ 34426795
19_35626373_G_A_b37	6.07902885433328	19_ 34426795
19_35738495_G_C_b37	6.11783484963646	19_ 34426795
19_35758275_G_GGGA_b37	6.1243349735132	19_ 34426795
19_35809800_A_G_b37	6.14082406424614	19_ 34426795
19_36208693_CG_C_b37	6.25088308410839	19_ 34426795
19_36631586_CAT_C_b37	6.34336762441015	19_ 34426795
19_36643695_T_G_b37	6.34574629928783	19_ 34426795
19_36706633_A_G_b37	6.35790417863185	19_ 34426795
19_36706732_G_C_b37	6.35792303707765	19_ 34426795
19_36912559_A_G_b37	6.39546006878376	19_ 34426795
19_36980346_C_T_b37	6.4071447061638	19_ 34426795
19_37019084_A_AGAAACCCAAGTCCCACAGGGCC_b37	6.41368358452677	19_ 34426795
19_38433436_A_G_b37	6.46552501500124	19_ 41354391
19_38457837_T_C_b37	6.46188177932903	19_ 41354391
19_38472665_G_A_b37	6.45965283560032	19_ 41354391
19_38755092_C_G_b37	6.41485640679059	19_ 41354391
19_39144714_C_A_b37	6.34432899177932	19_ 41354391
19_39156481_C_T_b37	6.34201010255906	19_ 41354391
19_39174669_C_A_b37	6.33840130680872	19_ 41354391
19_39260544_T_A_b37	6.32094515147977	19_ 41354391
19_39283401_C_G_b37	6.31617821156422	19_ 41354391
19_39306425_A_C_b37	6.31132295433828	19_ 41354391
19_39306803_G_C_b37	6.31124278777988	19_ 41354391
19_39617088_G_GA_b37	6.23987581958162	19_ 41354391
19_39684692_T_G_b37	6.22263844716643	19_ 41354391
19_39926521_G_A_b37	6.15468897318328	19_ 41354391
19_39926601_C_T_b37	6.15466464008044	19_ 41354391
19_40940135_C_A_b37	5.61726985574119	19_ 41354391
19_41146941_T_C_b37	5.31691553264986	19_ 41354391
19_41307778_C_T_b37	4.66851637183177	19_ 41354391
19_42278288_A_T_b37	5.96562402697513	19_ 41354391
19_42387803_G_A_b37	6.01427392052758	19_ 41354391
19_43969757_A_G_b37	6.26681781029613	19_ 45818249
19_44008355_C_A_b37	6.25765338025961	19_ 45818249
19_44258458_A_G_b37	6.1930666885628	19_ 45818249
19_45004693_A_AC_b37	5.91038798618284	19_ 45818249
19_45004699_C_G_b37	5.91038478324008	19_ 45818249
19_45245172_G_A_b37	5.75821373656455	19_ 45818249
19_45596281_A_C_b37	5.34629232549109	19_ 45818249
19_45908461_A_G_b37	4.95526912536294	19_ 45818249
19_46080237_G_A_b37	5.41828305719918	19_ 45818249
19_46080682_C_T_b37	5.41902009997126	19_ 45818249
19_46498899_C_T_b37	4.44954010627498	19_ 46470746
19_46877405_A_G_b37	5.60923145631506	19_ 46470746
19_46907186_G_C_b37	5.63992554218524	19_ 46470746
19_46907550_C_T_b37	5.64028760098785	19_ 46470746
19_46908278_T_C_b37	5.64101081433529	19_ 46470746
19_46974748_C_G_b37	5.70243312152403	19_ 46470746
19_46974752_G_C_b37	5.70243656827144	19_ 46470746
19_47106634_G_T_b37	5.80338131235487	19_ 46470746
19_47287939_T_C_b37	5.91232516929612	19_ 46470746
19_47291570_G_A_b37	5.91425057534657	19_ 46470746
19_47367085_C_T_b37	5.95247277764768	19_ 46470746
19_47750790_GTC_G_b37	5.92491578465039	19_ 48592021
19_47760632_C_A_b37	5.91980479648612	19_ 48592021
19_47777661_C_T_b37	5.91081696699372	19_ 48592021
19_47778412_G_T_b37	5.91041627781799	19_ 48592021
19_48104647_T_A_b37	5.68786324819604	19_ 48592021
19_48162082_T_A_b37	5.63340785212131	19_ 48592021
19_48162131_T_C_b37	5.63335835302291	19_ 48592021
19_48165624_G_A_b37	5.62981515898521	19_ 48592021
19_48872562_AT_A_b37	5.08391808242855	19_ 48751247
19_48903001_A_AAG_b37	5.18114300904968	19_ 48751247
19_48984060_A_G_b37	5.36700909255832	19_ 48751247
19_49078141_G_A_b37	5.51440827790978	19_ 48751247
19_49092551_G_A_b37	5.53314265058893	19_ 48751247
19_49218111_G_T_b37	5.66919131690227	19_ 48751247
19_49284929_C_G_b37	5.72728336895727	19_ 48751247
19_49315992_C_T_b37	5.75185316356924	19_ 48751247
19_49319487_C_T_b37	5.75453256594335	19_ 48751247
19_49377918_G_T_b37	5.79704029065154	19_ 48751247
19_49378245_T_C_b37	5.79726684817549	19_ 48751247
19_49379167_C_T_b37	5.79790500771452	19_ 48751247
19_49382171_T_C_b37	5.79997773638829	19_ 48751247
19_49431942_G_A_b37	5.83295319855078	19_ 48751247
19_49466250_CCG_C_b37	5.85430847141376	19_ 48751247
19_49621355_C_A_b37	5.93957366081786	19_ 48751247
19_49702320_G_C_b37	5.97821430930477	19_ 48751247
19_49866734_A_C_b37	6.04746490266843	19_ 48751247
19_49867009_G_C_b37	6.04757195560253	19_ 48751247
19_49946493_G_A_b37	6.07745766231547	19_ 48751247
19_49955155_G_C_b37	6.08059366109834	19_ 48751247
19_49955953_G_A_b37	6.08088143383525	19_ 48751247
19_50059392_GGA_G_b37	6.11665621757835	19_ 48751247
19_50059393_GA_G_b37	6.11665654957059	19_ 48751247
19_50059718_G_A_b37	6.11676443360517	19_ 48751247
19_50370066_C_T_b37	6.2091985613212	19_ 48751247
19_50718696_C_G_b37	6.22120264707246	19_ 52382884
19_50836684_C_G_b37	6.18926594981305	19_ 52382884
19_51322211_T_C_b37	6.02558192324507	19_ 52382884
19_51869346_G_A_b37	5.71057343107182	19_ 52382884
19_52799936_C_CTTT_b37	5.62019124956588	19_ 52382884
19_53039110_G_A_b37	5.81705409515972	19_ 52382884
19_53836862_A_G_b37	5.91692746611299	19_ 54662761
19_53934678_C_T_b37	5.862181487324	19_ 54662761
19_54691225_T_C_b37	4.45431118814757	19_ 54662761
19_54693965_G_A_b37	4.4942241869169	19_ 54662761
19_54959349_G_A_b37	5.47215503972038	19_ 54662761
19_54982242_C_G_b37	5.50444639451042	19_ 54662761
19_55574512_G_A_b37	5.9598767246461	19_ 54662761
19_56092645_G_A_b37	5.98903356769894	19_ 57067709
19_56136059_G_T_b37	5.96925325445724	19_ 57067709
19_56879974_T_G_b37	5.27354756032629	19_ 57067709
19_57019430_G_C_b37	4.68376726142531	19_ 57067709
19_57703369_T_C_b37	5.80322556677988	19_ 57067709
19_57831835_GC_G_b37	5.88316554550692	19_ 57067709
19_57832257_T_C_b37	5.88340532460467	19_ 57067709
19_57922379_TA_T_b37	5.93179896808264	19_ 57067709
19_58038624_C_T_b37	5.98718165800839	19_ 57067709
19_58175936_A_G_b37	6.04462911865539	19_ 57067709
19_58281220_G_C_b37	6.08404407527695	19_ 57067709
19_58281374_G_A_b37	6.08409918565641	19_ 57067709
19_58514715_C_G_b37	6.16047063205478	19_ 57067709
19_58521224_G_C_b37	6.16241981675555	19_ 57067709
19_58545239_G_A_b37	6.16953660155851	19_ 57067709
19_58609443_G_A_b37	6.18800973173825	19_ 57067709
19_58912751_TGC_T_b37	6.26600649214554	19_ 57067709
20_1099199_A_G_b37	6.42449778583272	20_ 3756848
20_1372386_G_A_b37	6.37739058782231	20_ 3756848
20_2241814_G_A_b37	6.18042266592828	20_ 3756848
20_2280300_C_T_b37	6.16924786381482	20_ 3756848
20_3140304_T_G_b37	5.78996478010201	20_ 3756848
20_3154525_C_T_b37	5.77983016826755	20_ 3756848
20_3787614_CAT_C_b37	4.48808515152975	20_ 3756848
20_3791192_A_G_b37	4.53586352071245	20_ 3756848
20_4767976_A_G_b37	5.52377247169058	20_ 4433957
20_16511264_C_T_b37	6.51356196826455	20_ 13248679
20_17592300_A_G_b37	6.53333614753843	20_ 21006870
20_17767035_G_C_b37	6.51052302684313	20_ 21006870
20_23042464_C_T_b37	6.30869137545186	20_ 21006870
20_24631949_G_A_b37	6.13452453170626	20_ 25995038
20_32898339_G_A_b37	6.04283687669382	20_ 34002002
20_33449739_C_G_b37	5.74214673413275	20_ 34002002
20_33734293_T_C_b37	5.42766459406219	20_ 34002002
20_33739804_CCCAT_C_b37	5.41863103100277	20_ 34002002
20_33866029_C_T_b37	5.13345587354657	20_ 34002002
20_35578680_A_G_b37	6.16037547948607	20_ 34131991
20_39769975_T_C_b37	5.84696644479308	20_ 39066958
20_42646832_C_G_b37	6.09945618612722	20_ 43904181
20_42646834_G_A_b37	6.09945549531746	20_ 43904181
20_42839461_G_A_b37	6.02723581994889	20_ 43904181
20_42999643_C_G_b37	5.95642729659069	20_ 43904181
20_43033234_G_A_b37	5.93999222620489	20_ 43904181
20_43538597_G_T_b37	5.56298836826838	20_ 43904181
20_43538733_T_C_b37	5.5628267778356	20_ 43904181
20_44420682_T_C_b37	5.71307200753479	20_ 43904181
20_44455176_A_G_b37	5.74114844606733	20_ 43904181
20_44509732_G_A_b37	5.78215144284388	20_ 43904181
20_44509762_T_C_b37	5.78217295794371	20_ 43904181
20_44718231_G_A_b37	5.91065161413336	20_ 43904181
20_44740196_C_T_b37	5.92221458921559	20_ 43904181
20_47549979_TA_T_b37	6.06952084094107	20_ 48723580
20_47662823_T_G_b37	6.02561631580302	20_ 48723580
20_47903826_T_G_b37	5.91368407427801	20_ 48723580
20_47940490_T_G_b37	5.89381223268564	20_ 48723580
20_48937467_G_C_b37	5.33018641954126	20_ 48723580
20_48986567_C_T_b37	5.41993593231987	20_ 48723580
20_48990583_T_C_b37	5.42651776760021	20_ 48723580
20_49006552_C_T_b37	5.45174499909174	20_ 48723580
20_50108963_T_C_b37	5.81263866204631	20_ 49459375
20_56250943_T_G_b37	6.31191610858561	20_ 54200178
20_57268377_G_T_b37	6.48688366559812	20_ 54200178
20_57607668_C_T_b37	6.51057825122812	20_ 60847915
20_60663771_C_G_b37	5.26515993116329	20_ 60847915
20_60931224_C_T_b37	4.92069713446992	20_ 60847915
20_60951542_G_A_b37	5.01547711643733	20_ 60847915
20_60962624_T_C_b37	5.05960127976275	20_ 60847915
20_60985164_C_T_b37	5.13751235312213	20_ 60847915
20_61060504_A_G_b37	5.32754283193252	20_ 60847915
20_61273717_G_C_b37	5.62920871693992	20_ 60847915
20_61317643_C_T_b37	5.6718473733644	20_ 60847915
20_61436941_GC_G_b37	5.77013520256683	20_ 60847915
20_61584683_C_T_b37	5.86733134437097	20_ 60847915
21_34575898_G_A_b37	5.63418999668434	21_ 34145184
21_34746477_C_G_b37	5.77908687026843	21_ 34145184
21_34776441_T_G_b37	5.80020689502191	21_ 34145184
21_35917216_C_T_b37	6.24847180535264	21_ 34145184
21_37432219_A_G_b37	6.17545788560042	21_ 38930032
21_37492881_C_A_b37	6.1575027036041	21_ 38930032
21_37508643_G_T_b37	6.15271325569618	21_ 38930032
21_40290839_A_AAAC_b37	5.77618597083315	21_ 40888129
21_40900348_A_G_b37	4.08707120590654	21_ 40888129
21_43459172_T_C_b37	6.18346117588539	21_ 41933501
21_43796494_G_C_b37	6.27021145620001	21_ 41933501
21_43835771_G_T_b37	6.27927238716543	21_ 41933501
21_43879746_C_T_b37	6.28919773299829	21_ 41933501
21_43880001_G_A_b37	6.28925463116971	21_ 41933501
21_44158405_C_A_b37	6.34731147201062	21_ 41933501
21_45138869_T_TGGCGCGGC_b37	6.50587803243183	21_ 41933501
21_45149025_T_C_b37	6.50725189047604	21_ 41933501
21_45663012_C_CG_b37	6.57165200886706	21_ 41933501
21_46213961_A_AT_b37	6.63149054447453	21_ 41933501
21_46285665_C_A_b37	6.63870535204654	21_ 41933501
21_46293698_G_GC_b37	6.63950621136834	21_ 41933501
21_46494995_T_C_b37	6.65910720315606	21_ 41933501
21_46707897_C_G_b37	6.67891852856701	21_ 41933501
21_46806682_G_A_b37	6.68781263139354	21_ 41933501
21_46974927_C_T_b37	6.70255348297478	21_ 41933501
21_47520602_T_TA_b37	6.74718660005764	21_ 41933501
21_47520604_A_AG_b37	6.74718675552085	21_ 41933501
21_47878043_G_A_b37	6.7741184728812	21_ 41933501
22_19110568_A_ACCTG_b37	7.02377293052561	22_ 29673218
22_19162326_A_G_b37	7.02163961502892	22_ 29673218
22_19832386_C_T_b37	6.99303186184513	22_ 29673218
22_19946897_A_C_b37	6.98794864324042	22_ 29673218
22_19950235_C_T_b37	6.98779957108382	22_ 29673218
22_22121554_T_C_b37	6.87804271594594	22_ 29673218
22_25093837_GGGCAGCTGGCAGCTGGCAGCT_G_b37	6.66080687274202	22_ 29673218
22_25555283_G_A_b37	6.61467959263101	22_ 29673218
22_25565420_G_A_b37	6.61360918484576	22_ 29673218
22_29480024_G_T_b37	5.28599588242881	22_ 29673218
22_29781445_T_G_b37	5.03433963297342	22_ 29673218
22_29791234_A_G_b37	5.07194457064864	22_ 29673218
22_30308780_G_C_b37	5.63804175307883	22_ 30743331
22_30838441_G_T_b37	4.97823074788417	22_ 30743331
22_31503580_GC_G_b37	4.78567855447191	22_ 31442532
22_32211412_A_C_b37	5.88585912908298	22_ 31442532
22_32869495_G_T_b37	6.1544130167036	22_ 31442532
22_32870661_C_T_b37	6.15476774225313	22_ 31442532
22_32926132_C_T_b37	6.17131711738664	22_ 31442532
22_33150769_C_A_b37	6.23254837858127	22_ 31442532
22_35513046_G_A_b37	6.60964935947308	22_ 31442532
22_36018442_A_G_b37	6.66047756897885	22_ 31442532
22_36587704_T_C_b37	6.71139998195214	22_ 31442532
22_36597616_C_G_b37	6.71223583057523	22_ 31442532
22_36597881_G_T_b37	6.71225815514985	22_ 31442532
22_36751101_C_A_b37	6.72497754843583	22_ 31442532
22_36766481_A_G_b37	6.72623396813508	22_ 31442532
22_37419220_T_G_b37	6.77646065769115	22_ 31442532
22_38022622_A_C_b37	6.79081865945468	22_ 44200205
22_38085475_A_G_b37	6.78637735625615	22_ 44200205
22_38181115_C_T_b37	6.77953090928244	22_ 44200205
22_38504372_T_C_b37	6.75555732368805	22_ 44200205
22_38505347_G_A_b37	6.75548297577596	22_ 44200205
22_38507418_CGGTCAAGGCCAAG_C_b37	6.75532501094232	22_ 44200205
22_38568944_A_T_b37	6.75060573378875	22_ 44200205
22_38674836_C_CT_b37	6.74236136535769	22_ 44200205
22_38795300_T_C_b37	6.73278814527614	22_ 44200205
22_39319986_C_T_b37	6.68843940041099	22_ 44200205
22_39640703_C_T_b37	6.65891750579581	22_ 44200205
22_39784845_G_C_b37	6.6449662172904	22_ 44200205
22_42486723_G_A_b37	6.23387980001607	22_ 44200205
22_43187900_G_A_b37	6.00531181094628	22_ 44200205
22_43336637_T_G_b37	5.93629704383984	22_ 44200205
22_43403024_T_C_b37	5.90155748397109	22_ 44200205
22_45124895_A_G_b37	5.96599663066938	22_ 44200205
22_45559631_C_G_b37	6.1333558913289	22_ 44200205
22_46438873_C_G_b37	6.34998988540564	22_ 44200205
22_46440007_T_G_b37	6.35020982200589	22_ 44200205
22_46511768_A_G_b37	6.36390592220069	22_ 44200205
22_47031498_T_C_b37	6.45198496860502	22_ 44200205
22_50710349_G_A_b37	6.81359066168625	22_ 44200205
22_50739843_C_CACAT_b37	6.81555377513846	22_ 44200205

## Sheet: Cardiovascular_disease.iSNP
iSNP	distance to the nearest trait (log10 (x + 1))	The nearest GWAS signal
1_911595_A_G_b37	5.61008711256107	1_1319056
1_1284858_A_C_b37	4.53401340720142	1_1319056
1_9327387_T_G_b37	4.73642837593134	1_9381890
1_10613560_A_G_b37	5.09078692794927	1_10736809
1_12679782_C_CA_b37	5.91310304064041	1_11861124
1_16340048_A_AC_b37	5.56494051789387	1_15972817
1_16344664_G_A_b37	5.57036544995877	1_15972817
1_17012702_G_A_b37	6.01698573133278	1_15972817
1_23495114_A_AC_b37	5.04584303814745	1_23383982
1_26430379_C_T_b37	5.5675533198559	1_26060932
1_26438498_G_C_b37	5.57218012897961	1_26811902
1_33178170_T_G_b37	5.7054283447429	1_33685660
1_33592887_A_G_b37	4.96742628183707	1_33685660
1_43231688_GC_G_b37	5.52935462857382	1_42893348
1_54871024_G_T_b37	5.20233298950321	1_55030366
1_59011987_C_A_b37	5.13583840271598	1_59148708
1_64059644_C_G_b37	5.42629161873467	1_63792780
1_67908644_A_G_b37	5.35395660170493	1_68134564
1_76489779_A_T_b37	5.26526369001963	1_76305591
1_76847540_G_A_b37	5.7339592206237	1_76305591
1_94445958_T_C_b37	5.07213220661807	1_94564025
1_109937931_C_T_b37	5.8184819066798	1_109279544
1_112107835_G_C_b37	5.27920137907776	1_111917640
1_150165499_C_T_b37	5.15287821709557	1_150023307
1_150552330_G_T_b37	4.26299658160149	1_150570652
1_154556425_G_A_b37	4.95907002617813	1_154465420
1_154995503_G_A_b37	5.02130509549294	1_154890476
1_155108287_G_A_b37	5.33808180283123	1_154890476
1_156076408_ACCCACGCCTCTGTCCCCACCCC_A_b37	5.17950008636342	1_156227589
1_182755906_A_AT_b37	5.50563557369224	1_182435549
1_201334382_G_A_b37	4.62302174321125	1_201376359
1_205719532_G_A_b37	3.9006947744524	1_205727487
1_206603535_G_A_b37	5.22470394988632	1_206771300
1_210407031_G_T_b37	5.02838822488261	1_210300277
1_245448651_A_G_b37	5.58881717424666	1_245060665
1_246952424_C_A_b37	5.16256440652302	1_247097823
2_20298167_C_CG_b37	5.24870628610455	2_20475465
2_25143649_C_G_b37	5.36531198508983	2_25375554
2_28534732_T_G_b37	4.9801806912413	2_28630270
2_33187842_T_C_b37	5.60100337142318	2_33586869
2_33502409_A_C_b37	4.92665621907221	2_33586869
2_37757330_A_G_b37	5.3682757251575	2_37523837
2_43528519_C_G_b37	5.03260667456524	2_43636315
2_69527060_C_T_b37	5.34673037274499	2_69749252
2_74258136_T_G_b37	6.1510531319661	2_72842170
2_87002706_G_A_b37	5.56726051604003	2_86633508
2_100877370_T_C_b37	4.92541008038678	2_100961588
2_102125930_G_A_b37	4.19672872262329	2_102110201
2_120432637_C_T_b37	5.07655306633481	2_120551912
2_153399594_G_A_b37	4.90673359078281	2_153318921
2_202471210_A_T_b37	5.61273406888879	2_202881162
2_203883170_A_AC_b37	5.67742808875342	2_203407367
2_208757857_GC_G_b37	6.27984915439672	2_206853059
2_208908868_T_G_b37	6.24784173127961	2_210678331
2_219433273_T_G_b37	3.18949031369937	2_219434819
2_219433597_G_A_b37	3.08742645703629	2_219434819
2_220385943_A_G_b37	5.97823759710861	2_219434819
2_241562542_C_A_b37	5.31283084599189	2_241357034
3_11632542_G_C_b37	5.36322451418576	3_11401749
3_37577687_T_C_b37	4.65470584661368	3_37532533
3_42156907_C_T_b37	5.31864339868901	3_41948630
3_42531939_G_A_b37	5.76589942183991	3_41948630
3_44508967_T_C_b37	5.69334171539796	3_44015406
3_45085416_AG_A_b37	6.02938824237189	3_44015406
3_46965197_C_G_b37	5.50259916484798	3_46647072
3_47891744_CAA_C_b37	5.39083799788749	3_48137688
3_48229624_C_T_b37	4.88986172125819	3_48152025
3_48282651_TGCGC_T_b37	5.11603295288911	3_48152025
3_48342882_C_T_b37	5.28071036854521	3_48152025
3_132074036_G_A_b37	4.99987403633463	3_131974066
3_134044829_C_T_b37	5.44241548245194	3_134321787
3_171379537_G_A_b37	5.41957247553918	3_171116770
3_171547904_G_A_b37	5.58906671829831	3_171936113
3_183238784_C_G_b37	4.72126637613387	3_183291417
4_775894_G_A_b37	5.71719768006778	4_1297325
4_15978245_A_G_b37	4.17626494211415	4_15963240
4_56915247_C_G_b37	4.6175978715498	4_56956703
4_68259597_AG_A_b37	4.5244740154736	4_68293052
4_79575058_A_G_b37	5.5065550883856	4_79896094
4_122310161_G_A_b37	5.55801097993011	4_122671579
4_122577574_CAT_C_b37	4.9731555736394	4_122671579
4_185137253_T_C_b37	6.03741892760386	4_186227233
4_185654667_A_C_b37	5.75782631376784	4_186227233
4_186548833_G_A_b37	5.40368833746195	4_186802163
4_186660076_G_A_b37	5.15255740126423	4_186802163
5_694358_G_C_b37	5.50595132617408	5_1014948
5_762674_A_G_b37	5.40187421484575	5_1014948
5_10856132_C_T_b37	5.28202814844752	5_11047569
5_68513572_C_G_b37	6.10247555510789	5_67247451
5_73845248_C_G_b37	4.87019900106107	5_73919412
5_75139349_G_A_b37	5.22934645900852	5_75308917
5_75921457_C_G_b37	5.2552435511727	5_75741470
5_79950718_G_C_b37	5.91219441389866	5_79133771
5_147832571_G_C_b37	4.61445426283317	5_147791414
5_150465247_G_A_b37	6.42473989635704	5_153124378
5_169068382_T_C_b37	6.49018919856258	5_165976741
5_173603102_G_A_b37	5.19364210255511	5_173446917
5_175017649_A_G_b37	5.37177324865369	5_175253030
5_176889530_C_A_b37	5.72093950501742	5_177415473
5_177753208_G_C_b37	5.39717323671409	5_177503650
6_28849157_T_C_b37	5.9009763522722	6_28053042
6_29664452_T_C_b37	5.7723290427164	6_30256461
6_29716931_G_C_b37	5.73201640312858	6_30256461
6_29910276_T_G_b37	5.53930950072688	6_30256461
6_30029651_C_G_b37	5.35566411337543	6_30256461
6_31239170_C_CA_b37	4.35701957904967	6_31216419
6_31334852_G_T_b37	4.5287881917749	6_31368641
6_31461771_T_A_b37	4.69108149212297	6_31412672
6_31462725_T_TCTGCGAGGAGGAAGTC_b37	4.69943878927815	6_31412672
6_31462844_G_A_b37	4.70047006962439	6_31412672
6_31465726_C_A_b37	4.72472631887043	6_31412672
6_31510105_A_G_b37	4.98871053219437	6_31412672
6_31697387_C_G_b37	4.68841092243444	6_31648589
6_32632700_T_A_b37	4.79804953615733	6_32695512
6_35169927_C_CA_b37	5.01243647699425	6_35067023
6_35169928_A_AC_b37	5.01244069731758	6_35067023
6_36853543_A_G_b37	2.87794695162919	6_36852789
6_43635165_C_CCTGCCTGG_b37	4.1698507018615	6_43649950
6_45982976_A_G_b37	5.83173735504068	6_46661768
6_137113679_CCGCCG_C_b37	4.69714212627546	6_137063890
6_139610124_G_T_b37	5.43336974685659	6_139338875
6_149561175_AAGC_A_b37	5.10249201935067	6_149434559
6_159177403_G_A_b37	4.68032644662927	6_159225301
7_2092536_T_C_b37	5.28983857782133	7_1897625
7_20497113_C_T_b37	5.16171230616986	7_20642227
7_20543304_G_GA_b37	4.99530166877706	7_20642227
7_35269625_T_C_b37	3.35295391171009	7_35267372
7_35281692_ACT_A_b37	4.1559733447399	7_35267372
7_35297932_G_C_b37	4.48516756087801	7_35267372
7_66147110_C_A_b37	3.74028371968188	7_66152608
7_72090881_CG_C_b37	5.73215885558625	7_71551174
7_116516925_G_A_b37	3.47465325336206	7_116519907
7_135773116_T_C_b37	5.18613384258686	7_135619608
7_149565489_T_C_b37	4.79669225659524	7_149502873
7_150809164_C_A_b37	5.06412465263843	7_150925074
8_1983747_C_T_b37	5.26708720882058	8_1798784
8_8642525_G_A_b37	5.83337727163056	8_9323885
8_17375959_G_A_b37	5.19924491060117	8_17217746
8_22424489_A_G_b37	3.75981887737483	8_22418738
8_98357081_T_C_b37	5.32388708799179	8_98567888
8_144393459_T_C_b37	5.60661350010997	8_143989244
8_144553138_C_G_b37	5.75119824376013	8_143989244
9_4741337_CAGCCGCGCA_C_b37	6.26228374732511	9_2912043
9_19029105_T_C_b37	5.4281428964622	9_18761101
9_21789580_C_T_b37	3.97968492382703	9_21780038
9_33511087_G_C_b37	6.37992795314428	9_35909521
9_35908313_A_C_b37	3.08242630086077	9_35909521
9_71354992_C_T_b37	5.86710788225687	9_72091381
9_93727182_T_C_b37	5.76580560034587	9_94310365
9_99983847_G_T_b37	4.79627591341039	9_100046403
9_100881525_C_G_b37	5.51771172870218	9_100552135
9_116870384_C_T_b37	5.8299441261442	9_116194389
9_125675559_G_A_b37	5.20167017964658	9_125516460
9_125811122_A_G_b37	5.46932560614293	9_125516460
9_130022540_T_C_b37	6.50987200277115	9_133257522
9_130331558_C_G_b37	6.46626912684815	9_133257522
9_132031138_G_C_b37	6.08862682999287	9_133257522
9_135906037_CA_C_b37	5.93631464521141	9_136769640
9_136223366_G_A_b37	5.73741132570132	9_136769640
9_138606581_C_CGG_b37	6.26409544401533	9_136769640
9_139526043_T_C_b37	6.44034287147653	9_136769640
9_139661038_GC_G_b37	6.46110802648268	9_136769640
9_139694521_T_G_b37	6.46610834980877	9_136769640
10_11865304_C_T_b37	5.5250759195569	10_12200327
10_30084279_C_G_b37	4.58077676592016	10_30046193
10_43916029_C_G_b37	4.84095251988882	10_43985363
10_50217438_T_C_b37	5.45116754714325	10_50500034
10_71492635_C_G_b37	5.58632057046593	10_71878397
10_72319110_T_C_b37	5.64415684680257	10_71878397
10_72852735_A_G_b37	5.9077960354724	10_73661450
10_75818075_T_A_b37	5.49611839221855	10_76131488
10_88436426_C_T_b37	5.77191950470189	10_87844975
10_90743197_G_A_b37	5.80777510895771	10_90100843
10_98374426_C_G_b37	5.75710133747211	10_97802815
10_99491715_G_A_b37	4.86579663418506	10_99418299
10_103071058_T_A_b37	4.18650429849314	10_103086421
10_111837650_A_G_b37	5.49597980115973	10_112150963
10_112428360_G_A_b37	5.4052319222515	10_112174128
10_112683443_GAA_G_b37	4.39682678926878	10_112708378
10_121152795_G_A_b37	4.13395384451796	10_121139183
11_844057_C_G_b37	5.80636315333176	11_203788
11_6340706_A_G_b37	5.72830020220071	11_5805773
11_8350541_T_C_b37	5.9581800629849	11_9258737
11_9336093_C_T_b37	4.88849961892514	11_9258737
11_9587553_A_T_b37	5.15258490905204	11_9729649
11_45837457_G_A_b37	5.48891012972778	11_45529203
11_46697199_G_C_b37	4.623332005279	11_46739206
11_46722221_T_C_b37	4.23009111974875	11_46739206
11_47813820_A_C_b37	5.57041216486646	11_48185707
11_61459012_C_T_b37	5.50108118189079	11_61776027
11_61690183_G_A_b37	4.93371500496407	11_61776027
11_62439569_G_A_b37	5.37299664534068	11_62675614
11_66045344_G_C_b37	5.6247965486049	11_65623846
11_72949172_G_A_b37	5.58467942510888	11_72564865
11_75294438_C_A_b37	5.1843165836602	11_75447305
11_75911564_G_T_b37	5.45790005500868	11_76198575
11_77772265_G_T_b37	6.19691946107954	11_76198575
11_78807757_G_A_b37	6.20967717448783	11_80428361
11_87080166_A_G_b37	5.6677535860659	11_86614845
11_112655450_C_T_b37	5.76862404378816	11_113242430
11_112688340_C_T_b37	5.74358109605039	11_113242430
11_128358094_G_A_b37	5.60357087640666	11_128759487
11_130741282_C_T_b37	5.1526979783226	11_130599149
11_130764409_T_C_b37	5.21817037635924	11_130599149
12_3490546_T_C_b37	5.3588519916768	12_3262065
12_4273855_G_GC_b37	3.2610248339924	12_4275678
12_6602513_T_C_b37	5.6684381034492	12_7068568
12_6647109_T_C_b37	5.62475636281933	12_7068568
12_6934989_C_T_b37	5.12574143912872	12_7068568
12_6977275_T_C_b37	4.9604422358857	12_7068568
12_7869199_AC_A_b37	5.90343294418239	12_7068568
12_7869202_TTCAC_T_b37	5.90343457149806	12_7068568
12_7869203_TCAC_T_b37	5.90343511393527	12_7068568
12_53459881_T_A_b37	5.39466352282989	12_53211761
12_55413781_CT_C_b37	5.33328400551372	12_55629199
12_58299250_C_T_b37	5.75327427070172	12_58865846
12_95494769_C_T_b37	5.58044025605124	12_95114195
12_107373522_G_C_b37	4.1825002473792	12_107358300
12_109205468_A_G_b37	6.03339600800866	12_110285398
12_123326598_G_T_b37	4.94632451255388	12_123414971
12_123921349_A_G_b37	4.33063695147659	12_123942759
12_124068910_G_A_b37	5.10089414016535	12_123942759
12_124441880_C_G_b37	5.58050073297416	12_124822507
12_133172751_A_C_b37	6.25391780840636	12_131378358
13_75624170_C_T_b37	5.51738726216575	13_75295026
14_21653842_G_A_b37	4.87172467861019	14_21728267
14_22843860_T_G_b37	5.65130321785726	14_23291885
14_23026206_T_TC_b37	5.42435886259033	14_23291885
14_25591200_A_G_b37	6.00697705371367	14_24575006
14_63960192_C_CCG_b37	5.40472940502534	14_64214130
14_68986157_C_T_b37	5.14243952599808	14_68847342
14_72003224_G_A_b37	3.75434833571102	14_71997545
14_74977382_C_T_b37	3.44638181222244	14_74980176
14_75773873_C_G_b37	4.82188674334242	14_75707517
14_75926297_G_A_b37	5.3400096030661	14_75707517
14_90422664_T_C_b37	5.32035195584244	14_90213566
14_91125110_T_C_b37	3.90751884610663	14_91117029
14_104363731_T_C_b37	5.48673359986244	14_104670444
14_105282852_G_GC_b37	5.66956325186503	14_104815588
15_33314968_T_TG_b37	5.08931505892705	15_33192136
15_41793494_A_T_b37	5.48145552814682	15_41490486
15_42229632_C_T_b37	4.93948930024219	15_42142639
15_65615556_T_C_b37	5.87740935937293	15_64861491
15_65822777_C_T_b37	5.98285306915443	15_64861491
15_70858549_C_T_b37	6.05843209846323	15_69714534
15_75932129_G_T_b37	5.70398054226273	15_75426328
15_77875268_T_G_b37	5.60457270208678	15_78277588
15_78112524_G_A_b37	5.21765499622905	15_78277588
15_78857812_TGGGCGGGGCCAGAGGGAAATAG_T_b37	3.9227773419288	15_78849442
15_80539622_G_A_b37	5.55457395120643	15_80898191
15_81168503_G_A_b37	4.58124402500238	15_81206630
15_89497822_G_A_b37	5.44713786720175	15_89777808
15_101142146_G_A_b37	6.31538417701794	15_99074939
16_127577_G_C_b37	6.06062796996897	16_1277391
16_284556_G_C_b37	5.99687751619201	16_1277391
16_771108_C_A_b37	5.70439420267519	16_1277391
16_1973773_T_C_b37	5.53340978349094	16_2315287
16_3125808_C_G_b37	5.79262908561824	16_3746146
16_4932470_G_A_b37	5.861708810485	16_4205179
16_9228742_C_T_b37	5.55903836512296	16_8866468
16_11230703_T_C_b37	5.5005410878689	16_11547324
16_14394844_C_T_b37	4.96974197676285	16_14301575
16_29283230_T_G_b37	5.62591510506021	16_28860645
16_50099777_C_T_b37	6.03855817222007	16_49006934
16_56996158_T_C_b37	4.54201581487059	16_56961324
16_58505346_A_C_b37	4.03354437609095	16_58516148
16_66391517_A_G_b37	6.0563524890772	16_65252967
16_84092382_A_C_b37	4.91956443907386	16_84175474
16_85004274_A_ACTT_b37	5.82117342719227	16_85666754
16_88528526_C_G_b37	4.28994551617667	16_88509031
16_88529631_G_A_b37	4.31388830211387	16_88509031
16_88572000_T_C_b37	4.79913369330206	16_88509031
17_1026536_G_GC_b37	5.90069859552831	17_230930
17_2273171_G_A_b37	3.79588001734408	17_2266922
17_2659748_T_G_b37	5.31904564964102	17_2868218
17_7185861_T_C_b37	3.39287274540208	17_7188331
17_8280009_C_G_b37	4.34594196091718	17_8257831
17_8974522_G_C_b37	5.85533255672956	17_8257831
17_19172196_T_G_b37	6.13321306530236	17_17813217
17_36648503_A_G_b37	5.94926213933514	17_37538240
17_41173638_G_T_b37	5.79523469769339	17_41797709
17_41419385_A_G_b37	5.57786504074637	17_41797709
17_41438619_G_A_b37	5.55520452041619	17_41797709
17_41438949_T_TGCCCC_b37	5.55480522588438	17_41797709
17_41438950_G_GCCCCGC_b37	5.55480401534286	17_41797709
17_42847864_CCCCG_C_b37	5.07805423846974	17_42967552
17_43128906_T_A_b37	5.03277182469367	17_43021069
17_43662028_A_G_b37	5.5068242094748	17_43983263
17_73536167_T_C_b37	6.06726730474108	17_74703694
17_73616211_TG_T_b37	6.03642287595971	17_74703694
17_73663296_C_A_b37	6.01719992609334	17_74703694
17_73874138_G_C_b37	5.91884623235554	17_74703694
18_12377425_A_G_b37	5.16988594683861	18_12525296
18_13113197_C_T_b37	5.76930493762995	18_12525296
18_30018384_T_C_b37	6.26295652312175	18_28186254
19_784736_T_C_b37	5.62444196105159	19_1205890
19_984231_G_A_b37	5.34568732889885	19_1205890
19_996665_A_G_b37	5.32061565225502	19_1205890
19_1021902_G_T_b37	5.26479185897636	19_1205890
19_1040046_G_A_b37	5.21970238266803	19_1205890
19_1082266_G_C_b37	5.09210630460524	19_1205890
19_1275987_C_G_b37	4.84570562707715	19_1205890
19_1384690_G_A_b37	5.25236994339316	19_1205890
19_1523890_C_G_b37	5.5024284856882	19_1205890
19_1848628_A_G_b37	4.98926734005592	19_1946186
19_2016166_A_G_b37	4.84498014408257	19_1946186
19_2199351_T_C_b37	4.51682612825381	19_2232222
19_4139849_C_T_b37	5.84775953828679	19_3435547
19_4519732_G_A_b37	5.56109899740908	19_4883729
19_5156423_C_T_b37	5.43567717500684	19_4883729
19_8049161_A_G_b37	5.49869504436715	19_8364439
19_10138490_T_C_b37	4.93083700642043	19_10223767
19_10400110_G_C_b37	5.05455177411628	19_10286727
19_11214533_T_G_b37	4.21555825714116	19_11230959
19_11249708_CCTGGG_C_b37	4.27300127206374	19_11230959
19_11253310_C_T_b37	4.34931638877011	19_11230959
19_12188317_G_A_b37	5.90418140791323	19_11386305
19_13044544_C_A_b37	6.07781069619482	19_14240762
19_14583123_G_A_b37	5.39584688489155	19_14334326
19_14583146_G_T_b37	5.39588703116045	19_14334326
19_18160358_A_C_b37	5.27827103750255	19_18350146
19_18451381_A_T_b37	4.4433099356758	19_18479133
19_33167455_G_T_b37	5.89005308207328	19_32391114
19_35490861_C_G_b37	6.49132638846073	19_32391114
19_38423086_GTGGC_G_b37	5.43836353137142	19_38697472
19_39678078_T_C_b37	5.64041782854397	19_39241143
19_39931059_G_C_b37	5.59824866822038	19_40327563
19_41911980_T_C_b37	5.75077984047866	19_41348629
19_43979439_T_C_b37	5.88362282948384	19_44744370
19_44905779_C_T_b37	3.463295609962	19_44908684
19_45095973_G_C_b37	4.98456331553911	19_45192480
19_46877255_G_A_b37	5.23560923836567	19_46705224
19_47217587_C_T_b37	5.70957860750786	19_46705224
19_47263510_A_T_b37	5.74685751519774	19_46705224
19_49617889_G_T_b37	5.27762983993746	19_49428381
19_49659014_T_C_b37	5.36292333124979	19_49428381
19_49842824_G_A_b37	5.61746585663777	19_49428381
19_49956274_C_G_b37	5.5765187180939	19_50333427
19_49956460_GTAGCCCCACCCCATTCCCAT_G_b37	5.57630448544912	19_50333427
19_51014701_T_C_b37	5.83332245240446	19_50333427
19_53141210_G_A_b37	6.44836369490497	19_50333427
19_53590507_G_A_b37	6.39922847124315	19_56097934
19_53836609_G_C_b37	6.35436317614248	19_56097934
19_54641388_A_G_b37	6.1633245030463	19_56097934
19_56136059_G_T_b37	3.98163742465577	19_56145644
19_57237574_T_G_b37	5.80738414879552	19_56595798
19_58038624_C_T_b37	5.12014929952879	19_58170494
20_4046394_T_G_b37	5.27535051991736	20_4234910
20_31058362_A_G_b37	6.47808085318857	20_34064997
20_34225302_C_T_b37	5.20494977761382	20_34064997
20_37455995_C_T_b37	5.87838390234815	20_38211754
20_48595652_A_G_b37	5.38857717191738	20_48840319
20_49489520_G_A_b37	5.09317644969625	20_49365591
20_55033647_T_C_b37	5.9935777389421	20_54048327
20_57585301_A_G_b37	5.23853284257725	20_57412108
20_61159437_C_T_b37	5.70664866514156	20_61668355
21_38362263_T_C_b37	4.93270201370207	21_38447907
21_42463125_T_C_b37	5.58032498425421	21_42082652
21_43537494_A_G_b37	4.72381674981578	21_43590437
21_46714692_T_A_b37	6.39618050981812	21_44224801
21_47716389_C_A_b37	6.54302311660939	21_44224801
22_17739237_C_T_b37	6.1945884292539	22_19304503
22_18560570_C_T_b37	5.87153440771356	22_19304503
22_18894600_G_C_b37	5.61268215634883	22_19304503
22_19617637_G_C_b37	5.49573161267391	22_19304503
22_20273441_G_A_b37	5.43584118199563	22_20000644
22_22112527_T_C_b37	5.62205644602639	22_21693680
22_30308780_G_C_b37	4.50987428500472	22_30276431
22_30752696_G_T_b37	5.67784957890937	22_30276431
22_30792914_C_G_b37	5.71305687218799	22_30276431
22_39388993_T_C_b37	4.98907142509516	22_39291479
22_42269628_C_T_b37	5.79716155173307	22_41642782
22_42981138_T_C_b37	6.04101626512976	22_44080184
22_43058180_TCCCGGCG_T_b37	6.00945302052188	22_44080184
22_50468933_G_T_b37	5.1993162742531	22_50627172

## Sheet: coronary_disease.iSNP
iSNP	distance to the nearest trait (log10 (x + 1))	The nearest GWAS signal
1_6685666_CCG_C_b37	6.11297379415261	1_7982766
1_38461821_C_T_b37	5.66854897949522	1_37995647
1_40840249_T_TTGCG_b37	6.45402166372227	1_37995647
1_45098294_C_CTG_b37	5.61774450773551	1_45513003
1_46395089_G_A_b37	5.94551142159052	1_45513003
1_175162723_T_C_b37	6.32964618005859	1_173026503
1_193027997_G_A_b37	6.88360176523757	1_200676945
1_205253839_A_C_b37	6.43984485920073	1_202500595
2_219150211_A_G_b37	6.10753895879463	2_217869242
2_238875324_C_T_b37	6.19312821746006	2_237315312
3_194354509_G_T_b37	6.88152000315672	3_186742138
3_195636668_T_TG_b37	6.94912305309651	3_186742138
4_54510874_A_G_b37	5.89522524533854	4_53725232
5_150442829_T_C_b37	6.50989576426246	5_153677988
5_157399181_A_G_b37	6.5706823120353	5_153677988
6_3260093_G_A_b37	6.21568672606537	6_1616908
6_31346436_T_C_b37	5.11400348122627	6_31216419
6_31371587_C_G_b37	5.19080496129268	6_31216419
8_42342154_T_G_b37	6.81673757074645	8_48899642
8_67026314_GAC_G_b37	5.98421126601492	8_66062017
8_125879019_A_G_b37	5.59243325970333	8_125487789
9_34255413_A_T_b37	6.52307513226493	9_37590253
9_124060989_C_G_b37	6.380771120549	9_121657894
9_131102777_A_T_b37	6.33764851254135	9_133278724
9_135996978_GATC_G_b37	6.43419911733771	9_133279294
9_139440852_A_G_b37	6.78969061142326	9_133279294
9_139614929_C_G_b37	6.80179021786608	9_133279294
9_140045509_G_T_b37	6.83034585778994	9_133279294
10_5488580_C_G_b37	6.83079614388227	10_12261814
11_356080_T_C_b37	6.72482969247383	11_5662842
11_3862788_C_T_b37	6.25528577500974	11_5662842
12_11324355_G_A_b37	6.62897998565839	12_7068568
12_52810474_T_C_b37	6.11715790015631	12_54120131
12_56473808_T_C_b37	5.81934187580775	12_57133500
12_124873079_T_G_b37	4.23499787968603	12_124855901
12_124942851_C_T_b37	4.93927458107116	12_124855901
15_22923757_G_A_b37	7.26056703593405	15_41144539
15_40395604_A_G_b37	5.87444470683911	15_41144539
17_45974285_C_T_b37	5.93211796426023	17_46829583
17_75283541_G_A_b37	5.76248199912266	17_74704804
18_55253710_G_A_b37	6.69174074761568	18_60171168
19_3085046_C_T_b37	6.0564707209037	19_1946186
19_10402131_T_C_b37	5.81344420763183	19_11052925
19_36618956_G_C_b37	6.62611885150681	19_32391114
19_36642884_T_C_b37	6.6285698654198	19_32391114
19_49319487_C_T_b37	5.75067498387022	19_48756272
19_57831562_C_G_b37	6.23895616321407	19_56097934
20_49051495_T_A_b37	5.32464661595922	20_48840319
22_36851207_C_T_b37	6.38743841476552	22_39291479

## Sheet: Immune_response_disease.iSNP
iSNP	distance to the nearest trait (log10 (x + 1))	The nearest GWAS signal
1_762601_T_C_b37	5.67727015269642	1_1238231
1_1015551_C_T_b37	5.34768316293806	1_1238231
1_1071118_G_C_b37	5.22301283450176	1_1238231
1_1243929_G_T_b37	3.75579865697383	1_1238231
1_1510035_GGC_G_b37	5.29649407084899	1_1312114
1_1590575_G_A_b37	5.44476593805084	1_1312114
1_2866972_A_G_b37	4.87142113944381	1_2792599
1_3663057_A_T_b37	5.44531613471288	1_3384243
1_3726851_T_C_b37	5.53479876726638	1_3384243
1_3772275_G_T_b37	5.58886866144078	1_3384243
1_3773106_C_T_b37	5.58979773917464	1_3384243
1_3773252_C_A_b37	5.58996076556478	1_3384243
1_11322565_C_G_b37	5.83652665481822	1_12008884
1_11410483_T_G_b37	5.77699303637297	1_12008884
1_11724948_G_C_b37	5.45322198938676	1_12008884
1_12046063_G_T_b37	4.57030938543588	1_12008884
1_12046089_G_A_b37	4.57061298173059	1_12008884
1_15563404_G_A_b37	5.3729653663863	1_15327376
1_15744451_C_G_b37	5.62021519975365	1_15327376
1_15850552_C_CCGGGGG_b37	5.71864864320489	1_15327376
1_15850553_C_CGGGGGCG_b37	5.71864947331414	1_15327376
1_15921899_A_AC_b37	5.77416939109463	1_15327376
1_17338460_G_A_b37	3.89075625191822	1_17346235
1_17630256_C_CTCCTCTGAG_b37	5.45058009320324	1_17348042
1_17630258_C_CCTCTGAGTA_b37	5.45058317094853	1_17348042
1_17630857_G_A_b37	5.45150397554618	1_17348042
1_17630878_C_T_b37	5.45153622211475	1_17348042
1_17630943_G_A_b37	5.45163601775	1_17348042
1_21054726_A_G_b37	5.69434015457134	1_21549423
1_21057011_T_C_b37	5.69232951004672	1_21549423
1_21780651_A_G_b37	5.3640423009862	1_21549423
1_21795388_A_G_b37	5.39087507851438	1_21549423
1_22726371_G_A_b37	5.54485402612301	1_22375738
1_23851787_G_A_b37	4.97602425067153	1_23757159
1_24882939_A_C_b37	4.08905687975979	1_24870664
1_26496455_C_T_b37	6.18122399081622	1_24978623
1_26735773_A_G_b37	6.24480908400466	1_24978623
1_27435976_C_G_b37	6.3904677243158	1_24978623
1_28212272_G_A_b37	6.50969301145952	1_24978623
1_28574356_A_C_b37	6.55578755664154	1_24978623
1_28585213_A_G_b37	6.55709689460158	1_24978623
1_32136168_G_C_b37	6.14176667704371	1_33522178
1_37952299_A_C_b37	5.14424096502666	1_37812907
1_37980980_G_T_b37	5.22550053598641	1_37812907
1_38061706_G_C_b37	4.95179391962609	1_38151199
1_39074163_G_C_b37	5.95710758497715	1_38168207
1_40007277_C_A_b37	6.20953324380496	1_41627344
1_40157508_A_C_b37	6.16726917561512	1_41627344
1_42040740_T_C_b37	5.61636732065079	1_41627344
1_42996951_C_G_b37	6.0398303664009	1_44093000
1_44821521_A_C_b37	5.86244267118403	1_44093000
1_45478433_C_T_b37	6.14158584147261	1_44093000
1_45956700_C_A_b37	6.27037623824007	1_44093000
1_46806242_G_T_b37	6.4334886912305	1_44093000
1_46806480_C_T_b37	6.4335267849632	1_44093000
1_46807117_C_A_b37	6.43362872528202	1_44093000
1_46813982_G_A_b37	6.43472582842832	1_44093000
1_59041655_T_C_b37	4.3803559824168	1_59017648
1_59050427_G_A_b37	4.51560894923448	1_59017648
1_59050455_C_T_b37	4.51597975627943	1_59017648
1_59050578_G_A_b37	4.51760491892593	1_59017648
1_85354518_C_A_b37	4.68298396184578	1_85306326
1_85354563_G_A_b37	4.6833892931833	1_85306326
1_85463108_C_T_b37	4.13382621407639	1_85449500
1_89358186_A_T_b37	6.43624870199959	1_92088726
1_89495047_T_A_b37	6.41391639317946	1_92088726
1_90022971_G_C_b37	6.3150790228411	1_92088726
1_93426874_G_T_b37	5.76998919098608	1_92838046
1_94283346_A_C_b37	6.15995830316584	1_92838046
1_94305011_G_T_b37	6.16642004827852	1_92838046
1_94342564_C_A_b37	6.17739767665108	1_92838046
1_94876928_G_A_b37	6.30939230478144	1_92838046
1_100202723_G_A_b37	5.75786272044406	1_100775337
1_100493870_C_CTGTTT_b37	5.44942902720375	1_100775337
1_100713707_C_A_b37	4.78979921447672	1_100775337
1_100713760_A_G_b37	4.78942557928837	1_100775337
1_100715791_G_A_b37	4.77485988645246	1_100775337
1_100731300_G_C_b37	4.64382758712335	1_100775337
1_100758155_T_C_b37	4.23509899009494	1_100775337
1_101251062_CCTTT_C_b37	5.39892040676811	1_101000498
1_110074854_A_G_b37	6.08623878091798	1_111294513
1_110364363_G_A_b37	5.96855345731039	1_111294513
1_110693263_C_T_b37	5.77905581170059	1_111294513
1_111330007_C_T_b37	4.55016718051018	1_111294513
1_111436857_T_G_b37	5.15334221675486	1_111294513
1_111436858_C_T_b37	5.15334526774335	1_111294513
1_112145503_T_C_b37	5.92992496705168	1_111294513
1_112351928_TTTTC_T_b37	6.02424587752657	1_111294513
1_112351933_TTTC_T_b37	6.02424793108664	1_111294513
1_120128664_G_A_b37	5.34261609619755	1_119908567
1_145562293_G_C_b37	6.33672843296205	1_147733635
1_145589516_G_C_b37	6.33124908786748	1_147733635
1_145718113_A_G_b37	6.30438775843851	1_147733635
1_149982626_A_G_b37	5.49228393993439	1_150293284
1_153631071_G_A_b37	5.78832890310882	1_153016845
1_153755451_C_CA_b37	5.81387642178546	1_154406893
1_154436384_G_C_b37	4.24067402762031	1_154453788
1_155277963_C_T_b37	4.24610448414271	1_155260340
1_155618630_G_A_b37	4.97520196225785	1_155713079
1_155978725_C_T_b37	4.84376208283373	1_155908941
1_156215899_G_A_b37	5.48708037136361	1_155908941
1_156450740_G_A_b37	5.54848769147879	1_156804319
1_156631563_C_CCA_b37	5.23743565372949	1_156804319
1_156659768_C_T_b37	5.16002410488219	1_156804319
1_156737969_C_T_b37	4.82184747265952	1_156804319
1_156933613_G_T_b37	5.11158173049218	1_156804319
1_157536683_TC_T_b37	5.21090948589869	1_157699203
1_157781823_A_G_b37	4.27018954270418	1_157800451
1_157832273_T_G_b37	4.50274111880621	1_157800451
1_159891917_C_T_b37	4.39297818654254	1_159916632
1_160662393_G_A_b37	4.90103308229172	1_160742014
1_160803802_A_G_b37	4.7909111666016	1_160742014
1_161008803_G_T_b37	5.08504070674219	1_160887174
1_161011716_G_C_b37	5.09531932282551	1_160887174
1_161017556_C_T_b37	5.11522096955933	1_160887174
1_161068240_G_A_b37	5.16740300344083	1_161215268
1_161520858_C_T_b37	4.03758584282662	1_161509955
1_162467556_G_GC_b37	5.89022590577137	1_161690906
1_167297504_A_G_b37	5.15207420276823	1_167439433
1_172396896_C_A_b37	5.49004561067694	1_172705957
1_172413526_T_G_b37	5.46602489449313	1_172705957
1_172630454_T_C_b37	4.87796995999887	1_172705957
1_173375997_C_T_b37	3.08206693428511	1_173377204
1_178994644_C_T_b37	5.0333352790807	1_179102621
1_179335366_C_T_b37	5.21699409974279	1_179500179
1_179335974_T_C_b37	5.21538902196298	1_179500179
1_179555365_C_T_b37	4.74183678618598	1_179500179
1_181012229_A_G_b37	6.17956643973995	1_179500179
1_183002639_A_G_b37	5.16064257419463	1_183147396
1_200406928_T_C_b37	5.43796765579262	1_200132792
1_200941423_C_A_b37	4.40339508700251	1_200966738
1_201951290_TAGAC_T_b37	5.98232189777374	1_200991179
1_201952310_T_G_b37	5.98278303692437	1_200991179
1_203275407_C_G_b37	6.35502295299887	1_205540170
1_204120401_C_A_b37	6.15221799521319	1_205540170
1_204243732_C_G_b37	6.11275208717815	1_205540170
1_205249690_A_G_b37	5.46311773099481	1_205540170
1_205566236_G_A_b37	4.41609105194255	1_205540170
1_209958140_TGC_T_b37	5.20649125948125	1_209797265
1_210406940_T_C_b37	5.33147791064374	1_210621464
1_212956412_G_A_b37	6.36827739913748	1_210621464
1_222013255_G_A_b37	6.5833939925136	1_225844976
1_228783022_C_G_b37	6.31302099799085	1_226727033
1_231004431_T_C_b37	6.63117976356427	1_226727033
1_231114595_C_T_b37	6.64222336545244	1_226727033
1_235112154_T_C_b37	5.87701869845912	1_235865541
1_244517238_A_G_b37	6.47317635670669	1_247490110
1_248535899_A_G_b37	5.87681919912177	1_247782858
2_9246593_T_C_b37	4.21130746666895	2_9262859
2_10092236_CCTCCTCCG_C_b37	5.91875251112768	2_9262859
2_26678496_C_A_b37	5.8657558156723	2_27412596
2_28019856_T_C_b37	5.5706269887449	2_28391927
2_28579200_C_A_b37	5.19107916184056	2_28423934
2_28669749_C_G_b37	5.39061014740952	2_28423934
2_30726551_G_C_b37	5.67169201884399	2_30256991
2_37383166_G_A_b37	5.0840648319551	2_37504522
2_43629408_G_C_b37	4.6739511996909	2_43582208
2_43635076_G_C_b37	4.72320109594343	2_43582208
2_43652922_C_G_b37	4.84951154571011	2_43582208
2_45029525_T_C_b37	6.16056396337341	2_43582208
2_62523565_C_G_b37	4.57016919245616	2_62486398
2_68579931_A_G_b37	5.2040358299475	2_68419963
2_68607271_G_A_b37	5.27255864526863	2_68419963
2_68618369_T_TGAGG_b37	5.29755699043784	2_68419963
2_68618728_C_G_b37	5.2983420979928	2_68419963
2_68619306_C_T_b37	5.29960316848546	2_68419963
2_68630584_T_G_b37	5.32350373237459	2_68419963
2_68630600_G_C_b37	5.32353672250759	2_68419963
2_68647739_C_T_b37	5.35750986865713	2_68419963
2_70120909_GA_G_b37	5.61396966104497	2_70532029
2_70174030_T_C_b37	5.55388302664387	2_70532029
2_70368391_A_G_b37	5.21388681685537	2_70532029
2_71053852_A_G_b37	4.40298317314118	2_71028561
2_71204246_A_G_b37	5.24473715497853	2_71028561
2_71454943_C_T_b37	5.62979988093087	2_71028561
2_71688249_C_T_b37	5.81933924248711	2_71028561
2_74154975_G_T_b37	5.23990231685023	2_73981235
2_75269064_T_C_b37	6.10985853776395	2_73981235
2_85553784_C_T_b37	7.06342906585815	2_73981235
2_85554080_G_A_b37	7.06344017399962	2_73981235
2_85555262_T_G_b37	7.06348452867819	2_73981235
2_85583085_C_CTGATCATTATTACCACAG_b37	7.06452728361966	2_73981235
2_85636195_T_C_b37	7.06651082461652	2_73981235
2_85637837_G_T_b37	7.0665720055429	2_73981235
2_85648552_G_A_b37	7.06697103499433	2_73981235
2_85728695_A_T_b37	7.06994401189776	2_73981235
2_85765439_C_T_b37	7.07130028895969	2_73981235
2_85788270_C_A_b37	7.07214088741841	2_73981235
2_85788738_C_A_b37	7.07215810137367	2_73981235
2_86012676_G_A_b37	7.0803176817964	2_73981235
2_86079341_T_C_b37	7.08271742124457	2_73981235
2_86117079_C_G_b37	7.08407002096963	2_73981235
2_89153049_T_C_b37	7.03755326155258	2_100056230
2_99383330_G_A_b37	5.82795117370932	2_100056230
2_99758020_G_GCGCAGGCGCACGCCCA_b37	5.47452365907402	2_100056230
2_99954276_C_CT_b37	5.00840852897794	2_100056230
2_109066424_G_A_b37	6.25135395042767	2_110850255
2_109197748_C_T_b37	6.21814357063722	2_110850255
2_109213650_C_T_b37	6.21394413902028	2_110850255
2_109220910_G_A_b37	6.21201331876814	2_110850255
2_109251065_G_A_b37	6.20390033697466	2_110850255
2_110371852_G_A_b37	5.67979480218994	2_110850255
2_120021319_C_T_b37	6.09337580162792	2_121261187
2_127843656_T_C_b37	5.92571679737365	2_127000872
2_128396807_A_G_b37	6.14486550748199	2_127000872
2_134991024_A_G_b37	5.83238243795767	2_134311223
2_135426618_T_C_b37	5.85912808554765	2_136149600
2_137063228_T_C_b37	5.92662228085719	2_136218685
2_137133891_T_C_b37	5.96151933318163	2_136218685
2_152118275_A_G_b37	6.51612732884718	2_155400189
2_153032790_A_C_b37	6.37427164327598	2_155400189
2_158970425_C_T_b37	5.94825643505717	2_159858104
2_158971237_C_T_b37	5.94785898495279	2_159858104
2_158998837_T_C_b37	5.93412863853262	2_159858104
2_160058450_T_C_b37	5.08262023523781	2_159937497
2_172967746_A_G_b37	5.53070799918023	2_172628350
2_173062001_C_T_b37	5.63714135369408	2_172628350
2_173322705_G_T_b37	5.43999862763114	2_173598126
2_182322220_C_A_b37	5.94378922171341	2_181443625
2_190628568_G_A_b37	5.58087253800565	2_191009521
2_190649316_G_C_b37	5.55655094264562	2_191009521
2_198056041_G_A_b37	3.82568570802176	2_198049348
2_201171651_C_T_b37	5.07197032940559	2_201289674
2_204661524_G_A_b37	5.89278725085855	2_203880280
2_216765309_C_T_b37	5.3901417071241	2_216519759
2_216980263_TGTG_T_b37	5.66323434997396	2_216519759
2_219271530_G_A_b37	5.7496397090773	2_219833404
2_220024650_G_T_b37	5.28159463130976	2_219833404
2_220025308_C_T_b37	5.28308629023376	2_219833404
2_220040330_A_G_b37	5.31581716145342	2_219833404
2_220041222_CAT_C_b37	5.31768525071847	2_219833404
2_220041433_C_A_b37	5.31812596907318	2_219833404
2_220042627_A_C_b37	5.32061150079624	2_219833404
2_220042675_G_A_b37	5.32071112485584	2_219833404
2_220047393_C_T_b37	5.33039347874035	2_219833404
2_228327334_A_C_b37	5.68501491874147	2_227843146
2_231851779_T_G_b37	6.13200499530983	2_233206983
2_232791948_C_T_b37	5.61808576881633	2_233206983
2_233304214_CAGGAG_C_b37	4.44081465995768	2_233276621
2_233304631_A_G_b37	4.44732861352652	2_233276621
2_233313185_T_C_b37	4.56306557776027	2_233276621
2_234762924_C_G_b37	5.15566087755447	2_234906030
2_234876037_A_G_b37	4.47703438713623	2_234906030
2_238593757_CCCCA_C_b37	6.16614404250235	2_237127724
2_239007130_A_T_b37	6.20876185282738	2_240624322
2_241075809_C_T_b37	5.59369026021454	2_241468173
2_242065358_A_G_b37	5.42721499617066	2_241797926
2_242089450_G_A_b37	5.46467580402297	2_241797926
2_242628954_T_C_b37	5.91961617940411	2_241797926
2_242838953_GGTGTGGGT_G_b37	6.01746241066515	2_241797926
3_4312735_C_T_b37	4.918764031028	3_4395674
3_9822375_C_G_b37	6.00584603495674	3_10835926
3_12737084_TTG_T_b37	6.27901843981915	3_10835926
3_12737085_TG_T_b37	6.27901866825578	3_10835926
3_14377589_G_C_b37	5.4706206774478	3_14673131
3_15578545_A_T_b37	4.63355934491329	3_15621553
3_32189248_C_T_b37	5.89361974728623	3_32971991
3_32299237_G_C_b37	5.82785693417914	3_32971991
3_32499535_G_A_b37	5.67436228795106	3_32971991
3_37959201_C_G_b37	5.92580490623101	3_38802156
3_44551981_A_G_b37	5.89559103729097	3_45338285
3_45422763_C_T_b37	4.92674876436289	3_45338285
3_45637439_T_C_b37	5.47589626592539	3_45338285
3_46034403_G_GC_b37	5.11324792464519	3_46164194
3_46205686_C_T_b37	3.81117269506655	3_46212159
3_46249947_TTC_T_b37	4.57736539945265	3_46212159
3_46264618_G_T_b37	4.71982828625433	3_46212159
3_47029426_G_A_b37	5.78781881442105	3_46415921
3_47029661_G_A_b37	5.78798513661128	3_46415921
3_47050908_AG_A_b37	5.80276551807461	3_46415921
3_47323000_G_T_b37	5.95764559138909	3_46415921
3_47389409_C_T_b37	5.98833104854604	3_46415921
3_48229624_C_T_b37	5.61699719404803	3_48643620
3_48282651_TGCGC_T_b37	5.55747110945178	3_48643620
3_48342669_C_T_b37	5.47849723380827	3_48643620
3_48348564_A_C_b37	5.46990592239922	3_48643620
3_49286618_T_G_b37	4.98023523657376	3_49191068
3_49365269_C_T_b37	5.22901337963922	3_49534707
3_49937505_T_C_b37	5.40381860746686	3_49684099
3_50158191_T_C_b37	5.67586354299283	3_49684099
3_50337032_C_A_b37	5.81486928405541	3_49684099
3_52567014_G_T_b37	5.66429590617395	3_53028645
3_53276554_A_G_b37	5.24900747054762	3_53099133
3_53289634_G_A_b37	5.27989953950982	3_53099133
3_53915884_TCC_T_b37	5.91209020661598	3_53099133
3_53915889_CCA_C_b37	5.91209286527584	3_53099133
3_57051878_A_G_b37	5.07795262789486	3_56932218
3_57582723_AAAC_A_b37	5.78900714947231	3_58197909
3_57679051_A_T_b37	5.71504935430014	3_58197909
3_57905707_C_A_b37	5.46568467045097	3_58197909
3_57945768_T_C_b37	5.4016451933519	3_58197909
3_57946096_A_G_b37	5.40107987173581	3_58197909
3_58325230_A_T_b37	3.90433679220249	3_58317208
3_58415590_C_A_b37	3.73455982157948	3_58410164
3_71771215_T_TG_b37	5.41900024106221	3_71508794
3_72000714_C_T_b37	5.53780398891553	3_72345701
3_72041995_A_G_b37	5.48245480188316	3_72345701
3_105530611_C_T_b37	5.37760854887101	3_105292046
3_107845395_A_G_b37	6.29612220219869	3_105867870
3_111456859_G_T_b37	5.48464286767684	3_111762099
3_112994775_T_C_b37	5.15443614658053	3_112852072
3_122295941_A_C_b37	5.1521782275976	3_122153978
3_122296834_A_G_b37	5.15490152569104	3_122153978
3_124704433_G_A_b37	5.40955781188945	3_124447656
3_127174511_G_C_b37	6.35353771651015	3_129431542
3_127266744_C_A_b37	6.33541757863706	3_129431542
3_128721310_A_C_b37	5.85140084733049	3_129431542
3_129034758_A_G_b37	5.5985552457897	3_129431542
3_129312989_A_G_b37	5.07391621161342	3_129431542
3_129337682_C_T_b37	4.97248517689723	3_129431542
3_130446183_G_GC_b37	6.00631283550032	3_129431542
3_133583013_G_A_b37	5.75887784358649	3_133009059
3_156200762_T_C_b37	5.84975161106254	3_156908302
3_158450298_C_G_b37	5.63177747928475	3_158878626
3_168822441_A_G_b37	5.97857900817598	3_169774313
3_168822752_C_T_b37	5.97843709044822	3_169774313
3_171919214_G_A_b37	6.33140745417505	3_169774313
3_182942608_C_T_b37	6.69660736811952	3_187915480
3_183542727_G_T_b37	6.64075504573094	3_187915480
3_188076764_G_A_b37	2.85733249643127	3_188076045
3_192647609_CTT_C_b37	6.17180394710113	3_191162345
3_195890678_T_G_b37	5.86314732208516	3_196620382
3_196016146_C_G_b37	5.78120731544874	3_196620382
3_196728482_CG_C_b37	4.91807229557743	3_196645675
4_783962_A_G_b37	5.2284645227693	4_953186
4_873286_CCTTA_C_b37	4.90255221475535	4_953186
4_980896_C_A_b37	3.9496826907952	4_971991
4_1243573_T_C_b37	5.43390258137702	4_971991
4_1725007_G_A_b37	5.87680478087912	4_971991
4_2694385_A_G_b37	5.13550156541279	4_2831000
4_6677220_TGGAC_T_b37	6.22700720352006	4_4990640
4_6696524_T_C_b37	6.23194975042539	4_4990640
4_6697673_T_C_b37	6.23224217129946	4_4990640
4_8226431_T_C_b37	6.39773132347273	4_10725229
4_8226678_C_G_b37	6.39768839243302	4_10725229
4_8227044_G_A_b37	6.39762477021362	4_10725229
4_8230456_T_G_b37	6.39703120927866	4_10725229
4_15903797_T_A_b37	5.69165427681304	4_16395444
4_24967772_C_T_b37	5.65113354828141	4_25415622
4_25915858_C_A_b37	5.22539199660696	4_26083889
4_38320205_T_G_b37	3.5066403055665	4_38323415
4_38329783_A_T_b37	3.64542226934909	4_38334202
4_38768669_A_G_b37	3.79091819521458	4_38762491
4_38784790_ATT_A_b37	3.78632543439007	4_38790903
4_38784792_T_TTA_b37	3.78618334556763	4_38790903
4_38805983_T_C_b37	3.53756725715268	4_38809430
4_39817274_A_C_b37	5.6851530274478	4_40301616
4_40712481_C_A_b37	5.60952504461654	4_40305547
4_48485075_G_A_b37	5.09029333131011	4_48361966
4_48493237_G_A_b37	5.11817210200512	4_48361966
4_48742730_T_C_b37	5.58065702110568	4_48361966
4_55554331_T_C_b37	6.14882776333896	4_54145602
4_57256063_G_C_b37	5.41177790846801	4_57514156
4_57746825_A_G_b37	5.36674038984291	4_57514156
4_74124992_C_A_b37	5.12385817166207	4_73991991
4_75719761_T_C_b37	5.35904772811103	4_75491177
4_76817221_T_C_b37	5.60049371019243	4_77215780
4_82434760_G_A_b37	6.12911216707464	4_81088553
4_82765640_CAG_C_b37	6.2245558514622	4_81088553
4_109388981_A_AC_b37	5.76864697940863	4_108801970
4_113205592_C_A_b37	6.38908223084537	4_115655118
4_142233354_T_C_b37	6.64955477415185	4_137771096
4_145026050_T_G_b37	6.86063472300225	4_137771096
4_156572196_G_C_b37	6.45149015485523	4_153744127
4_156875532_C_T_b37	6.49573937937949	4_153744127
4_176875387_C_T_b37	6.17323902178619	4_178365567
4_185339517_C_T_b37	5.79344322932569	4_184718015
4_185853636_G_A_b37	6.05523379736743	4_184718015
4_187112394_A_T_b37	6.37919307623194	4_184718015
4_187125460_C_T_b37	6.38155655450268	4_184718015
4_187125492_C_T_b37	6.38156232714766	4_184718015
5_459341_AT_A_b37	5.09337615190227	5_583327
5_486298_CA_C_b37	4.98690603138072	5_583327
5_486299_AC_A_b37	4.98690155547925	5_583327
5_486302_CT_C_b37	4.98688812749805	5_583327
5_1082144_C_T_b37	5.6885773141873	5_593968
5_1134834_G_A_b37	5.73309048457554	5_593968
5_1593790_G_GA_b37	5.99992312307289	5_593968
5_2755485_C_T_b37	5.88640160105666	5_3525326
5_6722289_T_C_b37	3.95482118305179	5_6731300
5_10565877_C_T_b37	4.64661934940463	5_10521556
5_31823800_C_T_b37	5.99468177172946	5_30835972
5_35830733_T_C_b37	4.4355099196407	5_35803475
5_36690843_G_C_b37	5.89232672116043	5_35910427
5_53933720_C_T_b37	4.91356485613225	5_54015672
5_59995820_G_C_b37	6.31740115770332	5_57918990
5_77656402_G_C_b37	5.52143361732271	5_77324177
5_79947822_G_C_b37	6.41890523671812	5_77324177
5_79947823_G_A_b37	6.41890540224899	5_77324177
5_79948062_T_G_b37	6.41894496231702	5_77324177
5_79950389_GC_G_b37	6.41932994680039	5_77324177
5_79950403_C_T_b37	6.41933226196162	5_77324177
5_79950497_C_T_b37	6.41934780629603	5_77324177
5_79950699_TGCAGCGGCTGCAGCGGCC_T_b37	6.41938120819618	5_77324177
5_79950708_T_C_b37	6.41938269633987	5_77324177
5_79964249_G_A_b37	6.42161593560425	5_77324177
5_108746113_G_A_b37	5.28505296464794	5_108553338
5_114962697_ATG_A_b37	5.69845636463751	5_114463289
5_128263597_A_AT_b37	6.38345593730667	5_130681594
5_131390381_T_G_b37	5.0510560018376	5_131277907
5_131401418_A_AAC_b37	5.09170915419979	5_131277907
5_131600280_C_CCCCCATCT_b37	5.50836000797219	5_131277907
5_131690241_A_G_b37	5.57611665701363	5_132067045
5_131826880_G_T_b37	5.38051152489229	5_132067045
5_133183441_A_G_b37	5.04041244309229	5_133293192
5_133184265_GA_G_b37	5.03713952973246	5_133293192
5_133561061_C_A_b37	5.42792407768432	5_133293192
5_139088802_GCAGGGTAGGGCGCGCGA_G_b37	6.23242887152667	5_137381035
5_139167764_GC_G_b37	6.25205892946734	5_137381035
5_139168126_C_T_b37	6.25214691068352	5_137381035
5_139365452_C_G_b37	6.29763315772376	5_137381035
5_140079413_GTT_G_b37	6.1662474171417	5_141545795
5_141062654_G_GGT_b37	5.68407479276574	5_141545795
5_149160890_G_A_b37	5.81675949191865	5_149816671
5_149523176_C_T_b37	5.46760218670879	5_149816671
5_150477087_C_T_b37	5.39907983749056	5_150226431
5_150602562_G_A_b37	5.38249252386592	5_150843825
5_156715652_G_C_b37	5.80731241201275	5_156073982
5_156887133_A_G_b37	5.79531471933243	5_157511319
5_157169968_G_A_b37	5.53320245175022	5_157511319
5_171856346_TG_T_b37	6.01771347952561	5_172897975
5_175323485_A_G_b37	5.14348008960616	5_175184337
5_176005477_C_T_b37	5.914417737222	5_175184337
5_176057378_G_A_b37	5.94103513709558	5_175184337
5_176073799_G_T_b37	5.94912788695615	5_175184337
5_176084894_C_T_b37	5.95451168858119	5_175184337
5_176452605_C_T_b37	5.95550158421139	5_177355217
5_176755342_T_C_b37	5.77806148691484	5_177355217
5_177540223_G_A_b37	5.23813144741538	5_177367190
5_177894904_G_C_b37	5.46484708956331	5_178186543
5_177959785_G_A_b37	5.35556453309826	5_178186543
5_178095779_C_CA_b37	4.95791841198811	5_178186543
5_178099833_T_C_b37	4.93807419478039	5_178186543
5_178122762_C_T_b37	4.80469813320963	5_178186543
5_178157120_C_T_b37	4.468701711894	5_178186543
5_178157403_G_GA_b37	4.46450445090103	5_178186543
5_178157540_C_T_b37	4.46245789645528	5_178186543
5_178157545_G_T_b37	4.46238302196896	5_178186543
5_178157550_C_T_b37	4.46230813457169	5_178186543
5_178157756_A_G_b37	4.45921149401546	5_178186543
6_625188_C_A_b37	4.67549421649773	6_577820
6_2756683_G_A_b37	5.18091400361609	6_2908357
6_2940659_C_T_b37	4.50924285740677	6_2908357
6_5989513_T_C_b37	6.05278817629589	6_7118757
6_10855593_G_T_b37	4.70269757990167	6_10906023
6_15629223_T_C_b37	5.73263818273723	6_15088920
6_18327434_C_T_b37	6.16236872084384	6_19780778
6_24667799_G_A_b37	6.46612735518312	6_27592808
6_24863023_A_AC_b37	6.43612860210963	6_27592808
6_26126897_CCCAATCGGTGTGTGA_C_b37	6.16610790000394	6_27592808
6_26328366_G_A_b37	6.10189925650097	6_27592808
6_26501777_C_G_b37	6.03783748864482	6_27592808
6_26923976_T_C_b37	5.82531769290634	6_27592808
6_27446289_C_G_b37	5.16589690999251	6_27592808
6_27721835_C_A_b37	5.11068396553931	6_27592808
6_29615822_A_G_b37	5.08589681113159	6_29493953
6_29645118_G_C_b37	4.96738414891256	6_29737882
6_29648377_T_C_b37	4.95185214905391	6_29737882
6_29648398_G_C_b37	4.9517502424311	6_29737882
6_29670652_G_A_b37	4.82756957103833	6_29737882
6_29676823_C_T_b37	4.78575679996264	6_29737882
6_29677249_G_A_b37	4.78271621940808	6_29737882
6_29677361_T_TC_b37	4.78191327121189	6_29737882
6_29677387_G_A_b37	4.78172666001846	6_29737882
6_29691019_G_A_b37	4.67083935433752	6_29737882
6_29691090_T_A_b37	4.67018088963927	6_29737882
6_29691857_C_G_b37	4.66300323312964	6_29737882
6_29692622_C_A_b37	4.65572414506025	6_29737882
6_29695466_T_A_b37	4.62753994919896	6_29737882
6_29695713_C_T_b37	4.62500360101486	6_29737882
6_29696657_T_C_b37	4.61517119892455	6_29737882
6_29702510_G_A_b37	4.54867189408659	6_29737882
6_29705659_A_G_b37	4.50817944887352	6_29737882
6_29705810_A_G_b37	4.50613958426614	6_29737882
6_29706049_G_C_b37	4.50289121194124	6_29737882
6_29706128_G_C_b37	4.50181211707509	6_29737882
6_29720961_C_G_b37	4.2284516907144	6_29737882
6_29765271_G_A_b37	3.99510845774474	6_29755384
6_29817617_A_G_b37	4.79402771552889	6_29755384
6_29817830_G_GAA_b37	4.79551157938364	6_29755384
6_29818229_C_G_b37	4.79827764107989	6_29755384
6_29837939_A_T_b37	4.91674864237408	6_29755384
6_29837941_G_A_b37	4.91675916345605	6_29755384
6_29854135_T_C_b37	4.85530104510061	6_29925798
6_29855320_T_G_b37	4.84805973340679	6_29925798
6_29855331_A_G_b37	4.84799194566656	6_29925798
6_29855849_A_C_b37	4.84478771882785	6_29925798
6_29856330_G_A_b37	4.84179104728939	6_29925798
6_29892615_C_T_b37	4.52092873470895	6_29925798
6_29893462_T_G_b37	4.50969972664397	6_29925798
6_29894243_C_T_b37	4.49908194738833	6_29925798
6_29908262_C_T_b37	4.24395530197874	6_29925798
6_29908426_C_T_b37	4.23987481965304	6_29925798
6_29908838_G_C_b37	4.22945145415176	6_29925798
6_29909447_G_C_b37	4.21357087845462	6_29925798
6_29909472_G_C_b37	4.2129063927503	6_29925798
6_29909523_A_C_b37	4.21154768118125	6_29925798
6_29909559_G_A_b37	4.21058602490516	6_29925798
6_29909988_C_T_b37	4.1989593386702	6_29925798
6_29910276_T_G_b37	4.19097565748524	6_29925798
6_29910358_C_G_b37	4.18867542296983	6_29925798
6_29910429_C_G_b37	4.18667386749974	6_29925798
6_29910457_T_G_b37	4.18588197840998	6_29925798
6_29911019_T_C_b37	4.16967443405881	6_29925798
6_29911037_G_C_b37	4.1691452009912	6_29925798
6_29911064_A_G_b37	4.16835014018594	6_29925798
6_29911114_G_A_b37	4.16687395085882	6_29925798
6_29911115_G_C_b37	4.16684437583195	6_29925798
6_29911119_G_T_b37	4.16672605558005	6_29925798
6_29911538_G_A_b37	4.15414997988155	6_29925798
6_29911685_C_T_b37	4.14965011309812	6_29925798
6_29912413_TG_T_b37	4.12665082066748	6_29925798
6_29912451_C_A_b37	4.12541619798276	6_29925798
6_29912669_A_G_b37	4.11826472608948	6_29925798
6_29913037_G_A_b37	4.10591874028637	6_29925798
6_29913944_T_C_b37	4.07390155831421	6_29925798
6_29914315_C_T_b37	4.06009318382447	6_29925798
6_29915887_A_C_b37	3.99616129336801	6_29925798
6_29915957_T_TCCCCGC_b37	3.99308336069806	6_29925798
6_29916468_C_T_b37	3.96992818942812	6_29925798
6_29916914_G_T_b37	3.94865743214132	6_29925798
6_29916959_CA_C_b37	3.94645226501307	6_29925798
6_29917673_G_A_b37	3.90987681799039	6_29925798
6_29917800_C_A_b37	3.9030356967885	6_29925798
6_29917881_C_T_b37	3.89861549741619	6_29925798
6_29934163_A_C_b37	3.92251786024461	6_29925798
6_29942706_C_CCTGCGGTGGT_b37	2.73878055848437	6_29943253
6_29942983_G_A_b37	2.43296929087441	6_29943253
6_29944896_T_A_b37	3.21590181320403	6_29943253
6_30005305_G_A_b37	2.92634244662566	6_30006148
6_30029651_C_G_b37	4.37114177844618	6_30006148
6_30042955_C_T_b37	4.56594222025674	6_30006148
6_30080994_G_C_b37	4.46989561897502	6_30110498
6_30228379_A_G_b37	4.97855026331418	6_30133199
6_30228398_CG_C_b37	4.97863694838447	6_30133199
6_30228879_C_T_b37	4.98082570565157	6_30133199
6_30228881_T_C_b37	4.98083478352373	6_30133199
6_30229694_A_C_b37	4.98450931112688	6_30133199
6_30229830_A_G_b37	4.98512096825896	6_30133199
6_30379596_C_T_b37	4.68240683822019	6_30331468
6_30539952_C_T_b37	4.47535152292802	6_30569829
6_30755863_G_T_b37	4.59826509750629	6_30795514
6_30756066_G_A_b37	4.59603599867379	6_30795514
6_31008818_C_T_b37	4.40665938216675	6_31034324
6_31021017_C_G_b37	4.12411279219678	6_31034324
6_31054511_C_A_b37	3.36436335461573	6_31056824
6_31143835_C_G_b37	2.40993312333129	6_31143579
6_31161152_C_T_b37	4.12440639974503	6_31174468
6_31164199_C_T_b37	4.01157044359728	6_31174468
6_31164410_A_G_b37	4.00255480814848	6_31174468
6_31166294_C_T_b37	3.91248776133232	6_31174468
6_31166719_C_T_b37	3.88930170250631	6_31174468
6_31171876_C_T_b37	3.41380251676935	6_31174468
6_31172044_T_C_b37	3.38471174293828	6_31174468
6_31173886_T_G_b37	2.76566855475901	6_31174468
6_31228054_G_C_b37	4.40318917890767	6_31202751
6_31233570_C_T_b37	4.4888326343824	6_31202751
6_31234239_A_T_b37	4.49815886891289	6_31202751
6_31234556_A_T_b37	4.50250905461007	6_31202751
6_31234662_T_C_b37	4.50395402330178	6_31202751
6_31236339_T_C_b37	4.52619707437019	6_31202751
6_31237858_T_C_b37	4.54540608968455	6_31202751
6_31312826_A_C_b37	3.78168358450735	6_31306778
6_31318579_G_A_b37	4.07195561030298	6_31306778
6_31319711_T_A_b37	4.1117328566111	6_31306778
6_31321268_T_G_b37	4.16109835645092	6_31306778
6_31322202_CCCA_C_b37	4.18822517270528	6_31306778
6_31322208_CACCCCCAGA_C_b37	4.18839407126143	6_31306778
6_31325990_C_A_b37	4.26857797188284	6_31344549
6_31342077_A_G_b37	3.3932241163613	6_31344549
6_31342099_A_G_b37	3.38934331125208	6_31344549
6_31464798_C_T_b37	2.90091306773767	6_31464003
6_31464918_A_C_b37	2.96189547366785	6_31464003
6_32239558_A_C_b37	3.34752515999869	6_32237333
6_32310803_G_A_b37	3.63093611906419	6_32315077
6_32310986_C_G_b37	3.61193562504012	6_32315077
6_32381268_G_GC_b37	3.57553421831986	6_32377506
6_32400070_G_A_b37	2.38201704257487	6_32400310
6_32406530_G_A_b37	2.78532983501077	6_32405921
6_32413459_G_A_b37	3.7213158806059	6_32408196
6_32498626_G_A_b37	4.16482853434448	6_32484011
6_32536450_G_A_b37	3.48911436937892	6_32533367
6_32536592_G_A_b37	3.50866436305294	6_32533367
6_32552172_C_G_b37	2.98181860717066	6_32553130
6_32556991_G_GT_b37	3.58681226944338	6_32553130
6_32557740_CAG_C_b37	3.66379512221941	6_32553130
6_32558134_CT_C_b37	3.69940408181534	6_32553130
6_32571122_C_T_b37	4.2551035799561	6_32553130
6_32572311_T_C_b37	4.28289388665533	6_32553130
6_32574060_A_C_b37	4.32078997769881	6_32553130
6_32574438_G_A_b37	4.32856306939172	6_32553130
6_32576384_TAAG_T_b37	4.36651634384754	6_32553130
6_32578082_C_T_b37	4.37717871299024	6_32601914
6_32581537_G_C_b37	4.30916155790464	6_32601914
6_32591601_C_T_b37	4.0134271270707	6_32601914
6_32591609_A_G_b37	4.01309013812506	6_32601914
6_32607158_T_C_b37	2.76267856372744	6_32607736
6_32607320_A_C_b37	2.62013605497376	6_32607736
6_32607638_A_G_b37	1.99563519459755	6_32607736
6_32607924_T_TG_b37	1.54406804435028	6_32607958
6_32620203_A_G_b37	3.05192391604611	6_32619077
6_32620489_G_T_b37	3.15014216184856	6_32619077
6_32620885_A_T_b37	3.25743856685981	6_32619077
6_32626249_T_C_b37	3.26173854735254	6_32624423
6_32627830_C_T_b37	3.16375752398196	6_32629287
6_32628256_G_T_b37	3.01367969729119	6_32629287
6_32631203_C_G_b37	3.03261876085072	6_32632280
6_32632555_G_A_b37	2.44090908206522	6_32632280
6_32632589_A_G_b37	2.49136169383427	6_32632280
6_32632753_C_T_b37	2.67577834167409	6_32632280
6_32632850_G_A_b37	2.75663610824585	6_32632280
6_32632968_G_C_b37	2.83821922190763	6_32632280
6_32633009_T_C_b37	2.86332286012046	6_32632280
6_32633026_C_G_b37	2.8733206018154	6_32632280
6_32633065_A_C_b37	2.89542254603941	6_32632280
6_32633083_C_T_b37	2.90525604874845	6_32632280
6_32633230_A_T_b37	2.97818051693741	6_32632280
6_32633273_G_T_b37	2.99738638439731	6_32632280
6_32633282_T_C_b37	3.00130093302042	6_32632280
6_32633290_G_C_b37	3.004751155591	6_32632280
6_32633590_G_T_b37	3.01283722470517	6_32634619
6_32633595_A_G_b37	3.01072386539177	6_32634619
6_32633818_C_G_b37	2.90417436828416	6_32634619
6_32634010_G_A_b37	2.78532983501077	6_32634619
6_32634152_G_A_b37	2.67024585307412	6_32634619
6_32647411_G_C_b37	3.44591541395112	6_32644620
6_32647412_G_A_b37	3.446070935701	6_32644620
6_32654202_T_C_b37	3.63286204010023	6_32658495
6_32657578_T_C_b37	2.96284268120124	6_32658495
6_32668388_C_T_b37	3.92695948838028	6_32659937
6_32686751_T_C_b37	3.46374372124706	6_32689659
6_32692974_T_C_b37	2.91645394854993	6_32693798
6_32729058_A_G_b37	4.16734687758564	6_32714358
6_32761776_G_A_b37	2.66275783168157	6_32762235
6_32762616_A_G_b37	2.48855071650044	6_32762309
6_32764719_C_T_b37	3.38219721037745	6_32762309
6_33488784_C_A_b37	4.47960409904391	6_33518955
6_33566707_TC_T_b37	4.67900066057985	6_33518955
6_33566709_CA_C_b37	4.67901884940098	6_33518955
6_33620008_C_G_b37	4.48255917777048	6_33650385
6_33794605_T_C_b37	3.21801004298436	6_33796256
6_34725658_G_GTCT_b37	4.31989685881489	6_34746545
6_34759881_A_G_b37	4.12505815117207	6_34746545
6_34759884_G_C_b37	4.12515582958053	6_34746545
6_37662441_ATCC_A_b37	4.18457787493202	6_37677736
6_37791141_G_C_b37	5.05463603249303	6_37677736
6_39282277_C_A_b37	6.20535108953966	6_37677736
6_39282331_C_CG_b37	6.20536570524146	6_37677736
6_39282371_G_A_b37	6.20537653137013	6_37677736
6_39289461_C_A_b37	6.20729121190925	6_37677736
6_39289514_A_G_b37	6.20730549301478	6_37677736
6_39289650_G_C_b37	6.20734213672202	6_37677736
6_41196038_CT_C_b37	5.80148809079464	6_41829160
6_41407766_C_T_b37	5.62468937824576	6_41829160
6_41989718_A_G_b37	4.69851810304542	6_42039665
6_41993229_A_G_b37	4.66686415496123	6_42039665
6_41993688_G_A_b37	4.66255007594033	6_42039665
6_42284472_G_A_b37	5.38882560587175	6_42039665
6_43806609_G_A_b37	4.33491594831571	6_43828231
6_44064851_TATAA_T_b37	5.30175249466271	6_44265183
6_44900253_A_G_b37	5.80213720572967	6_44266184
6_45012811_T_A_b37	5.87310427278219	6_44266184
6_46142385_G_A_b37	5.72815404181099	6_46677138
6_76317628_C_CA_b37	6.23073009987975	6_74616528
6_88032398_G_T_b37	6.28412763719919	6_89956054
6_91124237_A_G_b37	5.55924091471466	6_91486680
6_107077180_G_A_b37	5.92420741471881	6_106237320
6_107437166_C_T_b37	6.06378543546156	6_108595370
6_107979675_G_A_b37	5.78936633211419	6_108595370
6_108139418_T_C_b37	5.65892007754898	6_108595370
6_108145192_T_C_b37	5.65338523211977	6_108595370
6_108154019_C_T_b37	5.64478509894646	6_108595370
6_108257812_A_G_b37	5.52834969164118	6_108595370
6_108278659_A_G_b37	5.50066451880308	6_108595370
6_109557542_C_T_b37	5.44681977036976	6_109277761
6_109764535_G_T_b37	5.68732826544781	6_109277761
6_110027717_G_A_b37	5.58342210038421	6_110410913
6_110027943_G_T_b37	5.58316588880722	6_110410913
6_111134912_TTA_T_b37	5.10301991616068	6_111261682
6_111589293_A_C_b37	3.44200915914095	6_111592059
6_111895914_C_G_b37	5.45826910869079	6_111608659
6_111963865_T_C_b37	5.55048151575357	6_111608659
6_131429139_C_A_b37	6.13364906469014	6_130068795
6_139453559_T_G_b37	5.13553653237848	6_139590185
6_149368111_G_A_b37	5.04987284810409	6_149255943
6_149637979_T_C_b37	5.0953158357068	6_149513438
6_150351204_G_A_b37	5.92312324931696	6_149513438
6_151872448_G_T_b37	6.37272996599291	6_149513438
6_157936493_T_TC_b37	5.42698271099725	6_158203782
6_157960872_C_T_b37	5.38544718187443	6_158203782
6_158181893_T_G_b37	4.34024576156793	6_158203782
6_158183743_T_G_b37	4.30189771719521	6_158203782
6_158183836_G_A_b37	4.29987758767105	6_158203782
6_158501246_G_A_b37	5.47343587359038	6_158203782
6_158507981_G_A_b37	5.48315920971698	6_158203782
6_159498130_C_T_b37	5.59609214100181	6_159103590
6_161591147_A_T_b37	6.20668423517114	6_159981673
6_166667434_G_A_b37	5.4463320869307	6_166946901
6_166720557_G_A_b37	5.35477090529739	6_166946901
6_169984112_T_G_b37	4.90140382682525	6_170063801
6_170461145_A_G_b37	5.25469064343594	6_170281387
6_170461771_T_G_b37	5.25620042074431	6_170281387
6_170468241_CA_C_b37	5.27150472350413	6_170281387
7_1002981_T_C_b37	5.98340028696526	7_40483
7_1003049_A_G_b37	5.98343096853647	7_40483
7_1200641_T_C_b37	6.06451751344291	7_40483
7_1200757_C_T_b37	6.06456093476836	7_40483
7_1209368_A_G_b37	6.06777215702569	7_40483
7_1216226_C_G_b37	6.07031277115315	7_40483
7_1552420_G_A_b37	5.93269643571155	7_2408858
7_2516790_C_A_b37	5.03315424845263	7_2408858
7_2598908_T_C_b37	5.17995085996116	7_2750246
7_2926872_G_GA_b37	4.98462631220033	7_2830351
7_3208702_CT_C_b37	5.07754231490408	7_3089155
7_5434950_C_G_b37	6.02963048427707	7_6505557
7_5596883_C_G_b37	5.95840857965216	7_6505557
7_6488097_T_C_b37	4.24206911233894	7_6505557
7_17084779_G_T_b37	4.86432711957556	7_17157947
7_26952139_T_C_b37	4.36606790481248	7_26975369
7_27200905_A_G_b37	3.94265281169321	7_27192143
7_44516624_AT_A_b37	6.12808506711304	7_45859651
7_44517210_G_A_b37	6.12789553115067	7_45859651
7_44792541_C_T_b37	6.0282095967255	7_45859651
7_50573848_G_C_b37	4.3688073542973	7_50597225
7_56175718_G_C_b37	6.16436445664648	7_54715680
7_64349723_C_T_b37	6.9838086254654	7_54715680
7_73157886_A_G_b37	6.13158562591993	7_74511782
7_73241386_C_T_b37	6.10393945951235	7_74511782
7_73256900_C_T_b37	6.09860323591819	7_74511782
7_75247329_C_T_b37	5.47207303132731	7_75543861
7_75268785_A_G_b37	5.43945427926403	7_75543861
7_76751543_G_A_b37	5.60490828836472	7_76348912
7_76876665_CAG_C_b37	5.70974555828765	7_77389225
7_77488434_A_T_b37	4.99655544963337	7_77389225
7_98062756_C_T_b37	6.03742689637575	7_99152756
7_99699626_T_C_b37	5.34521488502107	7_99478208
7_99746444_CG_C_b37	5.4285186832379	7_99478208
7_99790971_G_A_b37	5.49521675877046	7_99478208
7_99815152_CAA_C_b37	5.52755901616544	7_99478208
7_100224635_C_CCT_b37	5.69307589858879	7_100717894
7_100225031_G_A_b37	5.69272709737499	7_100717894
7_100424586_CG_C_b37	5.46732538923479	7_100717894
7_101377379_CCG_C_b37	5.74165338795509	7_100825743
7_101386701_C_T_b37	5.74893112021435	7_100825743
7_102061267_G_T_b37	6.09185153747764	7_100825743
7_104673462_T_C_b37	5.83624434000596	7_103987589
7_105028852_G_C_b37	6.01756085362913	7_103987589
7_105332735_G_T_b37	6.12876974738703	7_103987589
7_105334180_A_T_b37	6.12923603002932	7_103987589
7_107201575_G_A_b37	5.78391357935949	7_107809588
7_127743786_G_A_b37	6.07376269376349	7_128928906
7_128731795_A_G_b37	5.29471306453892	7_128928906
7_142246322_C_T_b37	5.95027964250324	7_143138146
7_150277387_T_C_b37	5.83570008148645	7_149592373
7_151127919_T_C_b37	6.18626311386164	7_149592373
7_151397846_AT_A_b37	6.210099042643	7_153020025
7_151494326_C_T_b37	6.18346914623151	7_153020025
7_151573011_G_A_b37	6.16047303311176	7_153020025
7_156742749_G_A_b37	5.71040679829941	7_156229408
7_157182957_T_C_b37	5.72428078611426	7_157712962
7_157183954_C_A_b37	5.72346306072533	7_157712962
7_157196117_G_A_b37	5.71336115950933	7_157712962
7_158532614_A_AG_b37	5.91363003277375	7_157712962
7_158532616_G_GC_b37	5.91363109247573	7_157712962
7_158532770_G_C_b37	5.91371268176395	7_157712962
8_5599576_A_G_b37	5.78963358570895	8_4983502
8_8528206_G_C_b37	5.84606667653878	8_9229768
8_8563834_G_A_b37	5.82343184100369	8_9229768
8_8602344_T_C_b37	5.79756181934377	8_9229768
8_8726804_G_T_b37	5.70153776470657	8_9229768
8_8730488_G_A_b37	5.69834503941349	8_9229768
8_11720227_G_C_b37	5.05964670963991	8_11605506
8_11723775_G_A_b37	5.07287459681099	8_11605506
8_11725283_C_T_b37	5.0783770571518	8_11605506
8_11732654_G_T_b37	5.10431294889089	8_11605506
8_11734618_T_C_b37	5.11096997227436	8_11605506
8_11734701_G_A_b37	5.11124906780133	8_11605506
8_11734875_G_A_b37	5.11183357814885	8_11605506
8_11735184_G_T_b37	5.11286965285714	8_11605506
8_11735226_G_A_b37	5.11301028792576	8_11605506
8_11735315_T_C_b37	5.11330814991839	8_11605506
8_11736030_G_A_b37	5.11569370188275	8_11605506
8_11736920_C_T_b37	5.11864493938989	8_11605506
8_17770376_T_C_b37	5.91895406527954	8_16940614
8_17798848_G_C_b37	5.93360622168222	8_16940614
8_17799241_T_C_b37	5.93380504678868	8_16940614
8_20109187_C_A_b37	5.62992819988595	8_20535695
8_20109363_G_A_b37	5.62974895020101	8_20535695
8_20109492_G_T_b37	5.62961752132791	8_20535695
8_25180111_G_A_b37	6.34042963811611	8_27370037
8_37247907_T_C_b37	6.29728986164037	8_35265058
8_37648692_G_A_b37	6.31009146667928	8_39690859
8_56796697_C_G_b37	6.7576644946758	8_62520233
8_56847545_G_A_b37	6.75378897441853	8_62520233
8_61562250_G_A_b37	5.98135825566546	8_62520233
8_80991438_T_C_b37	5.73196649347536	8_80451970
8_82047603_T_G_b37	4.81646004974499	8_81982071
8_94928208_A_C_b37	6.7045382047673	8_89863690
8_95980708_T_C_b37	6.73804028003722	8_101451374
8_101225121_AG_A_b37	5.35459626594386	8_101451374
8_101225298_C_T_b37	5.35425638153522	8_101451374
8_104067877_G_A_b37	6.41772140300712	8_101451374
8_104085814_C_G_b37	6.42068847671357	8_101451374
8_121951414_T_TA_b37	5.83742996758982	8_121263666
8_125555785_C_T_b37	4.44680114284709	8_125527809
8_125640964_G_A_b37	5.05367758699429	8_125527809
8_125850756_G_A_b37	5.36150685609236	8_126080638
8_125877536_CCT_C_b37	5.30771633834239	8_126080638
8_142337734_G_A_b37	6.18215633876527	8_140816640
8_143449824_T_TG_b37	6.4204813724584	8_140816640
8_143809193_C_T_b37	6.47604199590065	8_140816640
8_144301057_G_GGGGCTGGGCAGGGAGGGGGC_b37	6.54213024857566	8_140816640
8_144420930_C_T_b37	6.55681984739924	8_140816640
8_144449708_G_A_b37	6.56027364615192	8_140816640
8_144465614_G_A_b37	6.56217088791953	8_140816640
8_144611729_A_C_b37	6.57922207958325	8_140816640
8_144629889_G_A_b37	6.58129527893255	8_140816640
8_144654585_CG_C_b37	6.58409885990779	8_140816640
8_144699601_G_A_b37	6.58916314041186	8_140816640
8_144976720_T_C_b37	6.61910178675909	8_140816640
8_145625538_C_G_b37	6.68204565580051	8_140816640
9_4984549_G_T_b37	1.30102999566398	9_4984530
9_15299590_T_C_b37	6.16283672591974	9_13844679
9_21236082_TA_T_b37	5.86340673629699	9_21966222
9_32579732_G_T_b37	4.74814149296163	9_32523739
9_34629160_A_G_b37	4.90904227387933	9_34710263
9_36128264_G_C_b37	5.79307201801934	9_35507293
9_37119544_T_C_b37	4.91150916501009	9_37037979
9_72374460_C_T_b37	5.84345765574658	9_71677100
9_79340064_A_G_b37	6.46326930640263	9_76434241
9_95998990_C_T_b37	6.68420394493617	9_91166134
9_98980547_CGGGCTCAGCGCCGGT_C_b37	6.42011408023603	9_101611505
9_99161512_C_G_b37	6.38916502078491	9_101611505
9_101752089_C_T_b37	4.94005804245092	9_101664982
9_112078364_A_T_b37	5.44454129489991	9_112356681
9_115913709_A_G_b37	5.99107271607666	9_114934056
9_115915264_T_C_b37	5.99176152305698	9_114934056
9_115925396_G_A_b37	5.99622306815304	9_114934056
9_117212966_A_C_b37	5.69902124806156	9_117713024
9_124402572_T_C_b37	4.97015619118633	9_124309214
9_124803260_G_A_b37	5.69376826647365	9_124309214
9_124980548_C_G_b37	5.82693928968548	9_124309214
9_127062519_C_A_b37	6.13417264344021	9_128424504
9_129702095_G_A_b37	5.28531196459815	9_129894985
9_130572123_A_G_b37	5.83067782782345	9_129894985
9_130855261_C_T_b37	5.9823965270178	9_129894985
9_131924974_C_T_b37	5.4718884558035	9_132221380
9_132145543_A_G_b37	4.87988687126544	9_132221380
9_132177180_C_T_b37	4.64543209490495	9_132221380
9_134881443_C_A_b37	5.42604255605936	9_134614732
9_135852953_A_G_b37	5.3061439856378	9_136055321
9_136458404_T_C_b37	4.56320808230839	9_136494980
9_136876646_T_A_b37	5.56990971607936	9_136505189
9_137264346_T_C_b37	5.88033217297983	9_136505189
9_137264712_A_G_b37	5.88054150157324	9_136505189
9_137268063_A_G_b37	5.88245338296465	9_136505189
9_138660191_G_GGC_b37	6.33344787908262	9_136505189
9_138665949_CGT_C_b37	6.33460673258367	9_136505189
9_138818834_G_GC_b37	6.3642969103601	9_136505189
9_139259413_G_GA_b37	6.43999941604689	9_136505189
9_139305637_C_A_b37	6.44722766798128	9_136505189
9_139428810_G_C_b37	6.46592122125225	9_136505189
9_139776649_T_C_b37	6.51474174731946	9_136505189
9_139923503_T_TC_b37	6.53381208075405	9_136505189
9_139958583_C_G_b37	6.53824625587891	9_136505189
9_139967902_GCTCTGACCACTTC_G_b37	6.53941662283704	9_136505189
9_140009527_G_A_b37	6.54460611196751	9_136505189
9_140013446_TC_T_b37	6.54509152421971	9_136505189
9_140023620_T_C_b37	6.54634916192583	9_136505189
9_140051763_A_G_b37	6.54980914837791	9_136505189
9_140215415_C_G_b37	6.56940048153729	9_136505189
9_140431221_T_C_b37	6.59395394571169	9_136505189
9_140506209_G_A_b37	6.60217083084918	9_136505189
9_140561630_G_A_b37	6.60814527070953	9_136505189
9_140572945_T_G_b37	6.60935500110635	9_136505189
9_140577178_A_G_b37	6.60980670278888	9_136505189
9_140655551_G_A_b37	6.61808608273681	9_136505189
9_140667227_A_G_b37	6.61930614541079	9_136505189
9_140667271_G_A_b37	6.61931073663548	9_136505189
10_1282530_C_A_b37	6.40446098676823	10_3820350
10_1282828_T_C_b37	6.40440998736573	10_3820350
10_6389605_A_G_b37	4.58328947874796	10_6351298
10_6452716_G_A_b37	4.33821736660109	10_6430929
10_11312305_C_A_b37	6.05821489995586	10_12455748
10_15003367_G_A_b37	5.43500298151352	10_15275638
10_15252423_G_C_b37	4.36578739509366	10_15275638
10_21821918_A_T_b37	5.97439423773301	10_20879174
10_26014870_G_A_b37	5.94240394908863	10_26890667
10_26737193_C_A_b37	5.18603764205233	10_26890667
10_27444328_C_A_b37	5.74324471719689	10_26890667
10_27444763_C_A_b37	5.7435857988028	10_26890667
10_27445196_G_T_b37	5.74392504639505	10_26890667
10_27547808_C_T_b37	5.81765922519588	10_26890667
10_27802834_C_T_b37	5.96007483257584	10_26890667
10_33246880_C_T_b37	6.24349518214662	10_34998722
10_51827408_T_G_b37	5.70471661878644	10_51320749
10_62423047_G_A_b37	5.16413267812058	10_62277122
10_62488381_A_G_b37	5.02580951859101	10_62594503
10_69644217_A_C_b37	5.14362675536874	10_69783412
10_69645358_CT_C_b37	5.14005214029862	10_69783412
10_72138125_G_A_b37	5.69050263689105	10_71647780
10_72310389_T_C_b37	5.82125798589554	10_71647780
10_73822243_G_T_b37	4.23368129772635	10_73839369
10_74053313_T_C_b37	5.14603806535974	10_73913343
10_74262555_A_G_b37	5.54309040262567	10_73913343
10_79315852_T_A_b37	4.18449268852842	10_79300560
10_81696852_G_T_b37	6.08010747636708	10_80494291
10_81696854_A_T_b37	6.08010819864854	10_80494291
10_90600865_A_G_b37	6.19805085071019	10_89023070
10_90608238_A_G_b37	6.20007557056312	10_89023070
10_90889829_C_G_b37	6.25100882833532	10_92672243
10_91092850_G_A_b37	6.19849048382784	10_92672243
10_94190016_C_T_b37	6.12525641537888	10_95524324
10_95053867_T_C_b37	5.6725208579813	10_95524324
10_95258040_T_C_b37	5.42534670304913	10_95524324
10_97001477_T_C_b37	6.06141440125244	10_98153375
10_100227421_G_C_b37	4.71150353839231	10_100278884
10_102193646_T_C_b37	5.4352549303959	10_102466075
10_102194074_A_T_b37	5.43457209736424	10_102466075
10_102291275_C_T_b37	5.24254391281348	10_102466075
10_102291287_C_T_b37	5.24251409769415	10_102466075
10_102329409_C_T_b37	5.13566366125362	10_102466075
10_102902120_T_C_b37	5.53382923206905	10_103243964
10_105606084_ACT_A_b37	6.36630993255802	10_107930478
10_122216790_A_T_b37	6.18773922314875	10_123757564
10_125162193_G_A_b37	5.61424528523986	10_124750812
10_126290035_A_G_b37	6.18730182638442	10_124750812
10_126851174_T_C_b37	6.3222943591497	10_124750812
10_134267230_C_CCGAG_b37	5.93200116164063	10_133412162
11_187839_T_C_b37	5.57875149323346	11_566936
11_202072_G_A_b37	5.56213220527779	11_566936
11_206089_G_A_b37	5.55732430256334	11_566936
11_207254_CG_C_b37	5.55591991187838	11_566936
11_207275_C_G_b37	5.55589455496585	11_566936
11_207410_C_T_b37	5.55573151088218	11_566936
11_208235_G_A_b37	5.55473379816061	11_566936
11_234821_T_G_b37	5.52128979864665	11_566936
11_235894_T_G_b37	5.51988440903197	11_566936
11_236871_T_C_b37	5.51860079008954	11_566936
11_237209_G_A_b37	5.51815582833564	11_566936
11_251034_C_T_b37	5.49955375023962	11_566936
11_259695_G_A_b37	5.48748058349962	11_566936
11_267377_G_A_b37	5.47648382191446	11_566936
11_267568_G_A_b37	5.4762068266484	11_566936
11_268430_C_G_b37	5.47495451980619	11_566936
11_268718_A_G_b37	5.47453530958072	11_566936
11_268940_T_C_b37	5.47421189196215	11_566936
11_284257_G_A_b37	5.45129508264268	11_566936
11_300364_C_T_b37	5.42581615953836	11_566936
11_307961_A_C_b37	5.41325951871246	11_566936
11_316299_T_G_b37	5.39904691637561	11_566936
11_396473_T_C_b37	5.23163267510474	11_566936
11_410462_A_G_b37	5.19444496022533	11_566936
11_779671_C_T_b37	5.18917296910591	11_625085
11_837660_GGT_G_b37	5.32751423076146	11_625085
11_843461_T_C_b37	5.33920689548377	11_625085
11_970510_G_T_b37	5.53835502353706	11_625085
11_1220462_G_T_b37	5.774792782855	11_625085
11_1220599_T_C_b37	5.77489270508863	11_625085
11_1224089_G_A_b37	5.7774304475368	11_625085
11_1779138_C_T_b37	4.86749695052871	11_1852842
11_7548423_G_A_b37	5.60030842864894	11_7946812
11_7548628_G_A_b37	5.6000848957217	11_7946812
11_8040517_G_C_b37	4.96545571017482	11_7948164
11_11862919_G_A_b37	5.58005665912635	11_11482681
11_18127679_T_C_b37	6.16159138180054	11_19578424
11_18415687_G_A_b37	6.0654818660845	11_19578424
11_18419432_T_C_b37	6.0640808129519	11_19578424
11_30348638_G_C_b37	6.63928264177724	11_25990685
11_33060769_T_C_b37	6.22586833440064	11_34742932
11_33061738_C_T_b37	6.22561808971096	11_34742932
11_33062342_A_G_b37	6.22546203345403	11_34742932
11_33062545_C_G_b37	6.22540957148986	11_34742932
11_33074054_G_A_b37	6.22242484983845	11_34742932
11_33086281_T_C_b37	6.21923128913605	11_34742932
11_33086332_G_T_b37	6.21921791918296	11_34742932
11_35370624_G_A_b37	5.04657319766201	11_35259305
11_43702581_G_A_b37	6.41925155477206	11_46328319
11_44788074_TCTC_T_b37	6.18759008960946	11_46328319
11_45549518_C_A_b37	5.89142705813799	11_46328319
11_47286290_T_C_b37	5.5961064506306	11_47680843
11_47378525_TCA_T_b37	5.48046544236754	11_47680843
11_57283046_A_G_b37	5.18324421243245	11_57435536
11_60132047_C_T_b37	5.84058092282816	11_60824803
11_60145441_G_C_b37	5.83210189029174	11_60824803
11_60602839_C_T_b37	5.34628449920192	11_60824803
11_60751923_C_T_b37	4.86261432295921	11_60824803
11_60848800_A_G_b37	4.38017504899673	11_60824803
11_61600342_A_C_b37	5.26373782594519	11_61783884
11_61687921_C_CTCTA_b37	4.98210834206489	11_61783884
11_62104833_T_C_b37	5.43827963588496	11_61830500
11_62160729_G_A_b37	5.51881652453741	11_61830500
11_62328551_A_G_b37	5.69727468841051	11_61830500
11_62380027_C_T_b37	5.73998982585084	11_61830500
11_63993679_C_CGCGGCGGGGCGG_b37	5.41573269907555	11_64254133
11_64114809_C_T_b37	5.14402905172824	11_64254133
11_64611543_C_T_b37	4.38419206967064	11_64587323
11_64981587_G_A_b37	5.59578822525599	11_64587323
11_65261438_C_A_b37	5.57564038416867	11_65637829
11_65374495_A_C_b37	5.42050858526133	11_65637829
11_65625191_G_A_b37	4.10171271384651	11_65637829
11_65640562_G_A_b37	3.4367985102318	11_65637829
11_65667796_G_A_b37	3.88649072517248	11_65660097
11_65837679_C_G_b37	4.06844561835435	11_65825973
11_66079786_G_A_b37	5.28033702861032	11_65889093
11_66610645_G_C_b37	5.45425931077424	11_66895260
11_66623500_C_CCT_b37	5.43418713193999	11_66895260
11_66790193_T_TA_b37	5.02147046541418	11_66895260
11_67805563_G_A_b37	5.9591864510846	11_66895260
11_71164019_T_C_b37	5.4950098126497	11_71476633
11_71421314_C_A_b37	4.74288217143727	11_71476633
11_71498648_A_G_b37	4.34273841655542	11_71476633
11_73038895_C_CT_b37	4.89785242616123	11_72959855
11_73104196_A_C_b37	4.68535652321923	11_73152652
11_73694754_C_T_b37	5.73408181067451	11_73152652
11_73700410_A_G_b37	5.73858952200312	11_73152652
11_73882260_T_G_b37	5.86309018253833	11_73152652
11_74022817_G_T_b37	5.82318982316221	11_74688380
11_76050597_C_T_b37	5.70675446971191	11_76559639
11_77489608_T_G_b37	5.93309482826308	11_76632384
11_88072048_CCAGATTATAAA_C_b37	4.15265519881729	11_88086259
11_93248881_T_G_b37	6.36723996942503	11_95578258
11_94336130_T_C_b37	6.09416670137913	11_95578258
11_102598859_C_T_b37	5.19992787367256	11_102757321
11_108116700_T_C_b37	6.29422829107343	11_110085620
11_117685343_C_T_b37	5.98076124730239	11_116728676
11_117745049_T_A_b37	5.97817549352319	11_118696037
11_118146197_C_A_b37	5.74023712075639	11_118696037
11_118478404_C_A_b37	5.33772674423805	11_118696037
11_118728320_C_T_b37	4.10561235968679	11_118741072
11_124610011_C_CG_b37	6.06079337463125	11_123459759
11_124982023_A_G_b37	6.18249026217155	11_123459759
11_125773651_C_CG_b37	6.36434327225446	11_123459759
11_130785304_T_C_b37	6.1249545880676	11_129451923
12_329131_G_C_b37	6.62705046889091	12_4566052
12_1021557_G_A_b37	6.54955449058256	12_4566052
12_1711681_A_G_b37	6.45551057249944	12_4566052
12_1718074_G_A_b37	6.45453678264117	12_4566052
12_6165814_C_G_b37	5.21756289966943	12_6330843
12_6293163_G_A_b37	4.57612241982994	12_6330843
12_6570821_T_G_b37	5.24671518161646	12_6394334
12_6572549_C_T_b37	5.25094669184327	12_6394334
12_6580249_T_C_b37	5.26931676692466	12_6394334
12_6602367_C_T_b37	5.31813431960545	12_6394334
12_6979010_G_A_b37	5.76691600991467	12_6394334
12_6980932_G_A_b37	5.76834131828509	12_6394334
12_6982452_G_A_b37	5.76946521011427	12_6394334
12_6999514_T_C_b37	5.78188528464413	12_6394334
12_7001020_A_G_b37	5.78296468904533	12_6394334
12_7009270_A_C_b37	5.78883062479355	12_6394334
12_7009602_G_T_b37	5.78906503394371	12_6394334
12_7009969_G_A_b37	5.78932400775498	12_6394334
12_7018044_C_A_b37	5.79498340349826	12_6394334
12_7023123_A_G_b37	5.79850562625757	12_6394334
12_7023300_A_C_b37	5.79862785992243	12_6394334
12_7023866_T_C_b37	5.79901850067464	12_6394334
12_7034950_C_T_b37	5.80659845931724	12_6394334
12_7053022_C_T_b37	5.81868041085431	12_6394334
12_7067555_G_A_b37	5.82815829970201	12_6394334
12_7342364_AGG_A_b37	5.97682253871868	12_6394334
12_7869202_TTCAC_T_b37	6.05389821683397	12_9001336
12_7869203_TCAC_T_b37	6.05389783322718	12_9001336
12_7885652_G_A_b37	6.04754159417837	12_9001336
12_9926397_A_G_b37	5.22744962046984	12_9757568
12_10850962_T_G_b37	5.60890560790342	12_10444608
12_11323939_G_C_b37	5.94415287796936	12_10444608
12_32028641_T_TA_b37	5.47004720184427	12_32323793
12_32040642_C_T_b37	5.45201963354473	12_32323793
12_32632189_G_A_b37	5.39381378035154	12_32384554
12_47525818_A_T_b37	5.44307827521488	12_47803199
12_48398223_G_A_b37	5.76614430467255	12_47814585
12_49627819_G_C_b37	5.51063882912695	12_49951888
12_50447545_A_T_b37	5.69518212015384	12_49951888
12_50467769_G_A_b37	5.71255037486487	12_49951888
12_50611020_T_C_b37	5.81897305547136	12_49951888
12_50892069_AC_A_b37	5.97321193226437	12_49951888
12_50897672_AAAGT_A_b37	5.97579242189247	12_49951888
12_50900106_T_C_b37	5.9769086532741	12_49951888
12_51656651_C_A_b37	6.23166426567938	12_49951888
12_51789449_C_T_b37	6.2642420012548	12_49951888
12_52546626_T_C_b37	6.41409367950222	12_49951888
12_53473889_T_TG_b37	6.4026537042115	12_56001170
12_53775147_GA_G_b37	6.34752984239374	12_56001170
12_53995491_A_G_b37	6.30226164387878	12_56001170
12_56070668_C_T_b37	3.79056662514608	12_56076841
12_56070774_G_A_b37	3.78304557211469	12_56076841
12_56075263_C_T_b37	3.19838213000829	12_56076841
12_56915547_G_A_b37	5.25618838258977	12_57095926
12_57111949_T_G_b37	4.20477093628552	12_57095926
12_66673432_G_A_b37	6.15617799505149	12_68106206
12_66696410_C_T_b37	6.14915658206897	12_68106206
12_69753595_C_T_b37	6.19053198781966	12_68202881
12_69753830_G_A_b37	6.19059779712107	12_68202881
12_69754012_C_T_b37	6.19064875747338	12_68202881
12_69980141_G_C_b37	6.24975121088706	12_68202881
12_94363179_G_T_b37	6.11402018222657	12_95663408
12_96867438_C_G_b37	5.99984753587783	12_95867790
12_104899352_C_T_b37	6.28000485059567	12_106804833
12_106330083_T_C_b37	5.67646588819373	12_106804833
12_108079446_G_A_b37	5.38864639280047	12_108324152
12_108154632_T_C_b37	5.22922350560222	12_108324152
12_109167231_GTA_G_b37	5.92586878685498	12_108324152
12_110011229_G_T_b37	6.10017265477514	12_111270654
12_110080534_A_G_b37	6.07559111850249	12_111270654
12_110198417_TG_T_b37	6.030291194512	12_111270654
12_110198418_GC_G_b37	6.03029078947629	12_111270654
12_110783241_G_A_b37	5.6878979992751	12_111270654
12_110888857_C_T_b37	5.5818336490675	12_111270654
12_110894557_G_A_b37	5.57530102395345	12_111270654
12_111351029_TC_T_b37	4.65278766254302	12_111395984
12_113363077_T_G_b37	6.11861651756012	12_112049014
12_113364375_A_G_b37	6.11904529120372	12_112049014
12_118501598_G_A_b37	5.40934634506602	12_118244946
12_120670966_C_G_b37	4.98188200319762	12_120766879
12_120671623_A_G_b37	4.97889689982976	12_120766879
12_121022640_C_G_b37	4.98551628785272	12_120925921
12_121477046_A_G_b37	5.74125089984815	12_120925921
12_121903971_G_C_b37	5.40913985410843	12_122160501
12_122645458_A_AG_b37	5.66434106130061	12_122183779
12_125077567_C_T_b37	5.35442347660352	12_124851404
12_132313517_C_T_b37	6.54374145621816	12_128816149
12_133084973_G_A_b37	6.63030835131551	12_128816149
12_133136860_G_C_b37	6.6355553190816	12_128816149
13_30881316_C_T_b37	5.75605082357144	13_30311086
13_40025303_T_TTTTG_b37	4.97280894590913	13_39931373
13_42037935_C_T_b37	5.4745789961975	13_42336183
13_42622469_G_GA_b37	5.10174707394637	13_42496070
13_43558846_T_C_b37	4.92470819850309	13_43642928
13_49069415_C_T_b37	4.68323621246986	13_49021195
13_50265225_C_T_b37	3.29292029960001	13_50267187
13_52027750_GGCCGCCCCGGCGC_G_b37	6.01102755347376	13_51002034
13_52076113_A_G_b37	6.03103662984085	13_51002034
13_52733634_C_G_b37	6.23844782794636	13_51002034
13_53022518_A_G_b37	6.30545563060573	13_51002034
13_53029770_CGCGGTGGCGGTGGCGGTG_C_b37	6.3070116257818	13_51002034
13_53227301_C_T_b37	6.34738232269318	13_51002034
13_79235501_A_G_b37	5.41280146495888	13_78976799
13_79235544_A_G_b37	5.41287364468196	13_78976799
13_79968133_G_A_b37	5.99622043961778	13_78976799
13_99095651_T_C_b37	4.42721012433079	13_99122393
13_99634160_C_A_b37	5.30136861331614	13_99434005
13_99696930_G_T_b37	5.23532135016826	13_99868847
13_99697280_G_A_b37	5.23443628864451	13_99868847
13_99728452_C_T_b37	5.14735473455537	13_99868847
13_99739129_C_T_b37	5.1130035920503	13_99868847
13_99739662_C_T_b37	5.11121545133562	13_99868847
13_99739927_G_T_b37	5.11032366554025	13_99868847
13_99754222_G_A_b37	5.05928313749018	13_99868847
13_100039706_G_A_b37	5.23264040202694	13_99868847
13_103333356_G_A_b37	6.4881753408103	13_106410694
13_114160494_AG_A_b37	5.38178451565582	13_113919624
13_114874617_A_C_b37	5.98000064302346	13_113919624
14_20881055_G_C_b37	5.61130792814883	14_20472447
14_21946535_A_G_b37	6.15359842509929	14_23370824
14_22917633_G_A_b37	5.65628223484864	14_23370824
14_23271795_C_T_b37	4.99576677904997	14_23370824
14_23280576_C_G_b37	4.95544239842381	14_23370824
14_23288362_T_C_b37	4.91625913036524	14_23370824
14_24797440_G_GGT_b37	5.2161315797853	14_24632954
14_24836954_GGGA_G_b37	5.3096322963152	14_24632954
14_31266257_T_C_b37	5.79083946825097	14_31884044
14_31919287_T_C_b37	4.54708519257043	14_31884044
14_35009296_G_T_b37	4.92793468174118	14_35094005
14_35809353_CCG_C_b37	5.6294850333766	14_35383280
14_35809354_CG_C_b37	5.62948605266896	14_35383280
14_35976347_TGGCTGA_T_b37	5.77310449156268	14_35383280
14_49601890_G_A_b37	5.61984434442464	14_50018609
14_50102269_G_C_b37	4.92252305139793	14_50018609
14_53163864_G_C_b37	5.78941993704857	14_53779635
14_60099301_AT_A_b37	5.06971248590183	14_60216712
14_65189878_GGGTGT_G_b37	5.78273627410467	14_65796245
14_65623809_A_G_b37	5.23663045854059	14_65796245
14_67879037_A_G_b37	5.58625526878135	14_68264741
14_68065989_A_G_b37	5.29831369266744	14_68264741
14_74765893_C_A_b37	5.67082638017064	14_75234518
14_75307600_G_A_b37	4.51259101820094	14_75275048
14_75360419_G_T_b37	4.9313154557076	14_75275048
14_75409682_T_C_b37	4.92691837952683	14_75494193
14_75535927_G_A_b37	3.51693180886801	14_75539214
14_75647494_G_A_b37	5.03455225792666	14_75539214
14_77187061_G_T_b37	6.05410493159902	14_78319734
14_90066451_A_C_b37	6.06064307803167	14_88916597
14_94640607_C_T_b37	5.38615817378099	14_94397299
14_94830555_C_T_b37	5.63674558820491	14_94397299
14_100704890_T_G_b37	5.12975110149961	14_100839708
14_100751666_TC_T_b37	4.94469483239617	14_100839708
14_100752644_A_C_b37	4.9398436043566	14_100839708
14_100771975_C_G_b37	4.83080672342317	14_100839708
14_100840290_C_T_b37	2.25767857486918	14_100840110
14_100840950_G_A_b37	2.92479599579791	14_100840110
14_100842059_A_G_b37	3.29003461136252	14_100840110
14_101159416_T_G_b37	5.5042084394541	14_100840110
14_101701780_C_A_b37	5.83107016704066	14_102379530
14_103523598_T_C_b37	5.86102514553853	14_102797451
14_104400159_T_C_b37	5.71975377261236	14_104924668
14_104866482_A_G_b37	4.76482596645562	14_104924668
14_105126982_G_GC_b37	5.27631471658642	14_104938047
14_105331466_G_C_b37	5.5741215915866	14_105706543
14_105338536_G_A_b37	5.56585725975529	14_105706543
14_105339560_G_C_b37	5.56464713001998	14_105706543
14_105363202_A_G_b37	5.53572693262048	14_105706543
15_28204530_G_GA_b37	3.89569872695931	15_28212394
15_28534552_C_CATA_b37	5.38815983802888	15_28290120
15_30916535_C_T_b37	5.40592833113301	15_31171175
15_31421676_T_C_b37	4.88203475564765	15_31345463
15_31726328_A_G_b37	5.58077220481782	15_31345463
15_33396696_C_CCA_b37	6.31201520649805	15_31345463
15_33396699_C_CA_b37	6.31201584166814	15_31345463
15_40600198_G_C_b37	5.82708158695015	15_41271752
15_41171132_G_A_b37	5.00268862915276	15_41271752
15_43545728_G_A_b37	6.31286317770601	15_41490486
15_44982537_T_TA_b37	6.44380977589945	15_47761032
15_48623248_TCGGGCGCGGTGTCTTGCCCACAGCTTGGGGAGCGGCCC_T_b37	5.60964349133161	15_48216203
15_52788608_CA_C_b37	6.36284762619378	15_55094545
15_52815914_C_A_b37	6.35767419210702	15_55094545
15_52815946_A_C_b37	6.35766809304363	15_55094545
15_60771438_G_GC_b37	3.67311310423823	15_60776148
15_63790662_C_T_b37	6.47921744922344	15_60776148
15_64290385_A_G_b37	6.45634689945417	15_67150258
15_65281624_A_G_b37	6.27152447903187	15_67150258
15_65593342_T_TC_b37	6.19226546073587	15_67150258
15_65618532_C_A_b37	6.18518136780401	15_67150258
15_65805389_T_C_b37	6.12868030589137	15_67150258
15_65912138_C_T_b37	6.09276308980883	15_67150258
15_66070962_T_C_b37	6.03314096990297	15_67150258
15_66084255_A_G_b37	6.02775883431032	15_67150258
15_67214108_A_C_b37	4.58163112720089	15_67175947
15_68325801_C_G_b37	6.06064307803167	15_67175947
15_68334414_T_G_b37	6.06388404191075	15_67175947
15_68407287_A_G_b37	6.09037834042949	15_67175947
15_68503216_C_T_b37	6.07768142902363	15_69699078
15_68507272_G_A_b37	6.07620593189632	15_69699078
15_68507324_T_TCCTTCCCCA_b37	6.07618698268245	15_69699078
15_68522090_GGCGGAGCGGA_G_b37	6.07077240399753	15_69699078
15_68522850_G_A_b37	6.07049188275579	15_69699078
15_70420355_G_A_b37	4.93382123210345	15_70506220
15_74691800_A_C_b37	5.51440960645202	15_75018695
15_75136694_T_C_b37	3.64767631324087	15_75132252
15_75898996_A_T_b37	5.55095808838102	15_76254592
15_78344922_G_A_b37	5.29216743078429	15_78540881
15_79237247_C_G_b37	5.46855999400013	15_78943104
15_86168689_G_A_b37	5.80127058830653	15_85535884
15_89680044_G_C_b37	4.99018340460962	15_89777808
15_91351930_G_A_b37	5.50053148621463	15_91668544
15_91365169_T_C_b37	5.48198122088104	15_91668544
15_91404788_T_C_b37	5.42120399445184	15_91668544
15_92393488_G_GC_b37	4.77029222084138	15_92452411
15_92393489_G_C_b37	4.77028485036132	15_92452411
15_92393498_GGGGT_G_b37	4.77021851041131	15_92452411
15_92393499_GGGT_G_b37	4.77021113868018	15_92452411
15_92409097_A_G_b37	4.63663831873502	15_92452411
16_134441_C_A_b37	5.94895647178937	16_1023552
16_447348_A_G_b37	5.76057702253688	16_1023552
16_449162_T_C_b37	5.75920762642756	16_1023552
16_638264_C_G_b37	5.58578661008361	16_1023552
16_774045_TGGGGCAGTGGGTGGGTGG_T_b37	5.39708447501013	16_1023552
16_783864_C_A_b37	5.37964810349999	16_1023552
16_817339_G_T_b37	5.31431814647781	16_1023552
16_1294910_A_AG_b37	5.43354423013705	16_1023552
16_1342708_CTT_C_b37	5.50400437415525	16_1023552
16_1524850_A_G_b37	5.7000968382757	16_1023552
16_1530650_A_G_b37	5.70509275411934	16_1023552
16_1530949_C_T_b37	5.70534875103968	16_1023552
16_1979544_A_C_b37	5.98045471228394	16_1023552
16_2478745_TC_T_b37	5.77537376037543	16_3074919
16_2918292_A_G_b37	5.19486940241222	16_3074919
16_2954266_A_C_b37	5.08154172449703	16_3074919
16_3003697_C_G_b37	4.85262026273905	16_3074919
16_3003947_G_A_b37	4.85109316306895	16_3074919
16_3079685_T_C_b37	3.67824515192704	16_3074919
16_3118865_T_C_b37	4.64292923372345	16_3074919
16_4004793_A_G_b37	5.96842457171644	16_3074919
16_4746392_T_C_b37	6.00997241583251	16_5769619
16_4883781_T_A_b37	5.94735479664409	16_5769619
16_11230703_T_C_b37	3.71633728788955	16_11225500
16_11443873_G_T_b37	4.66954001525944	16_11397150
16_11895379_T_G_b37	5.17583060416225	16_11745470
16_12667409_C_G_b37	5.38218640241679	16_12908502
16_15498773_G_C_b37	6.41334537099115	16_12908502
16_15685342_T_C_b37	6.44355101305975	16_12908502
16_16183087_C_T_b37	6.51515640073061	16_12908502
16_18802031_G_A_b37	6.18446996933184	16_20331250
16_19223970_G_A_b37	6.0442578478554	16_20331250
16_28323470_T_G_b37	3.78922805726734	16_28329624
16_28333411_G_A_b37	3.57840997033124	16_28329624
16_28497059_T_A_b37	3.43472854177976	16_28494339
16_28585636_C_T_b37	4.75671216016477	16_28528527
16_28835682_G_GA_b37	2.38738982633873	16_28835925
16_28851374_G_GCC_b37	3.37069809257558	16_28853721
16_28891465_C_T_b37	4.5768594297075	16_28853721
16_29130078_C_CAT_b37	5.44147204103854	16_28853721
16_29283230_T_G_b37	5.63297327967893	16_28853721
16_29832138_G_A_b37	4.36135002435227	16_29809159
16_30457350_C_T_b37	4.14063372513482	16_30471173
16_30493881_T_C_b37	4.29688447553855	16_30474072
16_30773605_G_T_b37	5.15247181033604	16_30631546
16_30996872_G_GC_b37	3.52917360326172	16_30993491
16_31141993_C_T_b37	4.51280442417282	16_31174561
16_31376341_G_GAACA_b37	4.27390366642097	16_31357553
16_48390512_G_T_b37	5.29442213311298	16_48587491
16_50727075_A_G_b37	3.25188145455253	16_50728860
16_55656355_G_A_b37	6.20405836275504	16_54056583
16_56352905_G_A_b37	6.00234967980499	16_57358329
16_56676272_T_G_b37	5.83382130722088	16_57358329
16_56966011_G_A_b37	5.59363934151047	16_57358329
16_57058974_C_T_b37	5.4761879671444	16_57358329
16_57662051_G_GC_b37	5.48247768093659	16_57358329
16_58157862_A_C_b37	5.13315873434815	16_58293742
16_58246057_G_A_b37	4.67839089444509	16_58293742
16_66262894_G_A_b37	6.22390693737693	16_67937477
16_68562815_C_T_b37	3.73949323078162	16_68557327
16_68563743_A_G_b37	3.78908691508803	16_68569895
16_68738324_G_T_b37	4.93612652505768	16_68652002
16_69967093_G_A_b37	5.47225167259294	16_69670439
16_74635295_C_T_b37	5.69756670559755	16_75133681
16_74635791_C_G_b37	5.69713427593269	16_75133681
16_74700628_G_A_b37	5.63654205441292	16_75133681
16_81730809_G_A_b37	5.1832669958408	16_81883307
16_84102805_G_T_b37	6.1034462213081	16_82833851
16_84120005_G_A_b37	6.10929331041424	16_82833851
16_84178647_A_G_b37	6.12865673159969	16_82833851
16_84209354_T_A_b37	6.13846185766674	16_82833851
16_84209498_T_C_b37	6.13850732109839	16_82833851
16_84209634_C_G_b37	6.13855025441427	16_82833851
16_84209816_T_C_b37	6.13860770265326	16_82833851
16_84209864_G_C_b37	6.13862285257087	16_82833851
16_84221085_A_C_b37	6.14215003753922	16_82833851
16_84228279_G_A_b37	6.14439640623691	16_82833851
16_84233596_C_T_b37	6.14604923510225	16_82833851
16_84958696_T_C_b37	5.98872925253338	16_85933077
16_84983062_CTG_C_b37	5.97773091966063	16_85933077
16_85004274_A_ACTT_b37	5.9679240770731	16_85933077
16_85783768_T_A_b37	5.17408889546369	16_85933077
16_85946481_G_C_b37	3.8488047010518	16_85939422
16_88058751_C_G_b37	5.71351238327307	16_87541726
16_88773528_C_A_b37	5.30733769480626	16_88976453
16_88822156_T_C_b37	5.18836029680461	16_88976453
16_88856370_C_T_b37	5.07948514583244	16_88976453
16_88879087_A_G_b37	4.98841178905203	16_88976453
16_88921634_C_G_b37	4.73893903120348	16_88976453
16_89255108_G_A_b37	5.44506839868896	16_88976453
16_89772416_G_A_b37	4.30304478424337	16_89752324
16_89907947_G_A_b37	4.07051809701987	16_89919709
16_89984604_T_C_b37	4.38918381030816	16_89960104
17_1402536_G_A_b37	6.18245146032817	17_2924664
17_1464466_G_A_b37	6.16441204668344	17_2924664
17_1493715_C_T_b37	6.15562445898447	17_2924664
17_1493816_C_A_b37	6.15559380432096	17_2924664
17_2529934_T_C_b37	5.59630123483297	17_2924664
17_3816961_T_C_b37	4.82750496887805	17_3884181
17_3818620_T_C_b37	4.81665219346032	17_3884181
17_3820332_A_G_b37	4.80516090159943	17_3884181
17_3820698_A_G_b37	4.80266428297251	17_3884181
17_3868919_C_T_b37	4.18363990422135	17_3884181
17_4300706_T_G_b37	5.47595433153683	17_4599900
17_4338832_G_A_b37	5.41675530564818	17_4599900
17_4561074_A_G_b37	4.58913383572301	17_4599900
17_4889816_G_T_b37	4.90576890471757	17_4809322
17_4891956_G_A_b37	4.917164031429	17_4809322
17_5129801_TTC_T_b37	5.37927831682683	17_5369285
17_5415623_C_T_b37	4.66594665743911	17_5369285
17_6766055_C_T_b37	5.72238627118131	17_6238357
17_7039914_A_C_b37	5.83913915291735	17_7730374
17_7040878_C_T_b37	5.8385323809016	17_7730374
17_7123240_T_TGGGCGTGCAGGACGC_b37	5.78328526971816	17_7730374
17_7145229_TAATC_T_b37	5.76726424058363	17_7730374
17_7145981_T_C_b37	5.76670574836379	17_7730374
17_7155056_T_C_b37	5.75990871690556	17_7730374
17_7155138_GA_G_b37	5.75984681266522	17_7730374
17_7164563_C_T_b37	5.7526721539349	17_7730374
17_7185861_T_C_b37	5.7360090503812	17_7730374
17_7212501_T_TC_b37	5.71422410769684	17_7730374
17_7379650_G_A_b37	5.54496672389427	17_7730374
17_7387350_C_CT_b37	5.53532577300601	17_7730374
17_7647270_C_A_b37	4.91962715383327	17_7730374
17_7835659_G_A_b37	5.02237062638996	17_7730374
17_7918490_T_C_b37	5.27442804420845	17_7730374
17_8315067_A_G_b37	5.76692863722661	17_7730374
17_8611994_T_C_b37	5.94528192642093	17_7730374
17_8702644_G_T_b37	5.98778733221099	17_7730374
17_10633358_C_T_b37	6.46284479179652	17_7730374
17_16566673_C_T_b37	6.14896862808407	17_15157487
17_16776844_G_C_b37	6.18487674702364	17_18307496
17_16914489_A_T_b37	6.14395361057032	17_18307496
17_17155873_C_T_b37	6.06131070705613	17_18307496
17_17184080_G_C_b37	6.05054099150944	17_18307496
17_17193215_C_T_b37	6.04699511502554	17_18307496
17_17726965_C_T_b37	5.76382616385132	17_18307496
17_17876296_C_G_b37	5.63467975935396	17_18307496
17_18170948_C_T_b37	5.13528852398456	17_18307496
17_19851875_G_T_b37	6.18875416879643	17_18307496
17_25808928_G_T_b37	6.23240903525897	17_27516617
17_25858581_CT_C_b37	6.21959421784063	17_27516617
17_25867382_A_T_b37	6.21728280613824	17_27516617
17_31187216_G_C_b37	6.4851978287034	17_34243528
17_32592905_C_A_b37	6.2176481554418	17_34243528
17_33368608_AGT_A_b37	5.94196884066462	17_34243528
17_34433939_C_G_b37	5.2226774609092	17_34266955
17_37251315_C_G_b37	6.34292695916436	17_39453870
17_37828496_T_C_b37	6.21095357555613	17_39453870
17_40428961_A_G_b37	5.25360935458948	17_40608272
17_40515826_C_T_b37	4.96589282242234	17_40608272
17_40770091_A_G_b37	5.17953455691522	17_40618898
17_41150949_G_A_b37	5.72595408005714	17_40618898
17_41176688_T_C_b37	5.74647150261223	17_40618898
17_41277187_G_C_b37	5.81841725782973	17_40618898
17_41394877_C_T_b37	5.87047296548714	17_42136994
17_42687265_T_C_b37	5.43814505267237	17_42413017
17_43485219_G_A_b37	6.03027701803723	17_42413017
17_43518152_A_G_b37	6.04341572636061	17_42413017
17_44053307_T_TAG_b37	6.10460079145041	17_45325639
17_44104343_A_C_b37	6.08682129029726	17_45325639
17_44159672_A_G_b37	6.06668663137143	17_45325639
17_44899759_C_T_b37	5.62928826515189	17_45325639
17_45331618_C_G_b37	3.77670118398841	17_45325639
17_47300823_G_A_b37	5.26088195046359	17_47118484
17_47393605_G_A_b37	5.01801773720895	17_47497840
17_48101438_C_T_b37	5.61275101857843	17_47691470
17_48208274_C_T_b37	5.7133267067322	17_47691470
17_48642746_GGC_G_b37	5.78395786269033	17_49250821
17_49021433_A_G_b37	5.36057258813438	17_49250821
17_56609525_G_A_b37	5.28804343484358	17_56803632
17_56737553_G_A_b37	4.82007003431233	17_56803632
17_57031742_G_A_b37	5.35814622838982	17_56803632
17_57184162_A_C_b37	5.58039004239578	17_56803632
17_57184270_A_AG_b37	5.58051328373309	17_56803632
17_57453511_A_G_b37	5.58043569141337	17_57834081
17_61269838_G_A_b37	6.12153522362104	17_59946914
17_61851751_T_G_b37	6.27985804631204	17_59946914
17_61916952_AAC_A_b37	6.29447482378451	17_59946914
17_61916953_AC_A_b37	6.29447504423414	17_59946914
17_61989626_T_G_b37	6.31020735279398	17_59946914
17_62005645_C_G_b37	6.31359981505099	17_59946914
17_62134056_G_A_b37	6.28685532546843	17_64069832
17_62145338_C_T_b37	6.28431678709846	17_64069832
17_62160044_T_C_b37	6.2809853875631	17_64069832
17_62160131_G_C_b37	6.28096560292691	17_64069832
17_62181308_A_C_b37	6.27612273832435	17_64069832
17_62502641_G_C_b37	6.19512220606177	17_64069832
17_71953007_T_C_b37	5.84045301488705	17_72645559
17_72172973_C_T_b37	5.67448177081747	17_72645559
17_72897722_G_T_b37	5.39956816298279	17_72646784
17_72955523_C_T_b37	5.48959289982189	17_72646784
17_73512354_A_C_b37	5.93730269744947	17_72646784
17_73514944_A_G_b37	5.93860027232827	17_72646784
17_73900688_T_C_b37	6.09826463415127	17_72646784
17_74264573_G_GC_b37	6.04484107502644	17_75373341
17_74269775_A_C_b37	6.04279870527926	17_75373341
17_74477691_C_T_b37	5.95213881513026	17_75373341
17_74481803_G_A_b37	5.95014034595706	17_75373341
17_74485162_C_T_b37	5.94850098952283	17_75373341
17_74500384_G_C_b37	5.94099334931035	17_75373341
17_74674556_G_A_b37	5.84434419541843	17_75373341
17_74712159_C_CA_b37	5.82032167868479	17_75373341
17_74712310_A_G_b37	5.82022248382306	17_75373341
17_75321199_G_C_b37	4.71719601428848	17_75373341
17_75388200_C_T_b37	4.17201880942456	17_75373341
17_75663256_G_T_b37	5.36366273861847	17_75894282
17_76228048_C_T_b37	5.52344339517613	17_75894282
17_76238523_G_C_b37	5.53686385627471	17_75894282
17_76588935_T_C_b37	5.84176854083835	17_75894282
17_78248369_C_T_b37	4.55763951524678	17_78284479
17_78588202_A_G_b37	5.18422282129634	17_78741036
17_78711966_A_G_b37	4.46345997112414	17_78741036
17_78930171_G_A_b37	5.27677419998896	17_78741036
17_79093427_C_T_b37	5.50697965571306	17_79414777
17_79268234_T_G_b37	5.16596804167425	17_79414777
17_79356018_G_C_b37	4.76908178711822	17_79414777
17_79360570_C_G_b37	4.73406338431459	17_79414777
17_79383145_TG_T_b37	4.50014038134546	17_79414777
17_79421584_A_G_b37	3.83301954707653	17_79414777
17_79460490_G_A_b37	4.66004922395665	17_79414777
17_79630238_A_G_b37	5.33337068681452	17_79414777
17_80055516_G_A_b37	5.17487062545157	17_80205094
17_80078303_G_A_b37	5.10309185239855	17_80205094
17_80128447_G_A_b37	4.88450082715783	17_80205094
17_80158966_T_G_b37	4.66397403992825	17_80205094
17_80666377_C_CGT_b37	5.66396839102227	17_80205094
17_80828303_G_A_b37	5.7946344133904	17_80205094
17_81035278_A_C_b37	5.91917488216695	17_80205094
18_3262399_AGGGAGGAGGGTTGGCGGC_A_b37	4.82184092720045	18_3328748
18_5103881_C_T_b37	6.23285157549001	18_3394451
18_12841176_G_A_b37	4.02685998598456	18_12830539
18_28786441_T_C_b37	6.27901135822381	18_30687568
18_43651270_A_G_b37	5.72593938707053	18_43119237
18_43652203_G_A_b37	5.72670031941759	18_43119237
18_43652541_A_C_b37	5.72697565542904	18_43119237
18_43653327_C_T_b37	5.72761525970801	18_43119237
18_48405479_C_T_b37	5.54682634277151	18_48053250
18_48405481_C_G_b37	5.54682880873551	18_48053250
18_55310080_T_C_b37	5.80695084073049	18_54668944
18_61111346_A_T_b37	6.09034130530683	18_62342581
18_76829069_C_A_b37	6.03268764625597	18_75750899
18_76830106_G_C_b37	6.0331051560328	18_75750899
18_77711127_G_T_b37	5.97242085688857	18_78649597
18_77759802_G_C_b37	5.9492904490836	18_78649597
18_77792946_T_A_b37	5.93280443315607	18_78649597
18_77793240_C_A_b37	5.93265535921146	18_78649597
18_77794081_G_GC_b37	5.93222864383952	18_78649597
18_77794297_C_T_b37	5.93211897979742	18_78649597
18_77794410_C_T_b37	5.9320615982223	18_78649597
18_77818866_G_A_b37	5.91946093991721	18_78649597
18_77917479_G_A_b37	5.86458167783838	18_78649597
18_77933497_G_A_b37	5.85497428019783	18_78649597
18_78004331_C_T_b37	5.80973945515149	18_78649597
19_506920_A_G_b37	5.5201676864837	19_838178
19_605783_T_A_b37	5.36622864870591	19_838178
19_682010_G_T_b37	5.19359482938068	19_838178
19_697514_A_C_b37	5.14818605054231	19_838178
19_722528_C_T_b37	5.06314939233884	19_838178
19_862024_C_G_b37	4.37743375170339	19_838178
19_862912_C_T_b37	4.3933119147002	19_838178
19_872969_C_G_b37	4.54147939465728	19_838178
19_892003_T_C_b37	4.73099210705935	19_838178
19_892888_C_A_b37	4.73807465282377	19_838178
19_918410_GA_G_b37	4.90435303125381	19_838178
19_933196_T_C_b37	4.9778104555005	19_838178
19_933487_G_A_b37	4.97913846954681	19_838178
19_1026477_G_T_b37	4.98925398502483	19_1124032
19_1040765_A_G_b37	4.92047813353791	19_1124032
19_1066832_C_CGG_b37	4.75740362128753	19_1124032
19_1081617_A_G_b37	4.62752971038902	19_1124032
19_1082277_GCGGGGC_G_b37	4.62071888891348	19_1124032
19_1355483_CA_C_b37	5.22831564761742	19_1186317
19_1542797_C_G_b37	5.55203638744159	19_1186317
19_1593540_T_C_b37	5.60983336549868	19_1186317
19_1725735_G_C_b37	5.7319262395767	19_1186317
19_2152342_A_G_b37	5.98498881534362	19_1186317
19_2303158_C_G_b37	6.04799173767993	19_1186317
19_2335872_C_T_b37	6.06053013254188	19_1186317
19_2524925_A_C_b37	6.1266537406116	19_1186317
19_2567889_C_T_b37	6.14037383725078	19_1186317
19_2614992_T_C_b37	6.15493374917835	19_1186317
19_2756700_T_C_b37	6.19600586176572	19_1186317
19_2785273_G_C_b37	6.20383678462564	19_1186317
19_2842553_T_A_b37	6.21912248246553	19_1186317
19_2977638_T_C_b37	6.2531736596925	19_1186317
19_3046930_G_C_b37	6.25131864706984	19_4830616
19_3047170_A_G_b37	6.25126020761912	19_4830616
19_3062985_GC_G_b37	6.2473918551315	19_4830616
19_3165174_CTGT_C_b37	6.22152977349728	19_4830616
19_3176274_A_G_b37	6.21862555815712	19_4830616
19_3284819_T_C_b37	6.18915274105898	19_4830616
19_3285399_C_G_b37	6.18898975852996	19_4830616
19_3365909_T_C_b37	6.16575105361265	19_4830616
19_3367067_C_T_b37	6.16540756404563	19_4830616
19_3435254_T_C_b37	6.14468720287068	19_4830616
19_3480358_T_C_b37	6.13041708070406	19_4830616
19_3507716_G_C_b37	6.12152734474498	19_4830616
19_3520562_C_T_b37	6.1172895290108	19_4830616
19_3618688_A_C_b37	6.08347717774164	19_4830616
19_3761652_G_A_b37	6.02896348579277	19_4830616
19_4067990_GGGGGGGA_G_b37	5.88231217694531	19_4830616
19_4153659_G_A_b37	5.83056172491252	19_4830616
19_4233570_A_C_b37	5.77600852047143	19_4830616
19_4296709_GT_G_b37	5.72746642831216	19_4830616
19_4296710_TC_T_b37	5.72746561488571	19_4830616
19_4724733_G_A_b37	5.02483033936443	19_4830616
19_4895662_C_A_b37	4.8048002568704	19_4831866
19_6658636_G_A_b37	4.0139321207112	19_6668961
19_6728400_T_C_b37	4.77407880075252	19_6668961
19_7445495_C_T_b37	5.89016103503471	19_6668961
19_7459050_C_T_b37	5.89767656505891	19_6668961
19_7480686_A_G_b37	5.90940945686484	19_6668961
19_7488671_A_G_b37	5.91366076308131	19_6668961
19_7492141_C_T_b37	5.91549533783506	19_6668961
19_7627959_AC_A_b37	5.98181815430861	19_6668961
19_7627964_CG_C_b37	5.98182041861415	19_6668961
19_7703605_C_T_b37	5.98923439690299	19_8679120
19_7755469_T_C_b37	5.96550837495686	19_8679120
19_7864648_C_G_b37	5.91087669190374	19_8679120
19_8566894_T_C_b37	5.05009735371481	19_8679120
19_8567548_A_G_b37	5.04755911064366	19_8679120
19_8680207_G_A_b37	2.8750612633917	19_8679458
19_8813050_C_T_b37	5.12578370259298	19_8679458
19_10223427_A_G_b37	4.85931246070773	19_10295755
19_10397238_C_T_b37	3.69879625179043	19_10402235
19_10399904_C_T_b37	3.36772854608698	19_10402235
19_10403104_A_AG_b37	2.93951925261862	19_10402235
19_10715154_C_A_b37	3.8886848466597	19_10707416
19_11253310_C_T_b37	5.27729283186852	19_11063949
19_11647265_T_G_b37	4.87844136314948	19_11571680
19_11908770_A_G_b37	5.10307130040356	19_12035555
19_12605955_C_T_b37	5.75618027822898	19_12035555
19_13262621_C_CA_b37	6.08886827661118	19_12035555
19_14016774_G_A_b37	6.19036700067396	19_15566899
19_14367248_C_T_b37	6.07905528238226	19_15566899
19_14493302_G_A_b37	6.03084169378079	19_15566899
19_14583146_G_T_b37	5.9928865112369	19_15566899
19_14587982_T_C_b37	5.99074631423519	19_15566899
19_14801166_C_T_b37	5.88407793099698	19_15566899
19_14896459_G_A_b37	5.82636056518262	19_15566899
19_16190906_A_G_b37	5.3083295963174	19_16394295
19_17337555_C_A_b37	4.15448483703205	19_17323284
19_17447113_G_A_b37	5.09282587292398	19_17323284
19_17895280_A_C_b37	5.44693307058887	19_18175134
19_17938844_C_G_b37	5.37344718026642	19_18175134
19_18145922_CAGGGA_C_b37	4.46557615870393	19_18175134
19_18169314_T_G_b37	3.76499759928488	19_18175134
19_18315629_C_T_b37	4.73953278941733	19_18370523
19_18544284_GGGCGGGGGCGCGTC_G_b37	4.94475895346755	19_18456229
19_18586519_T_A_b37	5.11491441736008	19_18456229
19_18612748_G_A_b37	5.19456983922864	19_18456229
19_19471805_G_A_b37	6.00671285674856	19_18456229
19_19856056_T_G_b37	6.14607467622117	19_18456229
19_21265171_C_T_b37	6.44854292644379	19_18456229
19_21310096_T_C_b37	6.45543388181389	19_18456229
19_33643243_A_G_b37	3.58138068870999	19_33639430
19_33759036_T_G_b37	5.07775659748192	19_33639430
19_33759471_C_T_b37	5.07933322252196	19_33639430
19_35264606_T_TG_b37	6.04103957867931	19_34165501
19_35487933_C_G_b37	6.12137367808538	19_34165501
19_35492129_C_T_b37	6.12274948670751	19_34165501
19_35494834_G_C_b37	6.12363411272054	19_34165501
19_35532305_T_G_b37	6.13570655885107	19_34165501
19_35611913_A_G_b37	6.16029231647953	19_34165501
19_35615313_C_T_b37	6.16131198961055	19_34165501
19_35661787_C_T_b37	6.17501490272752	19_34165501
19_35787609_C_T_b37	6.21008003391214	19_34165501
19_35848955_C_T_b37	6.22620151186584	19_34165501
19_36232420_C_T_b37	6.31532366761378	19_34165501
19_36235431_A_G_b37	6.31595586873291	19_34165501
19_36235928_A_C_b37	6.31606013232867	19_34165501
19_36239484_A_G_b37	6.31680540164872	19_34165501
19_36619392_T_C_b37	6.38985544476581	19_34165501
19_37157556_T_TC_b37	6.4759697176227	19_34165501
19_38997635_A_C_b37	6.23569632482305	19_40718299
19_39826597_A_G_b37	5.95022022776248	19_40718299
19_41107208_A_C_b37	5.52126626014648	19_40775111
19_41193580_A_G_b37	5.62166432899245	19_40775111
19_41195170_T_C_b37	5.62331132803559	19_40775111
19_41197268_G_GC_b37	5.6254750236766	19_40775111
19_41354712_A_G_b37	5.76312987539725	19_40775111
19_41381647_A_C_b37	5.7828572988641	19_40775111
19_41382665_G_A_b37	5.78358559933258	19_40775111
19_41702235_A_T_b37	5.96713829201985	19_40775111
19_41869486_A_AC_b37	6.03916656026981	19_40775111
19_44008368_A_AC_b37	5.80238781831611	19_44642803
19_44074597_T_G_b37	5.75450657969077	19_44642803
19_44171349_C_T_b37	5.67344024599307	19_44642803
19_44289910_TTTTC_T_b37	5.54764427442955	19_44642803
19_44952236_A_T_b37	5.49056803140965	19_44642803
19_45352487_A_T_b37	5.85106562601785	19_44642803
19_46067580_GGA_G_b37	5.44555750243137	19_46346549
19_46067583_GA_G_b37	5.44555283207093	19_46346549
19_46234632_T_C_b37	5.04889994061239	19_46346549
19_46296230_A_T_b37	4.70174063243721	19_46346549
19_46464137_A_G_b37	5.07036669705696	19_46346549
19_47217914_A_C_b37	4.77582153735133	19_47158236
19_47287405_T_C_b37	5.11116165957759	19_47158236
19_47799778_T_C_b37	4.98816193553333	19_47702468
19_48113875_CA_C_b37	5.61427273247799	19_47702468
19_48166515_C_T_b37	5.6665629052466	19_47702468
19_48673164_G_GT_b37	4.47258094134073	19_48702851
19_48794374_G_A_b37	4.7529545240841	19_48737757
19_49092627_A_T_b37	5.43642982298391	19_49365794
19_49228272_T_C_b37	5.13837533771357	19_49365794
19_49250538_A_G_b37	5.06166731123352	19_49365794
19_49315781_CT_C_b37	4.69909158976979	19_49365794
19_49317098_C_T_b37	4.68750220713707	19_49365794
19_49380836_G_C_b37	4.12875457269069	19_49367386
19_49381089_C_T_b37	4.13684734995745	19_49367386
19_49382437_T_C_b37	4.17759420964783	19_49367386
19_49465653_C_T_b37	4.99241211716119	19_49367386
19_49522616_A_C_b37	5.15533300043009	19_49665614
19_49522758_T_TG_b37	5.15490152569104	19_49665614
19_49654421_C_T_b37	4.04898530257071	19_49665614
19_49655174_A_T_b37	4.01874209576238	19_49665614
19_49804609_TG_T_b37	5.14300230239134	19_49665614
19_50014977_G_A_b37	5.54327815134282	19_49665614
19_50073237_C_G_b37	5.61025974638619	19_49665614
19_50093572_A_G_b37	5.63140216404431	19_49665614
19_50139119_G_C_b37	5.675325486508	19_49665614
19_50140209_C_T_b37	5.67632407356685	19_49665614
19_50366164_C_A_b37	5.84543975734104	19_49665614
19_50368879_TTTTC_T_b37	5.84711962158045	19_49665614
19_50370066_C_T_b37	5.84785202296481	19_49665614
19_50370106_T_G_b37	5.84787668221972	19_49665614
19_50370846_CGTGG_C_b37	5.8483326260643	19_49665614
19_50370851_GT_G_b37	5.84833570513847	19_49665614
19_50400731_T_TGGG_b37	5.86635705695579	19_49665614
19_51322312_T_C_b37	5.04854279052491	19_51210487
19_51600771_TGA_T_b37	4.28305234285439	19_51581583
19_51844978_G_T_b37	4.78376069574392	19_51784199
19_51896060_T_C_b37	5.04868257988762	19_51784199
19_51930706_A_C_b37	5.16586133978225	19_51784199
19_52164470_A_C_b37	5.58009434883212	19_51784199
19_52693297_C_CT_b37	5.40610055416851	19_52948038
19_53141113_G_T_b37	5.27778793725856	19_52951536
19_53141625_G_A_b37	5.27895927068422	19_52951536
19_53149967_C_A_b37	5.29761170966686	19_52951536
19_53590507_G_A_b37	5.80548182762331	19_52951536
19_53836609_G_C_b37	5.94697958306858	19_52951536
19_54057156_C_G_b37	5.90934417879212	19_54868759
19_54714594_T_C_b37	5.18798860432114	19_54868759
19_54813872_A_T_b37	4.73947740631835	19_54868759
19_54815577_T_C_b37	4.72577283180521	19_54868759
19_54828662_G_C_b37	4.60312271150734	19_54868759
19_54877165_A_G_b37	3.74593315845944	19_54871595
19_55104913_T_C_b37	5.36795010638556	19_54871595
19_55414914_A_G_b37	5.5879903049463	19_55802162
19_55781824_A_T_b37	4.3083295963174	19_55802162
19_55813248_G_A_b37	4.04481404752864	19_55802162
19_55945375_G_C_b37	5.15598547485419	19_55802162
19_56111305_A_C_b37	5.49016082194219	19_55802162
19_56683664_AT_A_b37	5.94522379466283	19_55802162
19_57183083_T_G_b37	5.74444398179741	19_57738275
19_57703209_T_C_b37	4.54489861335298	19_57738275
19_57703369_T_C_b37	4.54291252600035	19_57738275
19_57985566_G_C_b37	5.39321006697976	19_57738275
19_57998879_C_T_b37	5.41598274388454	19_57738275
19_58280265_C_T_b37	5.73399207494652	19_57738275
19_58281192_T_TC_b37	5.73473424057092	19_57738275
19_58286363_CTTTT_C_b37	5.73885108598528	19_57738275
19_58310857_C_G_b37	5.75783844966568	19_57738275
19_58313844_T_A_b37	5.76009814945151	19_57738275
19_58326001_A_G_b37	5.76917564252938	19_57738275
19_58361549_A_G_b37	5.79467970738327	19_57738275
19_58570912_T_G_b37	5.92045622736954	19_57738275
19_58899303_C_G_b37	6.06484306761341	19_57738275
20_2618094_G_A_b37	4.9040443853984	20_2537919
20_3184134_C_T_b37	5.61203431711688	20_2774842
20_3203950_T_A_b37	5.6325676233869	20_2774842
20_3653587_C_T_b37	5.7720920274648	20_4245273
20_3776026_AAAAG_A_b37	5.67140243027407	20_4245273
20_3776027_AAAG_A_b37	5.67140150476145	20_4245273
20_4110168_T_C_b37	5.13067463628354	20_4245273
20_4795821_C_A_b37	4.52844102875813	20_4762059
20_5149713_A_G_b37	5.58844538990079	20_4762059
20_5173014_C_CA_b37	5.61379532557402	20_4762059
20_17840220_T_A_b37	6.29441970786543	20_15870432
20_18485412_C_G_b37	6.41746853770611	20_15870432
20_18492511_C_T_b37	6.41864593793703	20_15870432
20_18548411_T_G_b37	6.4172660397126	20_21162172
20_18718980_A_G_b37	6.38795777541563	20_21162172
20_19796518_A_G_b37	6.135340999111	20_21162172
20_24929834_A_G_b37	5.47156306032231	20_25226018
20_24974401_T_C_b37	5.40074170601431	20_25226018
20_42847242_A_AAG_b37	6.17831349457481	20_41339548
20_43273207_T_C_b37	6.06564767295	20_44436388
20_43291265_C_A_b37	6.05885251689419	20_44436388
20_43515270_C_T_b37	5.96431574062557	20_44436388
20_47543604_G_A_b37	6.14889866377943	20_46134645
20_47833083_A_T_b37	6.23004995365578	20_46134645
20_48909280_C_T_b37	5.96044461442806	20_49822224
20_49119988_C_G_b37	5.84648370817191	20_49822224
20_49210953_G_C_b37	5.78623450289923	20_49822224
20_52523682_T_C_b37	5.81765327720123	20_53180814
20_60750682_G_C_b37	6.059988417121	20_59602560
20_61185059_G_A_b37	6.19934371868939	20_59602560
20_61464184_C_T_b37	6.26989220251393	20_59602560
20_61970805_G_C_b37	6.22198275221793	20_63637985
20_62244770_G_A_b37	6.14401845334851	20_63637985
20_62716270_G_A_b37	5.96459712644119	20_63637985
20_62751454_G_A_b37	5.94769441638657	20_63637985
21_35883030_G_A_b37	5.71356361938252	21_35365944
21_38337358_G_A_b37	5.11242065534334	21_38466902
21_38338329_G_T_b37	5.10915315522785	21_38466902
21_38353272_G_GTC_b37	5.0554968286665	21_38466902
21_40365504_A_G_b37	5.88901469314215	21_41139991
21_42480665_C_T_b37	4.66000172010288	21_42434957
21_43426579_C_T_b37	1.53147891704226	21_43426546
21_43429588_G_A_b37	3.48330195235817	21_43426546
21_43528026_T_C_b37	5.00638473813525	21_43426546
21_43528820_A_G_b37	5.00976948817041	21_43426546
21_43528949_C_T_b37	5.01031692093668	21_43426546
21_43528991_T_C_b37	5.01049500605746	21_43426546
21_43529078_A_G_b37	5.01086366452681	21_43426546
21_43533143_A_G_b37	5.02774905650001	21_43426546
21_43560871_T_C_b37	5.12816008239067	21_43426546
21_43981961_G_A_b37	5.32841426405649	21_44194977
21_44781984_T_C_b37	5.69259578394746	21_44289270
21_45138869_T_TGGCGCGGC_b37	5.92921450373739	21_44289270
21_45148527_GGC_G_b37	5.93412358426539	21_44289270
21_45188092_G_A_b37	5.9536741770596	21_44289270
21_45208976_C_T_b37	5.96364949196468	21_44289270
21_46334010_T_C_b37	6.31063830530455	21_44289270
21_46558780_T_C_b37	6.35593229204812	21_44289270
21_46746161_G_A_b37	6.39038606619317	21_44289270
21_46903484_G_A_b37	6.41734130224754	21_44289270
21_46903594_T_TG_b37	6.41735957595033	21_44289270
21_47311996_A_G_b37	6.36476161930533	X_49628118
22_17587746_GGGC_G_b37	6.59935417666791	22_21562901
22_17652763_GA_G_b37	6.59219219623474	22_21562901
22_18225318_C_T_b37	6.52343220479283	22_21562901
22_19158631_AC_A_b37	6.38098341806088	22_21562901
22_19159015_C_T_b37	6.3809140488424	22_21562901
22_19600961_A_G_b37	6.29268594302369	22_21562901
22_19930002_C_G_b37	6.21295958903674	22_21562901
22_23884047_T_C_b37	6.32370823081387	22_21776836
22_24191987_T_C_b37	6.38294446870406	22_21776836
22_24233998_G_A_b37	6.39043396708346	22_21776836
22_25003934_G_A_b37	6.50881228876746	22_21776836
22_25942595_C_T_b37	6.58266005088949	22_29767846
22_30138548_T_C_b37	3.69081605798092	22_30133642
22_35814113_G_T_b37	5.68159034217104	22_35333728
22_36635756_G_A_b37	5.35546301431447	22_36862461
22_37258844_G_A_b37	4.3909880666159	22_37283446
22_37628145_A_G_b37	4.98212191864653	22_37532179
22_37636351_C_A_b37	5.01775517126225	22_37532179
22_37726566_A_T_b37	5.28866945146145	22_37532179
22_37726660_T_C_b37	5.28887941202459	22_37532179
22_37815947_C_G_b37	5.45296494973917	22_37532179
22_37961949_C_T_b37	5.63323710690952	22_37532179
22_37970808_G_A_b37	5.64209833183055	22_37532179
22_38297263_A_G_b37	5.88370968741542	22_37532179
22_38610257_C_T_b37	5.81525356664638	22_39263768
22_39157384_G_A_b37	5.02688039791707	22_39263768
22_39602038_A_G_b37	4.88850523304765	22_39679395
22_41215418_G_GGGGT_b37	4.69664465758631	22_41265150
22_42466509_C_G_b37	5.99788287396008	22_41471373
22_42474678_T_TCTGCTA_b37	6.00143340943478	22_41471373
22_42474682_C_CT_b37	6.00143514088507	22_41471373
22_42485292_T_C_b37	6.00600368978116	22_41471373
22_42486028_CA_C_b37	6.00631882784127	22_41471373
22_42765367_GC_G_b37	6.11193259822093	22_41471373
22_42896474_T_C_b37	6.08299313590462	22_44107052
22_42928654_C_T_b37	6.07129236528852	22_44107052
22_43015492_G_T_b37	6.03804801051987	22_44107052
22_43186763_TGTG_T_b37	5.96392470294755	22_44107052
22_43257945_C_T_b37	5.92896293267153	22_44107052
22_43269547_C_T_b37	5.92298792706119	22_44107052
22_43291095_C_T_b37	5.91166780478612	22_44107052
22_43318700_G_A_b37	5.89672072462682	22_44107052
22_43357072_G_A_b37	5.87505026112546	22_44107052
22_43358492_G_A_b37	5.8742271966416	22_44107052
22_43685657_G_A_b37	5.62469040885592	22_44107052
22_46400476_GT_G_b37	5.93451713560423	22_45540440
22_47013155_C_T_b37	6.16811900514232	22_45540440
22_50120525_G_A_b37	5.09157903483359	22_49997051

## Sheet: Lung_cancer.iSNP
iSNP	distance to the nearest trait (log10 (x + 1))	The nearest GWAS signal
1_753405_C_A_b37	5.7768979517887	1_1351675
1_956061_A_AG_b37	5.59727274979503	1_1351675
1_1561185_G_A_b37	5.32120682975524	1_1351675
1_2223052_CCT_C_b37	5.87367219728832	1_2970656
1_2542653_A_G_b37	5.63144782782114	1_2970656
1_15514084_A_G_b37	6.16616270507395	1_16980180
1_15930251_T_G_b37	6.02116034513934	1_16980180
1_16339989_A_T_b37	5.80631024278911	1_16980180
1_19727062_C_T_b37	6.43884016159147	1_16980180
1_22283735_C_T_b37	6.72456715890705	1_16980180
1_22830106_A_ACG_b37	6.76715044664714	1_16980180
1_30331755_C_T_b37	7.04747627099592	1_41486926
1_31712863_C_G_b37	6.99007517843636	1_41486926
1_31776731_A_G_b37	6.9872279962169	1_41486926
1_38397341_G_A_b37	6.48990028849885	1_41486926
1_41158158_A_C_b37	5.51689086068174	1_41486926
1_44020394_T_C_b37	5.52394796390701	1_43686240
1_46806242_G_T_b37	6.49415501160909	1_43686240
1_52344414_A_C_b37	6.86399715861551	1_59655756
1_54868836_C_T_b37	6.68005626024836	1_59655756
1_56848954_C_T_b37	6.44821193204473	1_59655756
1_63155349_G_A_b37	6.54401766326822	1_59655756
1_64786906_TA_T_b37	6.45528122095878	1_67639770
1_64786968_G_GT_b37	6.45527178253443	1_67639770
1_81874389_GC_G_b37	5.85414079624318	1_82589116
1_85796427_A_G_b37	6.36638372885598	1_83471638
1_119828141_A_C_b37	7.29157375979094	1_100258911
1_153606851_A_G_b37	5.99427270891369	1_154593749
1_156662199_C_T_b37	5.74320784866145	1_156108585
1_159879651_C_CCTT_b37	4.98344134563619	1_159783393
1_160921360_G_C_b37	5.8327796236997	1_160240937
1_161195148_G_T_b37	5.97964487386723	1_160240937
1_165812085_C_T_b37	6.43399675947925	1_168528503
1_181359880_G_A_b37	6.99881584665703	1_171387110
1_183812505_A_G_b37	7.07954166944116	1_195822467
1_192413924_G_A_b37	6.53256890456416	1_195822467
1_192414765_C_A_b37	6.53246173659881	1_195822467
1_201123745_C_G_b37	6.27317657583696	1_199247989
1_201885791_G_A_b37	6.42124235784884	1_199247989
1_227503357_C_T_b37	6.94530271402527	1_218686726
1_230406460_G_T_b37	6.84828027846318	1_237457939
1_231377081_C_T_b37	6.78396493332027	1_237457939
1_243651026_T_C_b37	5.6548010529943	1_243199378
2_9696436_C_CT_b37	4.97786529931833	2_9601406
2_9877600_C_T_b37	5.44121581221486	2_9601406
2_9893454_T_C_b37	5.46545572351793	2_9601406
2_20298167_C_CG_b37	5.85537800216772	2_19581401
2_20298169_CT_C_b37	5.85537921398098	2_19581401
2_26915624_G_T_b37	5.7868039317025	2_26303551
2_26932796_C_T_b37	5.79882046349978	2_26303551
2_27211212_A_G_b37	5.95792415373805	2_26303551
2_27295885_C_T_b37	5.99665830934278	2_26303551
2_38385902_G_A_b37	6.80378319206414	2_32021126
2_48011021_C_G_b37	6.00074851257463	2_47009297
2_54335444_G_C_b37	6.16533188863872	2_55798738
2_61404452_G_GCGCGTCCC_b37	4.2997687119198	2_61424393
2_69244567_T_C_b37	5.43665870018652	2_68971256
2_69443994_A_G_b37	5.67462143218682	2_68971256
2_69665216_G_A_b37	5.8413350641714	2_68971256
2_86502101_C_T_b37	5.04862045683684	2_86613946
2_111880623_C_T_b37	6.8079718087212	2_105454164
2_143737898_G_GCTT_b37	5.7525608435169	2_144303564
2_144279702_C_T_b37	4.37772504124315	2_144303564
2_177679389_TATA_T_b37	5.61374353974198	2_178090295
2_198364518_G_A_b37	6.51544317556307	2_201641266
2_207999021_G_C_b37	5.85421856669085	2_208713876
2_219210781_G_A_b37	6.60064046245935	2_223197727
2_225300505_A_G_b37	5.65991715038496	2_225757505
2_232537927_G_A_b37	4.37821614974988	2_232561816
2_232646247_G_A_b37	4.92650707683305	2_232561816
2_238207499_CCT_C_b37	5.36777137747862	2_238440721
2_238383028_T_C_b37	4.76113065020283	2_238440721
2_240737882_C_T_b37	6.25101272679921	2_238955452
2_241562118_G_A_b37	6.41608555387656	2_238955452
2_241562515_T_C_b37	6.41615169265881	2_238955452
2_241562542_C_A_b37	6.4161561903966	2_238955452
2_242586685_CATG_C_b37	6.56005423614349	2_238955452
3_14597414_A_C_b37	5.19905546557367	3_14439270
3_27335350_A_T_b37	4.69572677355587	3_27285723
3_52558904_A_T_b37	6.27985941428285	3_54463747
3_53569303_C_A_b37	5.95155364067659	3_54463747
3_72131894_A_T_b37	5.15874233361048	3_71987769
3_123105640_C_G_b37	6.86975127106701	3_130514497
3_127627168_C_CAGTT_b37	6.46049642329488	3_130514497
3_128206710_T_G_b37	6.36319591078397	3_130514497
3_129276330_A_AG_b37	6.09277957563957	3_130514497
3_149696358_A_G_b37	6.23797053433545	3_151426056
3_156272486_A_C_b37	6.26331289007885	3_158106120
3_169228311_G_A_b37	5.26641281100566	3_169043635
3_170413409_A_AC_b37	5.10596978271246	3_170285775
3_184231866_G_A_b37	6.73292480236009	3_189638472
3_187635437_C_G_b37	6.30168875481572	3_189638472
3_196519878_T_C_b37	5.6218230856813	3_196101256
4_3342489_A_AGGTGCAGGCC_b37	5.75927793762226	4_3916972
4_4250333_CT_C_b37	5.52291609299985	4_3916972
4_4398407_CG_C_b37	5.44525226661724	4_4677180
4_5529234_C_T_b37	5.87783131611562	4_4774436
4_8438841_T_TA_b37	6.10676323094267	4_9717524
4_8478421_C_G_b37	6.09310775894314	4_9717524
4_55992105_G_C_b37	6.92243583178586	4_64356524
4_69829222_G_A_b37	6.44795283803423	4_72634350
4_69917073_C_T_b37	6.43413407260623	4_72634350
4_87515832_T_A_b37	5.3709846915352	4_87750786
4_111236872_G_A_b37	5.80909352376337	4_110592565
4_124169694_T_G_b37	5.24445278275419	4_123994124
4_184988245_C_G_b37	5.56029289155088	4_185351567
4_185265401_G_A_b37	4.93534097276307	4_185351567
5_344522_C_T_b37	5.70496170065281	5_851467
5_1102706_C_T_b37	4.41356797127329	5_1128621
5_1129788_G_A_b37	3.06744284277638	5_1128621
5_6713034_A_C_b37	6.42224683172909	5_9356944
5_10831629_G_A_b37	6.10521715004563	5_9557490
5_34772786_A_G_b37	5.82531769290634	5_35441618
5_44359428_C_G_b37	6.1155386225001	5_43054645
5_62424015_G_T_b37	6.43597632178818	5_65152843
5_76578635_G_A_b37	5.72012538575057	5_76053677
5_76588569_A_G_b37	5.7282669144378	5_76053677
5_78268194_C_T_b37	6.34527921465867	5_76053677
5_79483200_T_C_b37	6.53523384642212	5_76053677
5_79968258_T_A_b37	6.49885893505592	5_83122237
5_113145628_T_C_b37	6.24580053923799	5_114906794
5_122482181_C_A_b37	6.70883273213574	5_117367334
5_131561372_C_A_b37	6.35954579287423	5_133849844
5_134773993_A_G_b37	5.96574246784909	5_133849844
5_141229640_C_G_b37	5.76815100405166	5_141815981
5_142933619_T_C_b37	5.93822492531679	5_142066209
5_148802651_G_T_b37	5.79642792493148	5_149428439
5_149157314_A_G_b37	5.43317116684311	5_149428439
5_170059982_AG_A_b37	6.14928779351478	5_171470204
5_171853158_G_A_b37	5.41259996969798	5_172111740
5_176561113_T_C_b37	6.20414305393745	5_174961029
5_177660119_G_A_b37	6.27740794838447	5_179554240
6_1613686_A_G_b37	6.07593218123025	6_422631
6_2580294_T_C_b37	6.33398381555209	6_422631
6_2969632_AAATT_A_b37	6.40602928598781	6_422631
6_17120240_A_C_b37	6.32544156426899	6_19235878
6_21836835_A_T_b37	5.11251116234253	6_21966406
6_25288549_G_A_b37	5.35295969198859	6_25513951
6_25316312_A_C_b37	5.29587484521738	6_25513951
6_27441530_A_G_b37	4.51074602593892	6_27473944
6_27471515_A_G_b37	3.38560627359831	6_27473944
6_27721835_C_A_b37	4.5622333679865	6_27685341
6_28175153_G_T_b37	4.83270685478079	6_28107123
6_28180732_G_GA_b37	4.86693681773164	6_28107123
6_28370078_G_A_b37	4.19200959265367	6_28354519
6_29910460_T_C_b37	3.7580030092998	6_29904733
6_32212705_C_CG_b37	4.26717172840301	6_32231204
6_32427789_T_C_b37	3.91035755727288	6_32419655
6_32489786_T_G_b37	4.38733642619334	6_32465390
6_32596007_A_G_b37	4.35127437635944	6_32618459
6_32634341_A_G_b37	3.57599562020327	6_32638107
6_32977535_G_A_b37	4.61555027472567	6_32936274
6_33025130_G_GA_b37	4.49959086748743	6_33056722
6_33025133_A_AC_b37	4.49954962590515	6_33056722
6_34031683_G_A_b37	5.72565930901943	6_33499993
6_36943605_A_G_b37	6.29831128905465	6_34956087
6_37664221_G_A_b37	6.4326703100477	6_34956087
6_41619363_G_A_b37	4.97169323894986	6_41525674
6_44529227_AG_A_b37	6.04312128581448	6_45633613
6_107735501_A_T_b37	5.84849824925654	6_108441002
6_119256706_CCT_C_b37	6.25170098788772	6_117471449
6_139693582_TAAA_T_b37	5.63761879786198	6_140127710
6_155649889_G_A_b37	4.4525683819881	6_155621539
7_2769921_G_A_b37	6.00739012706543	7_1752760
7_19748700_G_A_b37	6.25425095383611	7_21544470
7_19748883_A_G_b37	6.25420669432864	7_21544470
7_45040063_G_T_b37	5.36215814077947	7_44809836
7_50547661_AGCCCT_A_b37	5.82533392589595	7_51216518
7_50547668_CCCTGA_C_b37	5.82532938072002	7_51216518
7_55334002_T_A_b37	6.56788563048352	7_51636695
7_65670762_T_C_b37	6.73870914762677	7_71149860
7_72792220_C_CGGGAA_b37	6.21546862359714	7_71149860
7_95238041_G_C_b37	5.87907178323288	7_95994998
7_99617852_G_C_b37	6.33238714953656	7_97468107
7_102036396_AC_A_b37	6.65975366559727	7_97468107
7_127032580_A_G_b37	6.59673780623074	7_130983859
7_138081425_A_G_b37	6.74017448076383	7_143579041
7_150037811_C_CG_b37	6.32594871565075	7_147919701
7_150706915_G_A_b37	6.44517047058349	7_147919701
7_151598279_C_T_b37	6.5656800872497	7_147919701
8_8821318_T_C_b37	6.28923633531594	8_10767736
8_8891373_G_GC_b37	6.27331709196254	8_10767736
8_11205602_T_C_b37	5.36575185093088	8_11437742
8_22431923_C_CTG_b37	5.6598601277972	8_21974983
8_31042409_G_A_b37	5.63055499180682	8_31469533
8_38324424_ACC_A_b37	6.3011083787441	8_40324784
8_42044954_G_A_b37	5.96345206348026	8_41125666
8_57357975_G_A_b37	6.41154546556129	8_54778417
8_71582366_A_G_b37	5.68681852746244	8_72068569
8_120887041_G_A_b37	6.51160157950268	8_117639150
8_125212195_T_C_b37	6.26613664025826	8_127057790
8_125702256_A_G_b37	6.13211073557245	8_127057790
8_142986240_C_A_b37	5.49687847023042	8_142672278
8_144283990_C_T_b37	5.80871117031696	8_143640250
8_145020857_C_T_b37	6.14007038560001	8_143640250
8_145653550_G_A_b37	6.30390870924865	8_143640250
8_145654101_C_G_b37	6.30402755065399	8_143640250
8_146078864_C_T_b37	6.38714324083297	8_143640250
9_33498621_A_G_b37	4.88761730033574	9_33421422
9_38363246_AAAAC_A_b37	6.64026264453199	9_33995448
9_73711655_C_T_b37	6.03392411217004	9_74792899
9_97900989_T_C_b37	6.19472103351345	9_96335245
9_115071217_A_C_b37	6.0536392051433	9_116202676
9_115118099_C_G_b37	6.03526079079139	9_116202676
9_115141197_A_C_b37	6.02591181576865	9_116202676
9_116642091_A_G_b37	5.64287586638786	9_116202676
9_117134339_A_G_b37	5.96925931443987	9_116202676
9_126136688_G_GA_b37	5.37796338917412	9_125897928
9_130110715_G_A_b37	5.99286311287958	9_129127015
9_132078114_A_G_b37	6.12450292064469	9_133410109
9_132886931_G_T_b37	5.7186503034218	9_133410109
9_132948550_T_C_b37	5.66422816467974	9_133410109
9_133539661_A_G_b37	5.00198885074327	9_133640119
9_139376668_T_C_b37	6.65578344018587	9_134849951
10_5229980_T_C_b37	5.46798378903673	10_4936227
10_24499740_G_A_b37	5.63435532814183	10_24068862
10_26727392_G_GGGATAACAGAGGA_b37	5.63234085731124	10_27156276
10_43448012_T_G_b37	6.69685444939365	10_38472310
10_71167119_G_A_b37	5.90150191213005	10_71964198
10_88199668_C_T_b37	5.88531032316462	10_88967577
10_102504994_G_A_b37	6.15316858019362	10_103927874
10_105648686_G_A_b37	3.05269394192497	10_105647558
10_121003266_A_G_b37	5.75751066133217	10_121575416
11_280000_G_A_b37	6.23559510094541	11_2000263
11_842682_A_G_b37	6.0635517650344	11_2000263
11_1124696_T_C_b37	5.94228988071981	11_2000263
11_8756856_G_A_b37	5.46424207514108	11_8465623
11_8795080_G_A_b37	5.51780005768314	11_8465623
11_8816495_T_C_b37	5.54514995014142	11_8465623
11_14200597_AG_A_b37	6.26345142460329	11_12366378
11_31979649_A_C_b37	6.01615509351549	11_33017547
11_34876562_C_T_b37	6.14261437741844	11_36265280
11_43956936_T_C_b37	6.62278631327841	11_48152460
11_61690078_TG_T_b37	4.44101921525085	11_61717684
11_63812846_CG_C_b37	6.15794850871547	11_62374219
11_63918373_T_C_b37	6.18869089202696	11_62374219
11_63954370_G_A_b37	6.19869886517351	11_62374219
11_64950843_A_T_b37	6.41105121626863	11_62374219
11_67312466_G_A_b37	6.28207011534922	11_69227030
11_67350998_TC_T_b37	6.27324047348433	11_69227030
11_67656405_G_A_b37	6.19607278244718	11_69227030
11_67764663_G_C_b37	6.16505667512425	11_69227030
11_70850975_GC_G_b37	5.98324594383654	11_71813131
11_71164046_C_G_b37	5.81230224202541	11_71813131
11_71164121_C_A_b37	5.81225205766141	11_71813131
11_71164544_A_C_b37	5.81196890921208	11_71813131
11_71498648_A_G_b37	5.4975985547464	11_71813131
11_75946542_A_G_b37	5.78525293672113	11_76556433
11_82867981_C_G_b37	6.57631612122592	11_79098201
11_85451938_A_C_b37	6.47565128875682	11_88441800
11_101327802_C_T_b37	4.6401036253051	11_101284141
11_101881745_GTAAT_G_b37	5.77641422244745	11_101284141
11_101980578_T_C_b37	5.84288245965964	11_101284141
11_102039296_C_T_b37	5.8780366773786	11_101284141
11_116700169_C_T_b37	5.75749547995269	11_116128039
11_117383352_C_CGT_b37	5.94029679191317	11_118254910
11_118224059_A_G_b37	4.48928332269049	11_118254910
11_119846524_A_G_b37	4.9882110252489	11_119749203
11_124790922_C_A_b37	5.9291332192683	11_125640362
12_756092_TGGA_T_b37	4.80905442722294	12_691668
12_2127253_A_G_b37	6.06892094157908	12_955272
12_6873849_GGGC_G_b37	5.26839073562993	12_7059368
12_7342364_AGG_A_b37	5.45178183167146	12_7059368
12_7342367_GGGC_G_b37	5.45178643552429	12_7059368
12_8086083_C_A_b37	5.91375241125741	12_8905966
12_10514066_T_C_b37	6.20631332200271	12_8905966
12_22401911_C_T_b37	6.29622013946967	12_20423940
12_48592893_A_AT_b37	5.76054310402721	12_48016734
12_52243120_C_G_b37	5.45914209307607	12_51955287
12_56473808_T_C_b37	5.66207658826003	12_56014530
12_56551937_C_A_b37	5.73030412716971	12_56014530
12_58403439_T_C_b37	4.56601300798044	12_58440252
12_92014829_T_G_b37	6.13892479379897	12_90637859
12_95866807_G_GAGAT_b37	4.03518950890845	12_95877650
12_95866809_G_GATAA_b37	4.03510940294458	12_95877650
12_96253003_A_AG_b37	5.57444104833261	12_95877650
12_108788791_T_A_b37	5.68442971167863	12_108305255
12_117349014_C_G_b37	5.16637682290734	12_117495695
12_117420780_A_C_b37	4.87457458097891	12_117495695
12_117464413_C_CCAACAGACCCTTT_b37	4.49530839467462	12_117495695
12_117486221_G_A_b37	3.97657921864011	12_117495695
12_121021614_G_A_b37	6.47936653378328	12_118006065
12_121938185_C_G_b37	6.59462687356085	12_118006065
12_133158632_C_T_b37	6.66012911372055	12_128586392
12_133337842_T_C_b37	6.6768262549015	12_128586392
13_34984847_C_T_b37	6.34543980103665	13_32769511
13_38053960_C_T_b37	6.33450803456853	13_40214229
13_50264566_A_C_b37	6.57461190751581	13_54019582
13_110991285_C_T_b37	5.6630136124418	13_111451555
13_113784443_G_C_b37	6.36789407534141	13_111451555
14_23525653_G_A_b37	5.7069395657079	14_24034912
14_24901249_A_C_b37	5.93768736418357	14_24034912
14_38760317_T_C_b37	6.67514311105258	14_34027246
14_50409096_A_G_b37	5.37258063503091	14_50173277
14_52332685_C_T_b37	5.63711932054084	14_51899056
14_59891506_T_C_b37	6.90267998238572	14_51899056
14_64429947_C_T_b37	6.61592018631166	14_68559662
14_69291666_C_T_b37	5.86451404754062	14_68559662
14_74410124_T_C_b37	5.68922270218396	14_74899026
14_76605175_A_G_b37	6.1653597862056	14_78068563
14_100216335_G_T_b37	5.77569780776565	14_99619716
14_104156108_C_G_b37	5.68242849420244	14_104637421
15_34807851_A_G_b37	6.79883647543509	15_28515160
15_40337462_T_G_b37	6.23120368207975	15_42040418
15_64126488_G_A_b37	6.43715482226178	15_66862731
15_66125332_T_G_b37	5.8677031332701	15_66862731
15_74495374_A_C_b37	5.42830491339415	15_74763478
15_74600697_CAG_C_b37	5.21160638008103	15_74763478
15_75743689_C_A_b37	5.71640154269615	15_75223213
15_76009287_T_C_b37	5.89546398437558	15_75223213
15_78091275_A_AAAGCAG_b37	5.62573110658111	15_78513681
15_78266727_C_T_b37	5.39261782357482	15_78513681
15_78279286_C_T_b37	5.36995019611418	15_78513681
15_79285417_GGT_G_b37	5.5438644986729	15_79635252
15_80189523_C_G_b37	5.74372294001653	15_79635252
16_103423_C_A_b37	6.12418849668907	16_1434454
16_711014_CCG_C_b37	5.85940311815131	16_1434454
16_970598_C_A_b37	5.66638411485919	16_1434454
16_1021000_CCGGAGGCCCCGCCCATTCT_C_b37	5.61642824831376	16_1434454
16_1153022_A_G_b37	5.44937502016917	16_1434454
16_1349659_T_G_b37	4.92837536618478	16_1434454
16_2021893_A_G_b37	5.76896351519976	16_1434454
16_3128977_A_G_b37	5.41772405872271	16_2867326
16_3207824_T_C_b37	5.5321158407859	16_2867326
16_10756944_G_A_b37	5.04068143937336	16_10647125
16_10838132_C_T_b37	5.28105155721158	16_10647125
16_20626203_A_G_b37	6.13448757134148	16_19263230
16_30818662_C_T_b37	5.96540774204829	16_29895225
16_56642284_A_G_b37	6.1458472045383	16_58041378
16_56807579_G_C_b37	6.09124476590796	16_58041378
16_56950028_G_C_b37	6.03796445072316	16_58041378
16_69951847_C_CCT_b37	6.34633849772663	16_72171772
16_72225786_C_T_b37	4.53780650664498	16_72191288
16_84925248_TC_T_b37	5.86520824019885	16_84192073
16_85368575_C_A_b37	5.98574074105007	16_86336274
16_89568875_A_G_b37	6.50955223729204	16_86336274
17_1371473_C_G_b37	6.48475752958192	17_4424688
17_1633868_C_T_b37	6.44573198224096	17_4424688
17_2241311_G_A_b37	6.33912892998438	17_4424688
17_2899246_ATG_A_b37	6.18339598434948	17_4424688
17_3658021_A_G_b37	5.88460733659202	17_4424688
17_3817156_G_GC_b37	5.78356987293481	17_4424688
17_4757598_T_C_b37	5.45068626281346	17_5039881
17_4900629_A_G_b37	5.14380456017906	17_5039881
17_6473353_C_A_b37	5.67138669629133	17_6004123
17_7284068_T_G_b37	6.10719164746293	17_6004123
17_7835659_G_A_b37	6.02109663969645	17_8885434
17_7977105_A_G_b37	5.95824365814886	17_8885434
17_9148060_A_G_b37	4.38681988599197	17_9172427
17_9264728_G_A_b37	4.96521111142194	17_9172427
17_10058845_C_T_b37	5.17608257307918	17_10208841
17_10074959_C_T_b37	5.12672543530247	17_10208841
17_10100720_A_AC_b37	5.03391407051661	17_10208841
17_10601321_C_A_b37	5.59381863740004	17_10208841
17_10632801_C_T_b37	5.62732590785734	17_10208841
17_10632835_T_C_b37	5.62736073516534	17_10208841
17_10633181_A_G_b37	5.62771499550339	17_10208841
17_10633319_C_CGT_b37	5.62785620951586	17_10208841
17_10633946_T_A_b37	5.62849723469778	17_10208841
17_14368206_T_C_b37	5.64669283284534	17_14811500
17_15245157_G_A_b37	5.63714736254188	17_14811500
17_17744439_G_A_b37	6.46730317858388	17_14811500
17_20858920_A_G_b37	6.78157020369978	17_14811500
17_36073492_T_C_b37	6.1631425829823	17_37529428
17_36101926_G_A_b37	6.15457702961987	17_37529428
17_36102833_G_A_b37	6.15430100197798	17_37529428
17_36103149_G_A_b37	6.15420479235874	17_37529428
17_37831293_ACCACC_A_b37	4.95255998245677	17_37741642
17_38173902_C_T_b37	5.63574605383379	17_37741642
17_48229074_C_CGTTTA_b37	6.29724298767878	17_50211709
17_56603978_G_A_b37	6.80565511064787	17_50211709
17_66434384_G_GGCAGCCCT_b37	6.16681775658566	17_67902693
17_66773961_G_A_b37	6.05259122240303	17_67902693
17_72595830_A_G_b37	5.46540367328744	17_72303817
17_72772613_T_A_b37	5.6709848238129	17_72303817
17_72772698_G_C_b37	5.67106356084565	17_72303817
17_72772775_T_TGGGGC_b37	5.67113487501336	17_72303817
17_73779198_A_C_b37	3.95612038639302	17_73788236
17_74236793_A_G_b37	5.65181860669196	17_73788236
17_75260968_G_A_b37	6.16812401830411	17_73788236
17_75261090_G_A_b37	6.16815999341456	17_73788236
18_5463430_G_C_b37	6.15565389756512	18_6894476
18_5475388_C_CA_b37	6.15200963365113	18_6894476
18_8839663_G_A_b37	5.97367591991999	18_9780849
18_9709389_G_C_b37	4.85406908927257	18_9780849
18_22241045_C_T_b37	5.96384777472885	18_23161171
18_28905217_G_A_b37	6.63835075982837	18_24556605
18_54318842_A_G_b37	6.26656234978953	18_52471437
18_67224413_A_G_b37	6.59078902100491	18_63326888
18_72920103_G_A_b37	6.11818831264597	18_71607335
18_77292708_T_C_b37	6.3262557548893	18_79412316
19_290470_C_G_b37	4.76547482962791	19_348743
19_632737_C_T_b37	5.45331069395012	19_348743
19_680009_C_CCT_b37	5.52017817469354	19_348743
19_1248348_G_A_b37	5.95405234333785	19_348743
19_1383491_G_C_b37	6.01483501536302	19_348743
19_2551052_A_G_b37	4.45301239112146	19_2522673
19_3346718_G_A_b37	5.91595145561527	19_2522673
19_3614136_C_T_b37	6.03800941584984	19_2522673
19_7581244_C_A_b37	6.43782315050309	19_4840787
19_10025430_A_G_b37	5.9315717690589	19_10879653
19_11305429_C_A_b37	5.50294987061307	19_11623811
19_13319314_C_G_b37	6.22929881869439	19_11623811
19_16449517_C_T_b37	5.86609644391483	19_17184193
19_17414267_C_T_b37	5.12964478508875	19_17279482
19_17414777_C_G_b37	5.13128495695529	19_17279482
19_17414843_A_T_b37	5.13149676252819	19_17279482
19_18156161_G_T_b37	5.94284109895913	19_17279482
19_18475675_C_A_b37	6.07780161970004	19_17279482
19_20747647_CAT_C_b37	5.47006191581041	19_20452485
19_20959552_G_C_b37	5.70506620399703	19_20452485
19_31810792_CT_C_b37	6.87577997584002	19_39323213
19_35532314_T_C_b37	6.57874232834071	19_39323213
19_35848955_C_T_b37	6.54086219122047	19_39323213
19_36208693_CG_C_b37	6.49339126349829	19_39323213
19_37178347_A_G_b37	6.33140036740331	19_39323213
19_37288454_C_T_b37	6.30851319153548	19_39323213
19_39617101_GCC_G_b37	5.46818333112636	19_39323213
19_40950433_A_C_b37	4.56872959911843	19_40913389
19_41724685_TGC_T_b37	4.87697373262042	19_41800015
19_45107156_A_G_b37	5.38828952086217	19_45351661
19_48813675_T_C_b37	5.04324828532483	19_48703205
19_49377086_T_C_b37	5.76133309411214	19_49954294
19_49660889_A_G_b37	5.4674689906942	19_49954294
19_49865065_A_AG_b37	4.950510892986	19_49954294
19_49866487_G_T_b37	4.94353408535462	19_49954294
19_49866919_T_G_b37	4.94139215919147	19_49954294
19_49867009_G_C_b37	4.94094459181184	19_49954294
19_49891280_A_G_b37	4.79944394059367	19_49954294
19_51227977_T_C_b37	6.10506169324338	19_49954294
19_56004856_T_C_b37	5.53509908689732	19_55662011
19_56782965_C_T_b37	5.70635842353059	19_57291543
19_58912788_C_A_b37	6.20984891758554	19_57291543
20_2633114_C_T_b37	6.08359864132758	20_1420847
20_2633234_T_G_b37	6.0836416291476	20_1420847
20_4803902_G_C_b37	6.52930918675922	20_1420847
20_5695174_A_G_b37	6.41494411562767	20_8294998
20_6751034_A_G_b37	6.1886374511298	20_8294998
20_30795819_T_C_b37	6.50598844250086	20_34002002
20_32447282_T_C_b37	6.19165246472503	20_34002002
20_36979787_T_C_b37	6.45450902818042	20_34131991
20_44547176_T_C_b37	6.04700953563814	20_45661494
20_48732497_A_G_b37	6.45539324852206	20_45878897
20_49604523_C_T_b37	6.57119937231262	20_45878897
20_50142524_C_G_b37	6.62977930563508	20_45878897
20_57585789_T_C_b37	5.48437530035623	20_57280737
21_34659450_G_C_b37	5.45030762632821	21_34941487
21_46714549_T_C_b37	5.61874659184239	21_46298882
22_17652763_GA_G_b37	6.09570587066156	22_18899301
22_17652764_AG_A_b37	6.09570552226118	22_18899301
22_18484644_C_G_b37	5.61769004864597	22_18899301
22_19983014_G_A_b37	5.99321086799472	22_20967502
22_36018442_A_G_b37	6.78367823055537	22_29941597
22_36034818_G_A_b37	6.78484700146578	22_29941597
22_36878160_G_T_b37	6.84114439763563	22_29941597
22_36907098_T_C_b37	6.8429524212587	22_29941597
22_37796814_G_A_b37	6.79785105654276	22_44075243
22_37796977_G_C_b37	6.79783978128453	22_44075243
22_37799637_C_T_b37	6.79765573875883	22_44075243
22_37822058_C_A_b37	6.79610134689149	22_44075243
22_37976239_A_T_b37	6.78525898939501	22_44075243
22_39051705_C_T_b37	6.70100977823266	22_44075243
22_39053049_T_C_b37	6.70089357133585	22_44075243
22_41777100_G_T_b37	6.36137723777526	22_44075243
22_42765367_G_C_b37	6.11723051647314	22_44075243
22_45681511_GAGGGTGTTTTTACT_G_b37	6.20581827782485	22_44075243
22_46403383_C_T_b37	6.36700927909967	22_44075243

## Sheet: Parkinson's.iSNP
iSNP	distance to the nearest trait (log10 (x + 1))	The nearest GWAS signal
1_1004389_T_TC_b37	7.25063063284414	1_18813023
1_1362883_G_C_b37	7.24179894047999	1_18813023
1_1590575_G_A_b37	7.23609490737098	1_18813023
1_1590681_G_A_b37	7.23609223438546	1_18813023
1_3369824_A_G_b37	7.18873729589267	1_18813023
1_3448385_G_GA_b37	7.18652236074275	1_18813023
1_4231757_T_C_b37	7.16379526247315	1_18813023
1_5357171_A_C_b37	7.12891123398018	1_18813023
1_6662913_G_A_b37	7.08458024554481	1_18813023
1_7102656_A_G_b37	7.06857054305342	1_18813023
1_7269323_T_C_b37	7.06234506932142	1_18813023
1_8482032_T_C_b37	7.01414202524095	1_18813023
1_8482078_C_T_b37	7.01414009148758	1_18813023
1_8658442_C_T_b37	7.00666205094814	1_18813023
1_9535303_A_G_b37	6.96744130825794	1_18813023
1_10459779_G_A_b37	6.92185521941468	1_18813023
1_10511544_C_T_b37	6.9191555259344	1_18813023
1_10737932_C_T_b37	6.907147478974	1_18813023
1_10847784_T_C_b37	6.90119886602608	1_18813023
1_11400223_T_C_b37	6.86998234144618	1_18813023
1_11477192_C_T_b37	6.86544937687292	1_18813023
1_11477294_C_T_b37	6.86544333824702	1_18813023
1_11724938_A_C_b37	6.85052897822138	1_18813023
1_11782814_G_A_b37	6.84696829806094	1_18813023
1_11968078_C_G_b37	6.83537002632033	1_18813023
1_11968337_G_A_b37	6.83535359311561	1_18813023
1_11968380_C_T_b37	6.83535086476275	1_18813023
1_11969991_C_T_b37	6.83524863435308	1_18813023
1_12040479_T_C_b37	6.83075189937324	1_18813023
1_14118779_G_T_b37	6.67156575236342	1_18813023
1_14852050_A_AT_b37	6.5978019916864	1_18813023
1_15697183_A_G_b37	6.49357528770898	1_18813023
1_16175317_C_T_b37	6.42122655188116	1_18813023
1_16212739_G_A_b37	6.41502095071854	1_18813023
1_16256007_T_C_b37	6.40773361538717	1_18813023
1_16382649_T_C_b37	6.38567328918087	1_18813023
1_16382718_T_C_b37	6.38566095908998	1_18813023
1_16382730_C_T_b37	6.38565881469061	1_18813023
1_16405687_A_T_b37	6.3815368908549	1_18813023
1_16532848_A_G_b37	6.35796837019292	1_18813023
1_19141192_A_C_b37	5.51609887705235	1_18813023
1_19401814_A_G_b37	5.76996190054911	1_18813023
1_19675262_GGC_G_b37	5.93562816625195	1_18813023
1_19983867_G_GGA_b37	6.06849940566141	1_18813023
1_20856845_T_C_b37	6.31044328214185	1_18813023
1_22832743_A_T_b37	6.60419591070503	1_18813023
1_23243002_C_A_b37	6.64640176552121	1_18813023
1_25477602_A_G_b37	6.82377278549334	1_18813023
1_25477754_A_G_b37	6.82378269039485	1_18813023
1_26100944_G_C_b37	6.86260371589265	1_18813023
1_26602556_C_G_b37	6.89151147727692	1_18813023
1_28559694_A_G_b37	6.98885635121013	1_18813023
1_32135495_G_A_b37	7.1245848487506	1_18813023
1_32136168_G_C_b37	7.12460678708023	1_18813023
1_33134774_A_C_b37	7.15599614907452	1_18813023
1_33902826_A_T_b37	7.17868359880334	1_18813023
1_34890702_G_A_b37	7.20622338048893	1_18813023
1_36607802_CT_C_b37	7.24300749809708	1_54106570
1_37534255_T_C_b37	7.21938320580824	1_54106570
1_38397341_G_A_b37	7.19615489828335	1_54106570
1_38397369_C_T_b37	7.19615412419981	1_54106570
1_39249339_G_GGT_b37	7.1719379050436	1_54106570
1_40157508_A_C_b37	7.14454503573888	1_54106570
1_40204424_A_T_b37	7.14308187638706	1_54106570
1_40562422_T_C_b37	7.13175172282695	1_54106570
1_41131398_C_A_b37	7.11311315707498	1_54106570
1_41898581_G_T_b37	7.08664416486485	1_54106570
1_42577318_GA_G_b37	7.06180116952475	1_54106570
1_42609867_G_A_b37	7.06057334993775	1_54106570
1_42888556_C_T_b37	7.04991601638422	1_54106570
1_42929130_A_C_b37	7.04834238612745	1_54106570
1_43231685_CCCG_C_b37	7.03642471299859	1_54106570
1_45098461_C_T_b37	6.95463368080449	1_54106570
1_53818863_CCT_C_b37	5.45895193803753	1_54106570
1_54705717_TGG_T_b37	5.7775341139487	1_54106570
1_56842268_C_A_b37	6.43706831167736	1_54106570
1_59629522_G_A_b37	6.74217134741931	1_54106570
1_59986707_G_GT_b37	6.76938751858213	1_54106570
1_61013773_G_A_b37	6.8393022828146	1_54106570
1_63988904_G_A_b37	6.99485957189558	1_54106570
1_74521552_G_T_b37	7.30994902261271	1_54106570
1_76189946_G_T_b37	7.34406548664422	1_54106570
1_92506432_C_T_b37	6.94978108592069	1_101414449
1_92506542_C_CT_b37	6.94977572303436	1_101414449
1_92511648_T_C_b37	6.94952671469215	1_101414449
1_100731263_T_G_b37	5.83453959380217	1_101414449
1_109796053_C_T_b37	6.92332718997879	1_101414449
1_109798721_G_A_b37	6.92346541091628	1_101414449
1_109806442_C_A_b37	6.92386516467933	1_101414449
1_110144625_C_T_b37	6.94102304889962	1_101414449
1_110210818_C_T_b37	6.94430348871726	1_101414449
1_110627340_G_C_b37	6.96439598008719	1_101414449
1_110693263_C_T_b37	6.96749251589322	1_101414449
1_110786336_C_T_b37	6.97182708986169	1_101414449
1_111037457_G_A_b37	6.98331089197187	1_101414449
1_111323464_C_T_b37	6.99603052966308	1_101414449
1_112991862_G_T_b37	7.06361156362714	1_101414449
1_117663913_C_T_b37	7.21083906676888	1_101414449
1_117686492_C_A_b37	7.21144210992303	1_101414449
1_118013546_GA_G_b37	7.22008448898789	1_101414449
1_118013548_AG_A_b37	7.22008454131537	1_101414449
1_118336218_T_G_b37	7.22844578784183	1_101414449
1_147071282_CG_C_b37	6.89272320639956	1_154882579
1_150039678_G_A_b37	6.68510568083885	1_154882579
1_150552263_GGCCGGGGCCGGGGCCTGA_G_b37	6.6365196899588	1_154882579
1_150552269_GGCCGGGGCCTGA_G_b37	6.6365190882087	1_154882579
1_150552273_GGGGCCTGAGCCGGGGCCT_G_b37	6.6365186870415	1_154882579
1_150583973_AG_A_b37	6.63332774157357	1_154882579
1_150669414_T_G_b37	6.62460857079638	1_154882579
1_151700523_G_C_b37	6.50270795487177	1_154882579
1_152965741_G_C_b37	6.28258563695321	1_154882579
1_152970465_A_G_b37	6.28151400842309	1_154882579
1_153854380_C_T_b37	6.01207759953101	1_154882579
1_153896212_A_G_b37	5.99403897432485	1_154882579
1_154301246_C_A_b37	5.76442572392073	1_154882579
1_154325149_A_C_b37	5.74619111714832	1_154882579
1_154442960_G_A_b37	5.64307744192265	1_154882579
1_154753201_A_C_b37	5.11186379005566	1_154882579
1_154812400_G_C_b37	4.84621336387939	1_154882579
1_154841415_TCTCTCTCTCTCACA_T_b37	4.61452811974754	1_154882579
1_156022802_C_T_b37	4.57339383492252	1_156060246
1_156049538_C_T_b37	4.02974891856684	1_156060246
1_156076408_ACCCACGCCTCTGTCCCCACCCC_A_b37	4.20852197293143	1_156060246
1_156252291_A_G_b37	5.28340526596087	1_156060246
1_156645583_A_G_b37	5.7674067193211	1_156060246
1_159977542_T_C_b37	6.29406260775046	1_161945711
1_160056542_GAT_G_b37	6.27627104036755	1_161945711
1_166007024_C_T_b37	6.60866656821339	1_161945711
1_167860921_G_C_b37	6.77197024084921	1_161945711
1_169056077_A_G_b37	6.85189201732069	1_161945711
1_169076212_G_C_b37	6.85312010603074	1_161945711
1_170413419_G_A_b37	6.92776592470569	1_161945711
1_171007053_C_T_b37	6.95719257011215	1_161945711
1_171220925_G_T_b37	6.96732398537403	1_161945711
1_171812292_A_G_b37	6.99416672960712	1_161945711
1_172149226_A_G_b37	7.00874984982853	1_161945711
1_172930064_T_C_b37	7.04077452074811	1_161945711
1_173171673_C_G_b37	7.05022360648135	1_161945711
1_177159280_G_A_b37	7.18223113708882	1_161945711
1_178901190_A_G_b37	7.22931008891803	1_161945711
1_178995521_G_C_b37	7.2317195691284	1_161945711
1_179199076_A_G_b37	7.23687383521337	1_161945711
1_180152509_A_AC_b37	7.26023359769853	1_161945711
1_182225559_T_C_b37	7.30706471699705	1_161945711
1_182361506_C_T_b37	7.30996631747813	1_161945711
1_193090865_C_A_b37	7.10220675668536	1_205744250
1_193502759_G_A_b37	7.0878343530937	1_205744250
1_200928775_A_T_b37	6.68263922270789	1_205744250
1_201643519_T_G_b37	6.61286138725277	1_205744250
1_202100311_G_A_b37	6.56157121739991	1_205744250
1_202219171_C_T_b37	6.54716897754424	1_205744250
1_202275630_T_C_b37	6.54015684910677	1_205744250
1_202318316_A_C_b37	6.53477911887201	1_205744250
1_202660953_G_A_b37	6.48901550121085	1_205744250
1_203241427_C_A_b37	6.39843031084823	1_205744250
1_204160938_G_A_b37	6.19956677761394	1_205744250
1_204621056_T_C_b37	6.05045516149046	1_205744250
1_204665924_ACG_A_b37	6.03275047955263	1_205744250
1_205199440_C_T_b37	5.73624586761081	1_205744250
1_205216573_G_A_b37	5.72236898790884	1_205744250
1_206807914_G_A_b37	6.00535342340988	1_205795512
1_209632204_C_T_b37	6.58395704972215	1_205795512
1_209801110_C_T_b37	6.60266746996901	1_205795512
1_211207698_T_C_b37	6.73337279377649	1_205795512
1_211816995_G_A_b37	6.77970353670412	1_205795512
1_212615875_T_C_b37	6.83380755339151	1_205795512
1_213224719_T_C_b37	6.87094251772246	1_205795512
1_213405414_GGCAACTGAGGAT_G_b37	6.88137912105004	1_205795512
1_213705699_G_GT_b37	6.89818680541833	1_205795512
1_213705700_G_GT_b37	6.8981868603215	1_205795512
1_225611118_C_T_b37	6.0481542504887	1_226728377
1_225650626_G_A_b37	6.03251883745324	1_226728377
1_226632930_G_C_b37	4.97976683269759	1_226728377
1_228400646_T_C_b37	5.63792080794492	1_227966216
1_228400653_A_T_b37	5.63792780568882	1_227966216
1_228782770_AC_A_b37	5.9119854424616	1_227966216
1_229339307_G_A_b37	6.13769963683892	1_227966216
1_233386018_A_AT_b37	5.93305885616095	1_232528865
1_233749855_A_G_b37	6.08671246274526	1_232528865
1_234040742_A_C_b37	6.17951674747174	1_232528865
1_234667247_A_T_b37	6.33008549315049	1_232528865
1_236184642_C_T_b37	6.56297981498786	1_232528865
1_237335424_T_G_b37	6.68183436795388	1_232528865
1_244893492_A_C_b37	7.09218105478728	1_232528865
1_246614240_T_C_b37	7.14876844468677	1_232528865
2_741946_C_G_b37	7.42758555049744	2_27508073
2_3287309_AC_A_b37	7.38418785598424	2_27508073
2_3653133_T_G_b37	7.37757834676348	2_27508073
2_7751342_A_G_b37	7.29571510868567	2_27508073
2_9331300_A_C_b37	7.25951680747129	2_27508073
2_9815893_A_C_b37	7.24778137377348	2_27508073
2_11536186_T_C_b37	7.20335625612081	2_27508073
2_15953045_C_T_b37	7.06277103977828	2_27508073
2_20252007_C_T_b37	6.86070128419481	2_27508073
2_20252008_C_G_b37	6.8607012243422	2_27508073
2_23327121_G_A_b37	6.62127528547546	2_27508073
2_23607927_T_G_b37	6.59108097627924	2_27508073
2_23760865_A_G_b37	6.57370791647661	2_27508073
2_24061034_T_C_b37	6.53744632305938	2_27508073
2_26835419_G_A_b37	5.82779237475373	2_27508073
2_27072209_C_T_b37	5.63935199653055	2_27508073
2_27137307_C_T_b37	5.56910107294905	2_27508073
2_27156416_T_G_b37	5.54612050179019	2_27508073
2_27173341_G_A_b37	5.52469852984038	2_27508073
2_27194013_T_C_b37	5.49701400918935	2_27508073
2_27309659_A_C_b37	5.29757450134125	2_27508073
2_28614794_C_T_b37	6.04403854316562	2_27508073
2_28973883_T_C_b37	6.16607797647932	2_27508073
2_29613214_C_T_b37	6.32328139600848	2_27508073
2_31364122_AAT_A_b37	6.58614265660613	2_27508073
2_31364123_AT_A_b37	6.58614276923289	2_27508073
2_37735381_G_A_b37	7.00976137758419	2_27508073
2_37752249_T_C_b37	7.01047707364833	2_27508073
2_46926719_G_C_b37	7.28821896702903	2_27508073
2_53803155_C_T_b37	7.1957177085375	2_69496578
2_54684557_A_G_b37	7.17061434842679	2_69496578
2_56449648_A_C_b37	7.11550836558125	2_69496578
2_60780022_CG_C_b37	6.94034497447662	2_69496578
2_64540427_G_T_b37	6.69514461726596	2_69496578
2_64702179_A_T_b37	6.68073426468843	2_69496578
2_65284231_A_T_b37	6.6245242429115	2_69496578
2_65663936_C_T_b37	6.58349836781925	2_69496578
2_66097998_C_G_b37	6.53129762512891	2_69496578
2_66807740_TTAAAA_T_b37	6.42956479868857	2_69496578
2_68106897_G_C_b37	6.1429154323078	2_69496578
2_70956939_T_C_b37	6.16446052367167	2_69496578
2_71205976_A_G_b37	6.23284344556052	2_69496578
2_73461483_C_A_b37	6.59823289552116	2_69496578
2_75005320_G_A_b37	6.74105251165715	2_69496578
2_75043310_A_G_b37	6.74403726099016	2_69496578
2_84353954_C_T_b37	7.17194214354459	2_69496578
2_85360388_ATG_A_b37	7.20040752708315	2_69496578
2_85658862_G_A_b37	7.20784414045669	2_101796654
2_85992648_C_T_b37	7.19876721336961	2_101796654
2_86000500_G_C_b37	7.19855138660632	2_101796654
2_99088018_T_C_b37	6.43275080663517	2_101796654
2_105021748_C_T_b37	6.50854251195365	2_101796654
2_107463422_T_G_b37	6.7533355094352	2_101796654
2_109648041_T_A_b37	6.89494643986054	2_101796654
2_124122257_G_T_b37	7.02776294907301	2_134782397
2_127933967_G_C_b37	6.8355910844716	2_134782397
2_127963423_TC_T_b37	6.83371909821968	2_134782397
2_128409905_A_G_b37	6.80430936708159	2_134782397
2_129057292_A_G_b37	6.75778353202309	2_134782397
2_129396457_A_G_b37	6.73126159164609	2_134782397
2_132067650_ATCT_A_b37	6.43372952184794	2_134782397
2_152118275_A_G_b37	7.11921787034615	2_165277122
2_152895267_C_T_b37	7.09278574889599	2_165277122
2_154002152_G_T_b37	7.05211543351619	2_165277122
2_163625107_A_G_b37	6.21801424920595	2_165277122
2_165477903_G_C_b37	5.30272477594772	2_165277122
2_168819237_T_G_b37	5.71613110763915	2_168299085
2_178487259_T_G_b37	7.00809639613469	2_168299085
2_180083781_T_TCAAAGGAGCTCCCA_b37	6.94459897840392	2_188886137
2_180128579_C_T_b37	6.94238307185763	2_188886137
2_185161362_G_A_b37	6.57110016033557	2_188886137
2_187263960_C_T_b37	6.21009850719718	2_188886137
2_190445495_T_TCCG_b37	6.15008929334348	2_189032668
2_192811426_G_A_b37	6.57734919456118	2_189032668
2_199239509_A_T_b37	7.00889139202584	2_189032668
2_199617622_A_G_b37	7.02468901603581	2_189032668
2_201195602_C_T_b37	7.08503838583315	2_189032668
2_202725173_T_C_b37	7.13648293990693	2_189032668
2_202888671_A_G_b37	7.14163800004695	2_189032668
2_202987857_G_C_b37	7.14473575378702	2_189032668
2_203103401_G_A_b37	7.14831675300228	2_189032668
2_206575748_T_A_b37	7.24410586860776	2_189032668
2_206731505_A_C_b37	7.24794475411583	2_189032668
2_208031471_C_T_b37	7.27872626239762	2_189032668
2_216979898_TTG_T_b37	7.27976779631858	2_236024319
2_217063045_G_GA_b37	7.27786753694968	2_236024319
2_220041433_C_A_b37	7.20365522897824	2_236024319
2_220196607_C_T_b37	7.1994181667111	2_236024319
2_220311039_C_A_b37	7.19626687704634	2_236024319
2_220716387_T_C_b37	7.18491655272976	2_236024319
2_225066513_T_G_b37	7.03972364693158	2_236024319
2_228337674_G_T_b37	6.88573688057666	2_236024319
2_233367485_T_C_b37	6.42436458383647	2_236024319
2_233708806_A_G_b37	6.36464741115775	2_236024319
2_234390469_C_A_b37	6.21321244826228	2_236024319
2_234763226_C_T_b37	6.10074745941986	2_236024319
2_234777040_G_A_b37	6.09596395853447	2_236024319
2_234788261_C_T_b37	6.09203920114349	2_236024319
2_236486619_C_T_b37	5.6649248328584	2_236024319
2_238153766_G_T_b37	6.32826703929646	2_236024319
2_238535883_G_C_b37	6.39994442230287	2_236024319
2_239140403_T_C_b37	6.49360929576801	2_236024319
2_239148813_A_C_b37	6.4947798340205	2_236024319
2_239149645_C_G_b37	6.49489546387719	2_236024319
2_240202011_A_T_b37	6.62093652245504	2_236024319
2_240417788_A_G_b37	6.64280766524759	2_236024319
2_240918749_G_C_b37	6.68970221035291	2_236024319
2_241250620_T_G_b37	6.71819450166839	2_236024319
2_241311699_G_A_b37	6.72324060608051	2_236024319
2_241392077_A_G_b37	6.72979300877798	2_236024319
2_241393762_A_G_b37	6.72992931731345	2_236024319
2_241505977_CGGGCG_C_b37	6.73891201569372	2_236024319
2_241630032_G_A_b37	6.74863093655836	2_236024319
2_241717828_A_G_b37	6.75538008777526	2_236024319
2_242295387_A_G_b37	6.7973415793042	2_236024319
2_242640964_C_G_b37	6.82063789989081	2_236024319
3_9773314_G_A_b37	6.92750807312964	3_18235996
3_10050893_T_C_b37	6.91302420193234	3_18235996
3_10534475_C_G_b37	6.8865765603521	3_18235996
3_11033828_A_C_b37	6.85746330794145	3_18235996
3_11102709_G_A_b37	6.85328975861844	3_18235996
3_11632089_C_T_b37	6.81980101441349	3_18235996
3_11812150_C_T_b37	6.80779518858335	3_18235996
3_13082721_CG_C_b37	6.71208340309897	3_18235996
3_13089039_G_A_b37	6.71155062435224	3_18235996
3_13104491_C_T_b37	6.71024484103873	3_18235996
3_15580816_A_T_b37	6.42409413167809	3_18235996
3_22961830_G_A_b37	6.67447855440163	3_18235996
3_32402053_T_C_b37	6.57261385207818	3_28664273
3_33978644_A_C_b37	6.72545195125844	3_28664273
3_42306446_C_T_b37	6.8065266604304	3_48711556
3_45077458_G_A_b37	6.56039675416851	3_48711556
3_49978069_C_T_b37	6.10260999482861	3_48711556
3_50176259_A_AG_b37	6.16574986758765	3_48711556
3_50192760_C_T_b37	6.17061516939735	3_48711556
3_50192826_C_T_b37	6.17063452039686	3_48711556
3_52568805_G_T_b37	5.330454359722	3_52782824
3_52719816_C_T_b37	4.79940258709127	3_52782824
3_53915937_T_A_b37	6.05427360543298	3_52782824
3_54633739_A_G_b37	6.26738670964201	3_52782824
3_56820192_A_G_b37	6.41861281072156	3_59442071
3_56859896_G_A_b37	6.41198584026341	3_59442071
3_62681794_A_G_b37	6.51050801317492	3_59442071
3_63399699_T_G_b37	6.59743507971256	3_59442071
3_64701387_G_A_b37	6.72092934826196	3_59442071
3_64941064_T_G_b37	6.74028324581967	3_59442071
3_67641052_G_C_b37	6.91375993296565	3_59442071
3_67734008_G_C_b37	6.91865604615234	3_59442071
3_69054611_A_G_b37	6.98283820519292	3_59442071
3_69402923_T_G_b37	6.99829653092678	3_59442071
3_69720668_T_C_b37	7.01193388096399	3_59442071
3_71434913_C_T_b37	7.07892214830759	3_59442071
3_73373361_C_T_b37	7.14399136396142	3_59442071
3_89150823_A_C_b37	7.47288442303945	3_59442071
3_100746902_T_C_b37	7.25886980981846	3_118896616
3_111720329_C_G_b37	6.85589985956515	3_118896616
3_115533897_G_A_b37	6.5266907068872	3_118896616
3_120067797_G_A_b37	6.06862438905521	3_118896616
3_120132180_C_T_b37	6.09186559749106	3_118896616
3_120140042_C_A_b37	6.09462029348388	3_118896616
3_120143502_C_A_b37	6.09582709702295	3_118896616
3_120143902_AG_A_b37	6.0959663958804	3_118896616
3_122691776_T_C_b37	6.57923020445507	3_118896616
3_124258080_G_A_b37	6.7292834752306	3_118896616
3_124604858_A_G_b37	6.7565024527595	3_118896616
3_125647796_T_C_b37	6.82937975163383	3_118896616
3_126288409_T_C_b37	6.86874985513982	3_118896616
3_128598478_GTC_G_b37	6.9868551376613	3_118896616
3_129830921_G_GT_b37	7.03879122359358	3_118896616
3_134091994_GC_G_b37	7.18171153663419	3_118896616
3_134205227_C_T_b37	7.18493581590614	3_118896616
3_137068013_C_T_b37	7.25938834064486	3_118896616
3_138403390_C_T_b37	7.29018547464945	3_118896616
3_139175464_C_T_b37	7.30704330139431	3_118896616
3_141457998_A_G_b37	7.29869550150187	3_161350778
3_149374381_T_C_b37	7.07832622006142	3_161350778
3_156009614_A_G_b37	6.72763599446093	3_161350778
3_156009925_C_T_b37	6.72761070606107	3_161350778
3_179661318_G_A_b37	6.52519853303726	3_183012503
3_183165599_G_A_b37	4.79318250577077	3_183103487
3_183294399_C_A_b37	5.28083550218119	3_183103487
3_183533623_C_G_b37	5.63360680178379	3_183103487
3_183544102_T_C_b37	5.64406026354908	3_183103487
3_183604723_A_G_b37	5.70004312198439	3_183103487
3_183903935_C_CG_b37	5.90333366639377	3_183103487
3_184016712_C_G_b37	5.96057826757486	3_183103487
3_184146786_G_A_b37	6.01840920738207	3_183103487
3_184301611_G_C_b37	6.07850213022214	3_183103487
3_193944402_A_G_b37	7.0350659793369	3_183103487
3_195809080_G_C_b37	7.10399497358882	3_183103487
3_195946167_C_T_b37	7.10865569522544	3_183103487
3_196158468_TCC_T_b37	7.1157762773611	3_183103487
4_1006333_G_A_b37	4.55343394269652	4_970571
4_1243617_T_C_b37	5.43623740925243	4_970571
4_1340811_C_A_b37	5.56848451027807	4_970571
4_1714684_C_A_b37	5.87163947557041	4_970571
4_1748200_A_G_b37	5.89077300678336	4_970571
4_2538601_C_T_b37	6.19535464444272	4_970571
4_4952982_T_G_b37	6.60014618790401	4_970571
4_5887415_T_C_b37	6.69168651768497	4_970571
4_5972799_A_G_b37	6.69916356967354	4_970571
4_6919832_C_G_b37	6.77446309527372	4_970571
4_7864140_GGC_G_b37	6.83844418994349	4_970571
4_10020564_G_A_b37	6.75700977536026	4_15735478
4_10021290_G_C_b37	6.7569546008174	4_15735478
4_15780539_C_T_b37	4.64567766158339	4_15736314
4_16227823_G_A_b37	5.69153235818166	4_15736314
4_17578812_T_C_b37	6.26540726082167	4_15736314
4_24247481_TTGC_T_b37	6.47065564965999	4_21291814
4_25114664_C_T_b37	6.58238737122362	4_21291814
4_37910996_T_G_b37	7.22060967003094	4_21291814
4_38010293_A_G_b37	7.22319678999175	4_21291814
4_38181559_A_C_b37	7.22762311839115	4_21291814
4_53911081_C_CT_b37	7.13578284255468	4_67581531
4_54506995_T_A_b37	7.11642631842609	4_67581531
4_56412169_C_T_b37	7.04802840557098	4_67581531
4_57276619_G_C_b37	7.01304432956701	4_67581531
4_57396608_G_A_b37	7.00795779263871	4_67581531
4_66875123_C_T_b37	5.84905622373123	4_67581531
4_76861859_C_T_b37	5.7664329253315	4_76277833
4_78115909_G_A_b37	6.2643637007251	4_76277833
4_78983343_T_A_b37	6.432249304016	4_76277833
4_80544474_T_C_b37	6.63008620415598	4_76277833
4_81147550_ATTTTCT_A_b37	6.68750381242821	4_76277833
4_89731032_TC_T_b37	3.88817949391832	4_89723303
4_90674431_G_A_b37	5.90215633672588	4_89876150
4_98642418_G_T_b37	6.94281479319715	4_89876150
4_98924247_C_A_b37	6.95655729578883	4_89876150
4_99916724_C_G_b37	7.00175858453973	4_89876150
4_100222067_C_T_b37	7.01476903194194	4_89876150
4_101014809_A_G_b37	7.04683294760527	4_89876150
4_104020781_C_G_b37	6.9739787910134	4_113439216
4_109434456_G_A_b37	6.60257660294751	4_113439216
4_113740351_T_C_b37	5.47876267735525	4_113439216
4_114107158_C_A_b37	5.82473940283231	4_113439216
4_114120626_A_T_b37	5.83340914009294	4_113439216
4_139624155_T_C_b37	7.41805158309911	4_113439216
4_140705510_G_A_b37	7.43562612912712	4_113439216
4_143883013_A_G_b37	7.48349883165799	4_113439216
4_147820990_T_C_b37	7.53632829389863	4_113439216
4_152913308_G_A_b37	7.59631215996924	4_113439216
4_153511640_T_G_b37	7.60284562474494	4_113439216
4_165312167_T_C_b37	7.71494096364484	4_113439216
4_165877990_G_T_b37	7.7196525377672	4_113439216
4_165926586_C_T_b37	7.72005482026696	4_113439216
4_166339174_T_G_b37	7.72345533543631	4_113439216
4_184581080_G_GT_b37	7.85212524612657	4_113439216
4_184669229_T_C_b37	7.85266302970358	4_113439216
4_186017343_A_T_b37	7.86080576229724	4_113439216
4_186321067_C_T_b37	7.86261939995782	4_113439216
4_186918928_G_C_b37	7.86616745135234	4_113439216
4_187573213_C_T_b37	7.87001742198224	4_113439216
5_443059_G_T_b37	6.94885832935041	5_9332169
5_1282414_G_A_b37	6.90578271645984	5_9332169
5_1462720_G_A_b37	6.89594438034992	5_9332169
5_4230573_C_A_b37	6.7077061485919	5_9332169
5_8797180_T_C_b37	5.72834566429149	5_9332169
5_10233731_A_G_b37	5.95499608002834	5_9332169
5_10690749_T_G_b37	6.13308553661062	5_9332169
5_31571629_G_A_b37	7.11207538233246	5_44515833
5_53539601_T_C_b37	6.87070324287361	5_60964716
5_55745334_C_G_b37	6.71761916669328	5_60964716
5_58187554_T_G_b37	6.44360137053998	5_60964716
5_58653150_G_C_b37	6.36390648583752	5_60964716
5_70946113_G_C_b37	6.88187933368021	5_78564785
5_73663211_G_A_b37	6.69033565225336	5_78564785
5_73795693_A_G_b37	6.67843579150348	5_78564785
5_75722669_T_C_b37	6.4536419523418	5_78564785
5_76734084_C_T_b37	6.26261765599561	5_78564785
5_76735198_T_G_b37	6.26235330313407	5_78564785
5_79366080_T_C_b37	5.90379297478613	5_78564785
5_81221223_G_T_b37	6.4242998476248	5_78564785
5_81953487_C_G_b37	6.53003350713382	5_78564785
5_81953807_T_A_b37	6.53007451623755	5_78564785
5_96519851_G_A_b37	6.81046237776328	5_102983270
5_107293031_T_C_b37	6.63445328757589	5_102983270
5_109697053_C_T_b37	6.8269673647468	5_102983270
5_112312736_G_C_b37	6.96985683286	5_102983270
5_131562900_C_T_b37	6.67364110869283	5_126846170
5_131832514_G_A_b37	6.69778232358869	5_126846170
5_132388068_T_G_b37	6.74365860658833	5_126846170
5_133021447_G_C_b37	6.79065651353467	5_126846170
5_133240927_A_G_b37	6.80582411390408	5_126846170
5_138055308_C_T_b37	7.04957225470829	5_126846170
5_138089086_G_A_b37	7.0508790045291	5_126846170
5_139168126_C_T_b37	7.09067968890023	5_126846170
5_139781095_A_C_b37	7.11176394848483	5_126846170
5_140187322_C_T_b37	7.12519336480533	5_126846170
5_140227876_G_A_b37	7.12651151652561	5_126846170
5_140261677_A_C_b37	7.12760712258527	5_126846170
5_140868499_A_G_b37	7.14682018353558	5_126846170
5_140893490_C_G_b37	7.14759350674255	5_126846170
5_141196332_G_C_b37	7.15685683414308	5_126846170
5_141293859_C_G_b37	7.15979841453548	5_126846170
5_141348289_G_A_b37	7.16143149444198	5_126846170
5_141349196_A_G_b37	7.16145865549	5_126846170
5_141488364_G_C_b37	7.16560618634886	5_126846170
5_141663364_A_C_b37	7.17076599640167	5_126846170
5_142895661_G_A_b37	7.20546129062947	5_126846170
5_145510261_A_G_b37	7.27100686653762	5_126846170
5_145510277_T_C_b37	7.27100723884122	5_126846170
5_149157575_C_T_b37	7.34852693912299	5_126846170
5_149652339_A_G_b37	7.35805235728337	5_126846170
5_151522383_C_T_b37	7.39227852792857	5_126846170
5_151987763_AAAAC_A_b37	7.40039280888926	5_126846170
5_159305328_G_C_b37	7.32349715466718	5_180367208
5_159592744_G_A_b37	7.31752984831465	5_180367208
5_159826674_T_C_b37	7.31261175106856	5_180367208
5_160327999_G_A_b37	7.30188059646649	5_180367208
5_160444941_A_G_b37	7.29933877805438	5_180367208
5_171096729_C_G_b37	6.96710222130247	5_180367208
5_173390382_C_T_b37	6.84365795418498	5_180367208
5_174633842_G_C_b37	6.758409742398	5_180367208
5_174893557_T_C_b37	6.73827718268244	5_180367208
5_174905676_TG_T_b37	6.73731456211754	5_180367208
5_175063501_A_G_b37	6.7245796056155	5_180367208
5_175205726_C_T_b37	6.71277450127492	5_180367208
5_175317351_T_C_b37	6.70327916610213	5_180367208
5_175321273_GT_G_b37	6.70294173785355	5_180367208
5_175321955_C_T_b37	6.70288303539386	5_180367208
5_175990569_C_T_b37	6.64114082524153	5_180367208
5_176041364_G_C_b37	6.63607095411124	5_180367208
5_176085207_T_C_b37	6.63164686580493	5_180367208
5_176129823_C_G_b37	6.62709802737942	5_180367208
5_176561113_T_C_b37	6.58047973816657	5_180367208
5_176901005_T_A_b37	6.53985411910125	5_180367208
5_177034786_T_C_b37	6.52276012325876	5_180367208
5_177382215_A_G_b37	6.47494346251078	5_180367208
5_177540517_C_G_b37	6.45127848978148	5_180367208
5_177659778_G_A_b37	6.43255739726371	5_180367208
5_178605341_TGTGTG_T_b37	6.24597336774286	5_180367208
5_178698344_A_G_b37	6.22242120658556	5_180367208
5_178986632_C_A_b37	6.14006063389635	5_180367208
5_179285198_AG_A_b37	6.03423167594155	5_180367208
5_180541589_G_A_b37	5.24150165431147	5_180367208
6_1678577_A_G_b37	7.41548149249148	6_27709015
6_3368956_G_T_b37	7.38632164446253	6_27709015
6_3726212_GCAGT_G_b37	7.37989995818468	6_27709015
6_3940564_G_A_b37	7.37600089776731	6_27709015
6_5746943_T_C_b37	7.3416733307676	6_27709015
6_7543468_A_G_b37	7.3046100284831	6_27709015
6_10887251_T_C_b37	7.22587156158946	6_27709015
6_10991667_C_CT_b37	7.22316740911058	6_27709015
6_14211277_C_G_b37	7.13026102612011	6_27709015
6_20404345_A_AG_b37	6.86360066022895	6_27709015
6_23656381_A_G_b37	6.60773749083172	6_27709015
6_24105447_G_A_b37	6.55673284220852	6_27709015
6_24377345_C_G_b37	6.52266210859937	6_27709015
6_25327391_C_CA_b37	6.37687338046679	6_27709015
6_25602775_T_C_b37	6.32350806247242	6_27709015
6_25685492_G_C_b37	6.30610835970646	6_27709015
6_26027135_G_A_b37	6.22579526442763	6_27709015
6_26044812_T_A_b37	6.22120656152441	6_27709015
6_26189615_A_G_b37	6.18167240790105	6_27709015
6_26383523_CAG_C_b37	6.12237743854259	6_27709015
6_26521353_A_G_b37	6.07469322683801	6_27709015
6_28367355_G_A_b37	5.44860739459344	6_28086420
6_29905224_A_T_b37	6.25978613943533	6_28086420
6_29910358_C_G_b37	6.26101030964679	6_28086420
6_29944558_C_T_b37	6.26907819871845	6_28086420
6_29944979_G_C_b37	6.26917658601194	6_28086420
6_30069835_C_G_b37	6.29741381231762	6_28086420
6_30227246_T_A_b37	6.33058157342193	6_28086420
6_30313340_G_C_b37	6.32360125220982	6_32420032
6_31105265_A_G_b37	6.11884912529052	6_32420032
6_31126252_C_A_b37	6.11186076895956	6_32420032
6_31239821_G_T_b37	6.07196002608614	6_32420032
6_31240041_C_T_b37	6.07187906292678	6_32420032
6_31324911_C_G_b37	6.03946250362855	6_32420032
6_31459768_A_G_b37	5.98239109986882	6_32420032
6_31459972_C_T_b37	5.98229882795807	6_32420032
6_32489766_A_G_b37	4.68136788813047	6_32441753
6_32551970_T_G_b37	4.71779528233997	6_32604184
6_32552081_A_G_b37	4.71687106516603	6_32604184
6_32777150_A_G_b37	4.89358423633603	6_32698883
6_32777198_C_A_b37	4.89385049771375	6_32698883
6_33806268_G_A_b37	6.04429902869264	6_32698883
6_33842632_A_C_b37	6.0583311070745	6_32698883
6_35464598_C_CT_b37	6.44180758214883	6_32698883
6_35502578_G_C_b37	6.4477309220336	6_32698883
6_35725322_G_A_b37	6.48093206832714	6_32698883
6_35791302_G_C_b37	6.49029847337539	6_32698883
6_35888620_G_C_b37	6.50375501226496	6_32698883
6_36842183_C_T_b37	6.6173464848046	6_32698883
6_37496222_A_T_b37	6.68100049913948	6_32698883
6_37751463_T_C_b37	6.70351328459626	6_32698883
6_42134430_C_T_b37	6.97476712829161	6_32698883
6_42515315_G_A_b37	6.99195370674454	6_32698883
6_43738350_C_G_b37	7.04294814493019	6_32698883
6_43740678_T_C_b37	7.04303971917681	6_32698883
6_43742626_T_C_b37	7.04311633090131	6_32698883
6_43868986_A_G_b37	7.04805721666224	6_32698883
6_44214691_T_TC_b37	7.06129445310306	6_32698883
6_44214693_T_C_b37	7.06129452852884	6_32698883
6_45754149_C_A_b37	7.11578575823027	6_32698883
6_46621097_T_A_b37	7.14370833626234	6_32698883
6_47060117_A_G_b37	7.15719178883543	6_32698883
6_51664816_T_G_b37	7.27797423491427	6_32698883
6_52454899_AAAT_A_b37	7.29569939119892	6_32698883
6_52454903_AAAT_A_b37	7.29569947913049	6_32698883
6_53720713_A_G_b37	7.32267054035848	6_32698883
6_70930894_A_C_b37	7.58242715382611	6_32698883
6_70990383_A_T_b37	7.58310239072065	6_32698883
6_73121906_A_G_b37	7.58882215533974	6_111921050
6_73943891_C_T_b37	7.5795224842966	6_111921050
6_85557205_GT_G_b37	7.42100876611692	6_111921050
6_88032402_C_A_b37	7.3781915893298	6_111921050
6_109644719_T_C_b37	6.35723560361619	6_111921050
6_110662937_T_C_b37	6.09971999510591	6_111921050
6_111587266_T_C_b37	5.52346681597534	6_111921050
6_116244114_T_C_b37	6.6357917654733	6_111921050
6_132444234_A_G_b37	7.31224475997718	6_111921050
6_136105881_T_C_b37	7.26245047269958	6_154405854
6_137113679_CCGCCG_C_b37	7.23784964713919	6_154405854
6_138861255_G_A_b37	7.1915795510799	6_154405854
6_140049600_C_A_b37	7.15704116379532	6_154405854
6_140050645_T_C_b37	7.15700955010136	6_154405854
6_145712540_C_G_b37	6.93918541645749	6_154405854
6_146136125_G_T_b37	6.91749133042022	6_154405854
6_149403469_A_C_b37	6.69917720022977	6_154405854
6_149576004_G_A_b37	6.68393373305463	6_154405854
6_149638396_C_T_b37	6.67828696681499	6_154405854
6_150184882_G_C_b37	6.62541257414244	6_154405854
6_150390663_C_G_b37	6.60370631737232	6_154405854
6_150698465_C_A_b37	6.56906827417062	6_154405854
6_150921729_T_C_b37	6.54209385245366	6_154405854
6_151577182_T_C_b37	6.45158274508731	6_154405854
6_155432408_G_C_b37	6.01138222263658	6_154405854
6_155443341_A_T_b37	6.01598308218999	6_154405854
6_155757781_T_A_b37	6.13095356288125	6_154405854
6_158070812_T_G_b37	6.56406912053967	6_154405854
6_158402708_T_C_b37	6.60171839298311	6_154405854
6_158704735_C_T_b37	6.63335552433259	6_154405854
6_159233043_C_T_b37	6.68369439314801	6_154405854
6_159233190_G_A_b37	6.68370761829904	6_154405854
6_159730274_C_T_b37	6.72627238766444	6_154405854
6_166422386_CTCA_C_b37	7.07977918346045	6_154405854
6_166937100_A_G_b37	7.09799429032952	6_154405854
6_167217119_C_A_b37	7.10759204853055	6_154405854
6_167764791_C_G_b37	7.12577193425688	6_154405854
6_169039594_T_C_b37	7.16535536426399	6_154405854
6_170540274_A_G_b37	7.20775338492326	6_154405854
6_170598352_C_T_b37	7.20931387890521	6_154405854
6_170894018_G_T_b37	7.21717232485503	6_154405854
7_1177827_GCGCCCACCTGCGCCCACGT_G_b37	7.20593822650856	7_17244953
7_1270699_G_A_b37	7.20342061287528	7_17244953
7_1609688_G_A_b37	7.19410527421659	7_17244953
7_1993078_G_A_b37	7.18332326573783	7_17244953
7_2140330_A_G_b37	7.17910991883422	7_17244953
7_2678872_C_T_b37	7.16334275049312	7_17244953
7_3638501_G_GAC_b37	7.13374492584293	7_17244953
7_3638503_C_CAT_b37	7.13374486200638	7_17244953
7_6556220_C_T_b37	7.02892626934595	7_17244953
7_10186070_G_C_b37	6.84873604510948	7_17244953
7_15891058_A_C_b37	6.13158530514616	7_17244953
7_16438434_A_C_b37	5.9066151414484	7_17244953
7_16439040_CAT_C_b37	5.90628870021928	7_17244953
7_16439134_T_TGG_b37	5.90623804213135	7_17244953
7_16795370_C_A_b37	5.65281084696635	7_17244953
7_20487641_T_G_b37	6.41440806333948	7_23084258
7_22059791_T_C_b37	6.01049839744637	7_23084258
7_24026625_A_G_b37	5.887897925903	7_23254127
7_24539772_G_A_b37	6.10912140295004	7_23254127
7_24796229_T_C_b37	6.18811338204031	7_23254127
7_25199873_AAGTGAT_A_b37	6.28908636951554	7_23254127
7_26695880_C_G_b37	6.53677982582288	7_23254127
7_30223658_C_T_b37	6.84320361645648	7_23254127
7_30518602_G_A_b37	6.86120429330495	7_23254127
7_35226198_AC_A_b37	7.07816932002153	7_23254127
7_35734529_C_G_b37	7.09622860921262	7_23254127
7_36223100_T_C_b37	7.11290561958728	7_23254127
7_42951515_G_A_b37	7.29440866179387	7_23254127
7_47676122_T_C_b37	7.38778115577435	7_23254127
7_55139068_A_G_b37	7.26675977496434	7_73621527
7_55201776_G_A_b37	7.26528377864278	7_73621527
7_55393605_A_G_b37	7.26073718532923	7_73621527
7_55394300_A_C_b37	7.26072062609649	7_73621527
7_63768425_G_C_b37	6.99357302273673	7_73621527
7_65235796_C_G_b37	6.92354097865174	7_73621527
7_65565074_C_T_b37	6.90614393174357	7_73621527
7_73256900_C_T_b37	5.56185001532989	7_73621527
7_73269937_C_T_b37	5.5460377495065	7_73621527
7_73300867_A_G_b37	5.50604614260773	7_73621527
7_73858342_G_C_b37	5.37441104128132	7_73621527
7_73868693_CG_C_b37	5.39299048634155	7_73621527
7_73893547_T_C_b37	5.43460243282858	7_73621527
7_75921276_GC_G_b37	4.8163208581055	7_75986787
7_86377842_AC_A_b37	6.99853378161666	7_76411547
7_86378966_G_A_b37	6.99858275863611	7_76411547
7_87142559_C_CCTTTT_b37	7.03064072099153	7_76411547
7_96208095_G_A_b37	7.29658948920683	7_76411547
7_98384975_T_G_b37	7.34189783478015	7_76411547
7_98735185_A_T_b37	7.34876499083909	7_76411547
7_99510850_T_A_b37	7.36359889445867	7_76411547
7_99595480_T_C_b37	7.36518713177976	7_76411547
7_99699626_T_C_b37	7.36713368433641	7_76411547
7_99746444_CG_C_b37	7.36800590686532	7_76411547
7_100081944_G_A_b37	7.37420556032666	7_76411547
7_101006223_C_T_b37	7.3908411233768	7_76411547
7_101006233_C_T_b37	7.39084129995744	7_76411547
7_101377379_CCG_C_b37	7.39734606112888	7_76411547
7_101377380_CG_C_b37	7.39734607852444	7_76411547
7_103164831_TGATATAAAAGC_T_b37	7.42737711606868	7_76411547
7_103164986_ATGCC_A_b37	7.42737963222509	7_76411547
7_110162299_G_A_b37	7.52828346665139	7_76411547
7_110238652_C_T_b37	7.52926484431495	7_76411547
7_117652319_A_G_b37	7.44268869754304	7_145365647
7_127658196_T_C_b37	7.24815607321992	7_145365647
7_129142295_T_G_b37	7.21014061799516	7_145365647
7_129251065_T_C_b37	7.20721907167633	7_145365647
7_129964574_T_G_b37	7.18755100759034	7_145365647
7_139359432_T_C_b37	6.77860094656447	7_145365647
7_139478175_T_G_b37	6.76992892846342	7_145365647
7_139931458_G_C_b37	6.73513481893815	7_145365647
7_150653336_T_C_b37	6.72326598595644	7_145365647
7_151505676_GT_G_b37	6.78817049309599	7_145365647
7_151505684_G_A_b37	6.78817105894886	7_145365647
7_154419590_C_G_b37	6.95683780399111	7_145365647
7_155089344_T_C_b37	6.98783146200077	7_145365647
7_155654437_A_C_b37	7.01236434532837	7_145365647
8_755867_G_A_b37	6.88616725275514	8_8450133
8_755868_T_A_b37	6.88616719631123	8_8450133
8_1244551_TC_T_b37	6.85766912511389	8_8450133
8_1311604_A_G_b37	6.85360878900077	8_8450133
8_2122780_G_A_b37	6.80122213285425	8_8450133
8_2899328_C_G_b37	6.74435604905735	8_8450133
8_11096553_G_A_b37	5.87197318924031	8_11841238
8_17756229_C_T_b37	5.96220259520565	8_16839582
8_19553868_G_A_b37	6.43365576665696	8_16839582
8_21308657_G_C_b37	6.13347855001649	8_22668467
8_21455993_C_T_b37	6.08367279265659	8_22668467
8_21967304_C_T_b37	5.84581960992788	8_22668467
8_22059606_G_A_b37	5.78451886992364	8_22668467
8_22088975_C_T_b37	5.76304819426038	8_22668467
8_22456517_C_G_b37	5.32623546994155	8_22668467
8_22457388_G_A_b37	5.32444708550509	8_22668467
8_24799431_CA_C_b37	6.32857631671012	8_22668467
8_24800104_C_T_b37	6.32871345366083	8_22668467
8_24814205_G_T_b37	6.33157689481852	8_22668467
8_24814403_T_C_b37	6.33161696788437	8_22668467
8_26981566_A_G_b37	6.63478952745843	8_22668467
8_27244300_A_G_b37	6.66047026093539	8_22668467
8_27468503_C_A_b37	6.68124458504932	8_22668467
8_27468862_C_G_b37	6.68127706519247	8_22668467
8_27560630_A_G_b37	6.68950100746098	8_22668467
8_27812407_T_C_b37	6.71129597867173	8_22668467
8_28166420_TGCAC_T_b37	6.74020110188982	8_22668467
8_28535241_T_C_b37	6.76839943266287	8_22668467
8_29306171_A_C_b37	6.82201794712063	8_22668467
8_36872513_A_AG_b37	6.5216053528661	8_40196086
8_37338063_C_CT_b37	6.45606587141919	8_40196086
8_38324423_CA_C_b37	6.27222788711409	8_40196086
8_41400313_G_A_b37	6.08070872094796	8_40196086
8_42123384_C_CT_b37	6.28494909606533	8_40196086
8_57364588_G_GA_b37	6.46040902404217	8_60251336
8_57364590_T_A_b37	6.46040872315378	8_60251336
8_57444444_T_C_b37	6.44822585745265	8_60251336
8_57966350_T_C_b37	6.35888373357684	8_60251336
8_59892097_C_T_b37	5.55538468771715	8_60251336
8_65519166_A_G_b37	6.72163183368824	8_60251336
8_71581559_G_T_b37	7.05423849600658	8_60251336
8_82263832_A_G_b37	7.34266930978698	8_60251336
8_91013366_T_C_b37	7.39116534571792	8_115626410
8_95237636_C_T_b37	7.3093911332464	8_115626410
8_95239500_G_C_b37	7.30935142699033	8_115626410
8_96179145_C_T_b37	7.2888585545269	8_115626410
8_96180214_C_CGCTT_b37	7.28883468106512	8_115626410
8_98769010_T_G_b37	7.22679061783526	8_115626410
8_102307870_C_A_b37	7.12445665198487	8_115626410
8_109440751_G_A_b37	6.79138604496204	8_115626410
8_118236975_A_T_b37	6.41673467746379	8_115626410
8_118532964_A_G_b37	6.46337854541403	8_115626410
8_120119935_C_G_b37	6.65258725890612	8_115626410
8_123525792_C_A_b37	6.89759317101704	8_115626410
8_125271970_G_A_b37	6.98432749191967	8_115626410
8_133499372_C_A_b37	7.25219655630414	8_115626410
8_134465528_G_C_b37	7.27506058941308	8_115626410
8_135652477_G_C_b37	7.301595686511	8_115626410
8_135725058_C_T_b37	7.30316686580038	8_115626410
8_140919775_A_G_b37	7.40300662839353	8_115626410
8_141645267_C_A_b37	7.41528823091956	8_115626410
8_142011053_C_G_b37	7.42135123874894	8_115626410
8_142986450_G_A_b37	7.43711674385438	8_115626410
8_143751698_T_C_b37	7.44909699371357	8_115626410
8_144056237_C_T_b37	7.45377423222379	8_115626410
8_144101037_C_T_b37	7.45445805905131	8_115626410
8_144228311_A_C_b37	7.45639491427026	8_115626410
8_144301346_G_A_b37	7.45750247241176	8_115626410
8_144349680_G_T_b37	7.45823389574992	8_115626410
8_144373492_G_A_b37	7.45859378289434	8_115626410
8_145051414_G_A_b37	7.46871654531232	8_115626410
8_145051484_C_T_b37	7.46871757846686	8_115626410
8_145537458_T_C_b37	7.47583164428918	8_115626410
8_145562032_G_A_b37	7.47618830081966	8_115626410
8_145682514_T_C_b37	7.47793269925126	8_115626410
8_146013799_C_T_b37	7.48269339974182	8_115626410
8_146024446_T_G_b37	7.48284553928001	8_115626410
9_4036449_A_G_b37	7.13172270294258	9_17579692
9_4855912_C_T_b37	7.10461618548169	9_17579692
9_6681554_A_G_b37	7.03735234279988	9_17579692
9_17825216_C_A_b37	4.94876984047496	9_17736344
9_18527144_G_C_b37	5.898067209825	9_17736344
9_19230399_T_C_b37	6.17436687595006	9_17736344
9_19664081_G_T_b37	6.28504800836027	9_17736344
9_22446683_G_T_b37	6.67305225634218	9_17736344
9_22652041_G_A_b37	6.69158519379084	9_17736344
9_34590463_C_T_b37	5.8320999724859	9_35269822
9_35658020_C_T_b37	5.5890544123119	9_35269822
9_35757362_T_A_b37	5.68801114377821	9_35269822
9_35791470_C_A_b37	5.71737837917731	9_35269822
9_38017681_A_G_b37	6.43899460219526	9_35269822
9_72157997_A_G_b37	6.3314127185592	9_74302924
9_76903371_T_A_b37	6.41504817380443	9_74302924
9_79433348_A_G_b37	6.71015334318386	9_74302924
9_80297463_T_C_b37	6.77775586247632	9_74302924
9_90184141_A_G_b37	6.75435796960147	9_95864266
9_90721586_G_A_b37	6.71118958591229	9_95864266
9_95820836_A_C_b37	4.63779982912005	9_95864266
9_96108724_A_G_b37	5.38820603087531	9_95864266
9_100271397_G_A_b37	6.6441560584548	9_95864266
9_100354298_A_T_b37	6.65224953291095	9_95864266
9_100955008_T_C_b37	6.70678117275937	9_95864266
9_104434447_CCTTGAACAATTTA_C_b37	6.93299004488194	9_95864266
9_108643745_G_A_b37	7.02749993328139	9_119297431
9_112203107_A_G_b37	6.8509110801711	9_119297431
9_112685289_T_C_b37	6.8203422374341	9_119297431
9_114883213_T_C_b37	6.64485387575182	9_119297431
9_116103180_C_G_b37	6.50436917538803	9_119297431
9_116752898_C_G_b37	6.40560825828015	9_119297431
9_116870327_T_C_b37	6.38508856493276	9_119297431
9_117160854_C_CG_b37	6.3297187522205	9_119297431
9_124344317_T_C_b37	6.70302358097188	9_119297431
9_126330793_G_T_b37	6.84716303243241	9_119297431
9_126767427_T_C_b37	6.87332042739991	9_119297431
9_127177736_G_C_b37	6.89654308189707	9_119297431
9_127191582_GCA_G_b37	6.8973054843759	9_119297431
9_127952430_A_ACTCT_b37	6.93726707221141	9_119297431
9_129676615_CCCCG_C_b37	7.01616325294414	9_119297431
9_129676617_CCG_C_b37	7.0161633366298	9_119297431
9_129678135_GA_G_b37	7.01622684939034	9_119297431
9_129895756_T_C_b37	7.02523727409732	9_119297431
9_129948771_C_T_b37	7.02740428873602	9_119297431
9_130555897_T_C_b37	7.0514792591862	9_119297431
9_130981145_T_A_b37	7.06758095471739	9_119297431
9_131337843_A_G_b37	7.08064138397702	9_119297431
9_132227517_T_C_b37	7.11160144703761	9_119297431
9_132244445_C_T_b37	7.11216965116173	9_119297431
9_132245179_A_ACACGGCCTCGGGGC_b37	7.11219427174911	9_119297431
9_132258867_G_T_b37	7.1126531532764	9_119297431
9_133746117_T_C_b37	7.15982838310895	9_119297431
9_133872387_G_A_b37	7.1636072821487	9_119297431
9_134497858_G_A_b37	7.18185581659091	9_119297431
9_134649400_T_TGGGCAGCC_b37	7.18616411305316	9_119297431
9_135526701_G_C_b37	7.21029901226074	9_119297431
9_136325160_G_A_b37	7.23115675517436	9_119297431
9_136713682_A_G_b37	7.24095469999133	9_119297431
9_137123347_G_T_b37	7.25105188005526	9_119297431
9_138192682_T_G_b37	7.27635268833981	9_119297431
9_138799698_A_G_b37	7.29008512021426	9_119297431
9_138853225_G_C_b37	7.29127547598209	9_119297431
9_139011300_GC_G_b37	7.29477188834156	9_119297431
9_139305024_G_A_b37	7.30119486598011	9_119297431
9_139410589_A_G_b37	7.30348028683362	9_119297431
9_139526159_G_A_b37	7.30596859628404	9_119297431
9_139614929_C_G_b37	7.30787024704948	9_119297431
9_139661102_T_G_b37	7.30885609319062	9_119297431
9_139685608_T_C_b37	7.30937841656275	9_119297431
10_1095410_CCT_C_b37	7.15908977843153	10_15519544
10_6390192_G_C_b37	6.960440000044	10_15519544
10_10250793_G_A_b37	6.72170775682553	10_15519544
10_11295647_C_T_b37	6.62571342217443	10_15519544
10_12306719_AT_A_b37	6.50688720569901	10_15519544
10_13858979_G_A_b37	6.22025614152198	10_15519544
10_24118011_G_A_b37	6.93401404384397	10_15527599
10_24528624_GTT_G_b37	6.95429201618843	10_15527599
10_27389548_C_T_b37	7.07415608908107	10_15527599
10_28607596_A_G_b37	7.11660767758236	10_15527599
10_32092725_CCCCG_C_b37	7.0994367394125	10_44665661
10_32092735_CCG_C_b37	7.09943639399229	10_44665661
10_32412615_G_A_b37	7.08824409937312	10_44665661
10_43916029_C_G_b37	5.87484869661297	10_44665661
10_45360594_G_C_b37	5.84194356027804	10_44665661
10_49864615_G_T_b37	6.71591605837679	10_44665661
10_50616682_C_G_b37	6.77459155578671	10_44665661
10_52086760_C_CAAACTAGAACACAT_b37	6.87046828378614	10_44665661
10_69644341_G_C_b37	5.24557188575146	10_69820364
10_71168561_G_A_b37	6.12975367854405	10_69820364
10_71169074_A_G_b37	6.12991889959667	10_69820364
10_71577096_C_T_b37	6.24470575953846	10_69820364
10_71906900_A_C_b37	6.31942609034337	10_69820364
10_72902948_G_C_b37	6.4889150607818	10_69820364
10_72991385_C_T_b37	6.50119925509724	10_69820364
10_73074278_G_C_b37	6.51240620394408	10_69820364
10_73074297_CG_C_b37	6.51240873983425	10_69820364
10_73079147_G_A_b37	6.51305557534182	10_69820364
10_74069445_C_G_b37	6.62829511230954	10_69820364
10_74091924_T_C_b37	6.63058661268288	10_69820364
10_79931975_A_G_b37	7.00482039662938	10_69820364
10_80487780_C_CA_b37	7.02805927242826	10_69820364
10_82020569_C_T_b37	7.08636716378196	10_69820364
10_88433895_A_G_b37	7.1402489917826	10_102245653
10_88699431_CA_C_b37	7.13181822075154	10_102245653
10_88699432_A_C_b37	7.13181818869135	10_102245653
10_88699434_C_A_b37	7.13181812457096	10_102245653
10_89849519_A_G_b37	7.09328629727326	10_102245653
10_96122826_C_T_b37	6.78695205958271	10_102245653
10_98896779_C_A_b37	6.5248989373806	10_102245653
10_98939557_T_TC_b37	6.51931559150607	10_102245653
10_99115683_A_G_b37	6.49554031371312	10_102245653
10_99258223_T_G_b37	6.47529788327325	10_102245653
10_99491715_G_A_b37	6.43995431636506	10_102245653
10_99611713_A_G_b37	6.42060604258423	10_102245653
10_99677674_C_T_b37	6.40959163702787	10_102245653
10_100098716_G_T_b37	6.33181950291475	10_102245653
10_100154551_G_A_b37	6.3203754250845	10_102245653
10_102759655_C_T_b37	4.85722390923683	10_102831636
10_103227311_G_A_b37	5.59733970863432	10_102831636
10_104264107_C_T_b37	6.15608614172889	10_102831636
10_104403310_A_G_b37	6.19636274507548	10_102831636
10_106014764_CCGG_C_b37	6.50285423926597	10_102831636
10_112525587_A_G_b37	6.85047652703413	10_119612816
10_119688700_C_T_b37	4.88015593846425	10_119612816
10_122582360_A_G_b37	6.44801739383163	10_119776815
10_124027745_C_T_b37	6.58576136026024	10_127880410
10_124995856_AAG_A_b37	6.46007882409457	10_127880410
10_125262764_A_G_b37	6.41791107984323	10_127880410
10_130227644_AAGC_A_b37	6.37055657238262	10_127880410
10_133948634_T_C_b37	6.78306167535247	10_127880410
11_207693_CG_C_b37	7.34014367350301	11_22092547
11_207698_C_T_b37	7.34014357428039	11_22092547
11_805435_A_T_b37	7.32811676556292	11_22092547
11_833327_A_G_b37	7.32754734665954	11_22092547
11_842682_A_G_b37	7.32735619576779	11_22092547
11_876624_T_C_b37	7.32666195099128	11_22092547
11_1411501_C_T_b37	7.31557252159852	11_22092547
11_2021980_C_T_b37	7.30255966325854	11_22092547
11_2799679_T_C_b37	7.28539681542096	11_22092547
11_3013826_C_G_b37	7.28054927985776	11_22092547
11_3444356_G_C_b37	7.27063673198996	11_22092547
11_3444608_G_A_b37	7.27063086316638	11_22092547
11_3444641_G_C_b37	7.27063009462409	11_22092547
11_4208686_CGCG_C_b37	7.25246130999549	11_22092547
11_4212308_C_T_b37	7.25237334387691	11_22092547
11_5811966_C_T_b37	7.21166992603663	11_22092547
11_6441051_C_T_b37	7.19455588231358	11_22092547
11_6948376_C_CG_b37	7.18024553348524	11_22092547
11_8264183_T_C_b37	7.14077083423411	11_22092547
11_8378655_A_G_b37	7.13716075664381	11_22092547
11_8710511_C_T_b37	7.12652222632608	11_22092547
11_8722900_GGGGGGGA_G_b37	7.12611997318046	11_22092547
11_8722901_GGGGGGA_G_b37	7.12611994069684	11_22092547
11_8750147_CA_C_b37	7.12523398904256	11_22092547
11_8932640_A_C_b37	7.11925285316608	11_22092547
11_9483493_A_G_b37	7.10068253909772	11_22092547
11_9594888_G_C_b37	7.09682870547042	11_22092547
11_11809187_T_G_b37	7.01213508209023	11_22092547
11_11886617_C_A_b37	7.008852627839	11_22092547
11_12084910_T_C_b37	7.00033158750812	11_22092547
11_17298814_A_G_b37	6.68067393175495	11_22092547
11_19953492_C_A_b37	6.33022215445121	11_22092547
11_20955935_T_G_b37	6.05561261897598	11_22092547
11_25408133_G_C_b37	6.36511193276569	11_27726124
11_27493630_TC_T_b37	5.36641361745927	11_27726124
11_33384046_G_A_b37	5.70750971128467	11_32874118
11_34586560_G_C_b37	6.23361612457471	11_32874118
11_35834390_ATCT_A_b37	6.47133176407462	11_32874118
11_36254937_G_C_b37	6.52902204888238	11_32874118
11_43963580_TCGTG_T_b37	7.04491051623181	11_32874118
11_44898689_A_G_b37	7.08006962713766	11_32874118
11_45922690_G_A_b37	7.07932956847361	11_57926788
11_47208982_A_G_b37	7.03010593225698	11_57926788
11_47788663_CGGTGGT_C_b37	7.00595768447711	11_57926788
11_48102806_C_T_b37	6.99228760226894	11_57926788
11_48109948_A_G_b37	6.99197175693307	11_57926788
11_48182237_G_A_b37	6.98876187748132	11_57926788
11_57078954_C_T_b37	5.92831134098086	11_57926788
11_57195237_A_ATTCG_b37	5.86424520197248	11_57926788
11_61485967_C_G_b37	6.55134995232809	11_57926788
11_61602458_CCCA_C_b37	6.56533663185474	11_57926788
11_61602459_CCA_C_b37	6.56533675000852	11_57926788
11_61602460_CA_C_b37	6.56533686816227	11_57926788
11_61739142_G_C_b37	6.58119333461126	11_57926788
11_61891371_T_C_b37	6.59819762394045	11_57926788
11_64140625_G_A_b37	6.79335992664294	11_57926788
11_64140642_T_G_b37	6.79336111479688	11_57926788
11_64210652_G_A_b37	6.79822684626214	11_57926788
11_64334114_C_T_b37	6.80667688891642	11_57926788
11_64889416_G_C_b37	6.84277325464055	11_57926788
11_65319265_T_C_b37	6.86879004074055	11_57926788
11_65374495_A_C_b37	6.87202264105671	11_57926788
11_65625191_G_A_b37	6.88640069844041	11_57926788
11_65640204_C_T_b37	6.88724681067065	11_57926788
11_66079786_G_A_b37	6.91131738905597	11_57926788
11_66080023_A_G_b37	6.91133001340392	11_57926788
11_66233944_C_G_b37	6.91945241843314	11_57926788
11_67351529_A_AG_b37	6.97426947033566	11_57926788
11_67351531_G_A_b37	6.97426956249615	11_57926788
11_67351585_C_G_b37	6.97427205082208	11_57926788
11_67593729_G_T_b37	6.98528911290803	11_57926788
11_68228962_TG_T_b37	7.01292892283915	11_57926788
11_68960184_T_G_b37	7.04270924509856	11_57926788
11_69453715_CCGCCGGGCCCCAAATTCCAG_C_b37	7.06171358045925	11_57926788
11_71498180_T_C_b37	7.08969963801948	11_83792361
11_71498461_C_CGCTCTCCTCCT_b37	7.08968971152383	11_83792361
11_71498562_G_C_b37	7.08968614358206	11_83792361
11_71498567_A_C_b37	7.08968596695052	11_83792361
11_71498671_G_C_b37	7.08968229299816	11_83792361
11_72505554_TGGGATTATAG_T_b37	7.05257113731986	11_83792361
11_73054908_A_T_b37	7.03090131629551	11_83792361
11_74037083_C_T_b37	6.98923969468674	11_83792361
11_74442350_G_A_b37	6.97081216825545	11_83792361
11_75967971_T_C_b37	6.89345054485975	11_83792361
11_76454034_T_C_b37	6.86559711944044	11_83792361
11_76802437_G_C_b37	6.84447251590864	11_83792361
11_76865705_T_C_b37	6.84052368241157	11_83792361
11_78548134_G_C_b37	6.71968156497635	11_83792361
11_81792164_T_A_b37	6.30107298868957	11_83792361
11_82445154_T_C_b37	6.12943465309377	11_83792361
11_93932943_CTGAT_C_b37	6.38780292152705	11_96375264
11_101368173_T_C_b37	6.69835373772432	11_96375264
11_101981277_T_C_b37	6.74865417799707	11_96375264
11_106892472_T_A_b37	7.02190050438833	11_96375264
11_110915989_A_C_b37	7.16258609083681	11_96375264
11_111807896_G_A_b37	7.18844002844927	11_96375264
11_112271405_C_T_b37	7.20129173366523	11_96375264
11_112462797_C_G_b37	7.20648947776772	11_96375264
11_112655450_C_T_b37	7.21165938904223	11_96375264
11_113435819_A_C_b37	7.2319931806297	11_96375264
11_113513936_A_C_b37	7.23397719266957	11_96375264
11_114103759_G_GCC_b37	7.24867189371675	11_96375264
11_116452142_G_C_b37	7.22877301953559	11_133386666
11_116512477_G_A_b37	7.22722293486761	11_133386666
11_118480115_G_C_b37	7.17337719941907	11_133386666
11_118560570_G_T_b37	7.17102683717429	11_133386666
11_118661509_C_CG_b37	7.16805996343605	11_133386666
11_118889132_A_G_b37	7.16129416589679	11_133386666
11_118955679_C_T_b37	7.15929606555361	11_133386666
11_118977911_A_G_b37	7.15862648701406	11_133386666
11_119304053_C_T_b37	7.14868327557368	11_133386666
11_119384214_G_A_b37	7.14620412361002	11_133386666
11_119462854_A_G_b37	7.14375818197698	11_133386666
11_119612384_C_G_b37	7.13906900155302	11_133386666
11_119627450_G_A_b37	7.13859372007283	11_133386666
11_121830547_CT_C_b37	7.06281204295645	11_133386666
11_121971366_GGC_G_b37	7.05748736750524	11_133386666
11_122586392_G_T_b37	7.03343481377047	11_133386666
11_123196941_A_G_b37	7.00816250605864	11_133386666
11_123396674_G_C_b37	6.99956518391543	11_133386666
11_123447713_G_A_b37	6.99734068058126	11_133386666
11_123554586_C_G_b37	6.99264544775758	11_133386666
11_124146508_TCTC_T_b37	6.96567944440501	11_133386666
11_124790922_C_A_b37	6.93428352329968	11_133386666
11_125050552_CT_C_b37	6.92096369726074	11_133386666
11_125241046_G_A_b37	6.91092419933729	11_133386666
11_125495264_C_T_b37	6.89715422259983	11_133386666
11_125774160_TCGCCCCGCTCTCTGCCCTC_T_b37	6.881527704992	11_133386666
11_125774197_T_C_b37	6.88152559413221	11_133386666
11_126017059_C_T_b37	6.86744438772817	11_133386666
11_128049402_A_G_b37	6.72731876644993	11_133386666
11_131072362_AC_A_b37	6.36442059363398	11_133386666
11_131388433_T_A_b37	6.30064634422941	11_133386666
11_132948606_A_G_b37	5.6415345902274	11_133386666
11_133128806_G_A_b37	5.41138566255058	11_133386666
12_2502512_T_C_b37	7.48637889889386	12_33148871
12_3229069_G_T_b37	7.4759587296906	12_33148871
12_3239921_C_T_b37	7.47580118123925	12_33148871
12_4671490_G_A_b37	7.45450006097553	12_33148871
12_5840799_A_G_b37	7.43629105513814	12_33148871
12_5905864_C_T_b37	7.43525505792794	12_33148871
12_6602513_T_C_b37	7.42400496328401	12_33148871
12_6716763_G_GC_b37	7.42213181657555	12_33148871
12_7009208_C_A_b37	7.41730000084652	12_33148871
12_7023123_A_G_b37	7.41706875010108	12_33148871
12_7342367_GGGC_G_b37	7.41172919160345	12_33148871
12_8185853_A_C_b37	7.39729710728258	12_33148871
12_12869936_C_A_b37	7.30704516459369	12_33148871
12_15203782_A_C_b37	7.2539456407916	12_33148871
12_15227068_C_G_b37	7.25338172339599	12_33148871
12_15716250_C_CACAT_b37	7.24136271324259	12_33148871
12_22465632_G_T_b37	7.02870298497024	12_33148871
12_22465638_C_G_b37	7.0287027410585	12_33148871
12_26398707_C_T_b37	6.82931438878861	12_33148871
12_26676636_A_T_b37	6.81105434476446	12_33148871
12_27311482_G_A_b37	6.76621870978948	12_33148871
12_27745088_C_T_b37	6.73269798108225	12_33148871
12_31004086_G_A_b37	6.33138396614519	12_33148871
12_31884717_C_T_b37	6.10180032672935	12_33148871
12_32297526_A_G_b37	5.930106099863	12_33148871
12_33654263_CCTTT_C_b37	5.70362922238321	12_33148871
12_45877619_G_A_b37	6.50813092766341	12_42655580
12_48558325_A_G_b37	6.77105409557563	12_42655580
12_48578631_G_C_b37	6.77254554544086	12_42655580
12_49525380_A_G_b37	6.83694415687707	12_42655580
12_49582692_T_G_b37	6.84055227221547	12_42655580
12_49736702_C_G_b37	6.85010213820217	12_42655580
12_50297670_T_C_b37	6.8832122048471	12_42655580
12_51015509_G_A_b37	6.92220264098674	12_42655580
12_51632507_G_A_b37	6.95312774191196	12_42655580
12_53297242_T_A_b37	7.02700950157632	12_42655580
12_54567106_C_A_b37	7.07596743949828	12_42655580
12_54608556_G_T_b37	7.07747608383274	12_42655580
12_56101812_A_G_b37	7.12860063255737	12_42655580
12_56435929_C_G_b37	7.13926024813317	12_42655580
12_58290226_T_C_b37	7.19408808016272	12_42655580
12_58519811_A_G_b37	7.20041905240647	12_42655580
12_58568377_G_T_b37	7.20174654979879	12_42655580
12_66150255_A_G_b37	7.37096946032376	12_42655580
12_68122177_G_GC_b37	7.405970932851	12_42655580
12_69633379_A_G_b37	7.4310065307022	12_42655580
12_71451172_T_TGC_b37	7.4593260265706	12_42655580
12_77557081_C_A_b37	7.46238495389294	12_106556209
12_93048790_T_A_b37	7.13057240403567	12_106556209
12_94207802_G_A_b37	7.09161097043925	12_106556209
12_94496333_T_C_b37	7.08134287840996	12_106556209
12_94541859_T_C_b37	7.07970031573656	12_106556209
12_94957375_A_T_b37	7.06441437039245	12_106556209
12_96336707_A_AC_b37	7.009429775485	12_106556209
12_104680368_T_C_b37	6.27319625546208	12_106556209
12_104928750_T_C_b37	6.21151032320474	12_106556209
12_105089606_G_A_b37	6.16631286515131	12_106556209
12_106751910_GAGTGA_G_b37	5.29159526400509	12_106556209
12_106980254_A_G_b37	5.62741297089122	12_106556209
12_107381140_C_G_b37	5.91641815068094	12_106556209
12_109535809_A_G_b37	6.47415811135813	12_106556209
12_109549832_GC_G_b37	6.47619725192564	12_106556209
12_111800258_G_A_b37	6.71966682386865	12_106556209
12_120064791_A_G_b37	6.43885186116469	12_122811747
12_120278241_T_C_b37	6.40372210857031	12_122811747
12_122459822_TTG_T_b37	5.54645135333536	12_122811747
12_122461928_G_A_b37	5.54384463544951	12_122811747
12_123921349_A_G_b37	6.04230414127507	12_122819039
12_124196848_CG_C_b37	6.13918933249122	12_122819039
12_124492610_T_G_b37	6.22364440120533	12_122819039
12_125140448_A_AG_b37	6.36575185093088	12_122819039
12_125412381_A_AG_b37	6.41385996110248	12_122819039
12_130078716_G_A_b37	6.86091735817606	12_122819039
12_131157099_T_C_b37	6.921065068035	12_122819039
12_132040165_A_G_b37	6.96478400347985	12_122819039
13_21070117_T_A_b37	7.41137042009812	13_46855311
13_25989752_C_T_b37	7.31943004500968	13_46855311
13_26320366_A_G_b37	7.31249356514278	13_46855311
13_26624697_T_C_b37	7.30600908529412	13_46855311
13_32890026_C_T_b37	7.14504983419742	13_46855311
13_33553627_T_C_b37	7.12390665900094	13_46855311
13_34597095_G_A_b37	7.08842730514371	13_46855311
13_36203116_C_A_b37	7.02743914884232	13_46855311
13_36667442_G_T_b37	7.00808339461089	13_46855311
13_36954647_A_T_b37	6.99566436592392	13_46855311
13_37004964_G_A_b37	6.99345157382857	13_46855311
13_37683479_T_C_b37	6.96245613853078	13_46855311
13_45479769_A_G_b37	6.13847417114942	13_46855311
13_50159492_T_A_b37	5.90627953908786	13_49353596
13_53410042_TAAA_T_b37	6.60814580602374	13_49353596
13_109149249_A_AC_b37	7.06283064532164	13_97592635
13_109439356_C_T_b37	7.07359819724471	13_97592635
13_111577798_A_G_b37	7.14566756358401	13_97592635
13_111713812_A_C_b37	7.14987092742117	13_97592635
13_112144613_T_C_b37	7.16292205932435	13_97592635
13_112182029_G_A_b37	7.16403728273585	13_97592635
13_113324324_T_G_b37	7.19677537985468	13_97592635
13_113585898_A_G_b37	7.20393710618084	13_97592635
13_113705260_G_A_b37	7.20716632653777	13_97592635
13_114216755_G_C_b37	7.22073869127188	13_97592635
13_114284372_T_C_b37	7.22250155923837	13_97592635
13_114874817_G_A_b37	7.23759859954184	13_97592635
14_20923007_C_A_b37	7.41620712819062	14_46996974
14_21082325_C_A_b37	7.41354534768857	14_46996974
14_22553002_G_C_b37	7.38817179534081	14_46996974
14_23291924_C_T_b37	7.37484089401459	14_46996974
14_23452128_C_G_b37	7.37189587263936	14_46996974
14_23494277_A_G_b37	7.37111772011238	14_46996974
14_24197031_A_G_b37	7.35793378031094	14_46996974
14_24353313_A_T_b37	7.35494666358447	14_46996974
14_24838110_AG_A_b37	7.34554751161322	14_46996974
14_32187571_C_T_b37	7.17053758082238	14_46996974
14_32420388_G_A_b37	7.16365584904493	14_46996974
14_36708225_G_A_b37	7.01236261469653	14_46996974
14_39191388_T_G_b37	6.89240556867645	14_46996974
14_49405740_G_C_b37	5.52337312519928	14_49739452
14_51093142_G_A_b37	6.13151954152049	14_49739452
14_51804332_G_A_b37	6.30530428249234	14_53824112
14_52017306_G_GC_b37	6.25691176445272	14_53824112
14_52286274_T_C_b37	6.18691087052941	14_53824112
14_52381395_G_A_b37	6.15918145028096	14_53824112
14_54003409_C_A_b37	5.25357544520185	14_53824112
14_54006454_A_T_b37	5.2608890957566	14_53824112
14_54415291_C_T_b37	5.6691875959436	14_54882151
14_55556502_A_G_b37	5.24509050612621	14_55732330
14_55905091_A_T_b37	5.23744822306669	14_55732330
14_55981658_C_A_b37	5.39677279518046	14_55732330
14_55981773_G_A_b37	5.3969730621007	14_55732330
14_56554718_G_A_b37	5.91507729271242	14_55732330
14_56586960_C_T_b37	5.93177864191525	14_55732330
14_58765908_C_T_b37	6.48195530925776	14_55732330
14_59299188_C_T_b37	6.55228594176553	14_55732330
14_62041336_CA_C_b37	6.73848865889866	14_67517653
14_62062955_C_T_b37	6.73677079044301	14_67517653
14_68087407_T_C_b37	5.75568814510802	14_67517653
14_69052403_G_C_b37	6.18603792502633	14_67517653
14_71255906_G_T_b37	6.5726688066872	14_67517653
14_73222722_G_C_b37	6.75626097748819	14_67517653
14_73957772_A_G_b37	6.80889395972818	14_67517653
14_73958375_T_C_b37	6.80893462159678	14_67517653
14_75030464_G_A_b37	6.87580252122573	14_67517653
[truncated: 573 more rows]
