# Supplementary material for: A transcription-centric model of SNP-age interaction
Source: PLoS Genet. 2021 Mar 26;17(3):e1009427. doi: 10.1371/journal.pgen.1009427 (PMC7997000; doi:10.1371/journal.pgen.1009427)
Supplement: S5 Table — (XLSX) [file pgen.1009427.s013.xlsx]

## Sheet: Sheet1
Tissue	Corresponding Cell Types in RoadMap
Whole Blood	E029-HSC & B cell-Primary monocytes (from PB);E030-HSC & B cell-Primary neutrophils (from PB);E031-HSC & B cell-Primary B cells from cord blood;E032-HSC & B cell-Primary B cells (from PB);E033-Blood & T cell-Primary T cells from cord blood;E034-Blood & T cell-Primary T cells from primary blood (from PB);E043-Blood & T cell-Primary T helper cells (from PB);E044-Blood & T cell-Primary T regulatory …
Adipose - Subcutaneous	E063-Adipose-Adipose nuclei
Muscle - Skeletal	E107-Muscle-Skeletal muscle-male; E108-Muscle-Skeletal muscle-female
Artery - Coronary	E065-Heart-Aorta
Heart - Atrial Appendage	E083-Heart-Fetal heart;E095-Heart-Left ventricle
Adipose - Visceral (Omentum)	E063-Adipose-Adipose nuclei
Ovary	E097-Ovary
Breast - Mammary Tissue	E028-Epithelial-Breast vHMEC mammary epithelial
Brain - Cortex	E081-Brain-Fetal brain male; E082-Brain-Fetal brain female
Adrenal Gland	E080-Other-Fetal adrenal gland
Lung	E096-Lung
Esophagus - Muscularis	E079-Digestive-Oesophagus
Esophagus - Mucosa	E079-Digestive-Oesophagus
Esophagus - Gastroesophageal Junction	E079-Digestive-Oesophagus
Stomach	E092-Digestive-Fetal stomach
Colon - Sigmoid	E106-Digestive-Sigmoid colon
Colon - Transverse	E106-Digestive-Sigmoid colon
Heart - Left Ventricle	E083-Heart-Fetal heart;E095-Heart-Left ventricle
Brain - Cerebellum	E081-Brain-Fetal brain male; E082-Brain-Fetal brain female
Artery - Aorta	E065-Heart-Aorta
Brain - Hippocampus	E071-Brain-Brain hippocampus middle
Brain - Frontal Cortex (BA9)	E081-Brain-Fetal brain male; E082-Brain-Fetal brain female
Brain - Cerebellar Hemisphere	E081-Brain-Fetal brain male; E082-Brain-Fetal brain female
Brain - Caudate (basal ganglia)	E068-Brain-Brain anterior caudate
Brain - Hypothalamus	E081-Brain-Fetal brain male; E082-Brain-Fetal brain female
