# Supplementary material for: A transcription-centric model of SNP-age interaction
Source: PLoS Genet. 2021 Mar 26;17(3):e1009427. doi: 10.1371/journal.pgen.1009427 (PMC7997000; doi:10.1371/journal.pgen.1009427)
Supplement: S6 Table — (XLSX) [file pgen.1009427.s014.xlsx]

## Sheet: Sheet1
Tissue	File name (bam from ENCODE)	Biosample Type
Stomach	ENCFF030IXL	Tissue
Stomach	ENCFF028YFU	Tissue
Heart	ENCFF037AJZ	Tissue
Heart	ENCFF626HEO	Tissue
Lung	ENCFF282HMY	Tissue
Lung	ENCFF515DYE	Tissue
Blood	ENCFF538GKX	Cell lines
Blood	ENCFF577DUO	Cell lines
Blood	ENCFF578HKK	Primary cell
Brain	ENCFF694NB	Tissue
Brain	ENCFF226FCY	Tissue
